# Supplementary material for: A graph neural network approach for hierarchical mapping of breast cancer protein communities
Source: BMC Bioinformatics. 2025 Jan 21;26:23. doi: 10.1186/s12859-024-06015-x (PMC11749236; doi:10.1186/s12859-024-06015-x)
Supplement: Supplementary file 1 — Additional file 1. [file 12859_2024_6015_MOESM1_ESM.xlsx]

## Sheet: Data S1
Data S1. Relationship data for the 6-layer BC protein system network.
Gene	System: Level 5	System: Level 4	System: Level 3	System: Level 2	System: Level 1
A1CF	175	59	9	11	0
AAAS	103	133	50	6	1
AAR2	320	56	26	11	0
AATF	376	79	26	11	0
ABAT	561	59	9	11	0
ABCA2	517	59	9	11	0
ABCB6	581	59	9	11	0
ABCB8	581	59	9	11	0
ABCB9	581	59	9	11	0
ABCC8	38	69	9	11	0
ABCC9	38	69	9	11	0
ABCD4	581	59	9	11	0
ABCG5	168	59	9	11	0
ABCG8	168	59	9	11	0
ABHD12	299	69	9	11	0
ABHD6	299	69	9	11	0
ABI1	0	15	9	11	0
ABI2	0	15	9	11	0
ABI3	473	15	9	11	0
ABL1	292	15	9	11	0
ABT1	605	79	26	11	0
ABTB1	168	59	9	11	0
ACD	1	46	34	11	0
ACIN1	30	150	52	11	0
ACR	181	17	9	11	0
ACTA1	2	0	4	10	1
ACTA2	2	0	4	10	1
ACTB	2	0	4	10	1
ACTC1	2	0	4	10	1
ACTG1	2	0	4	10	1
ACTG2	2	0	4	10	1
ACTL10	3	59	9	11	0
ACTL6A	5	59	9	11	0
ACTL6B	5	59	9	11	0
ACTL7A	3	59	9	11	0
ACTL7B	3	59	9	11	0
ACTL8	3	59	9	11	0
ACTN4	560	59	9	11	0
ACTR10	245	59	9	11	0
ACTR1A	4	59	9	11	0
ACTR1B	4	59	9	11	0
ACTR2	5	59	9	11	0
ACTR3	5	59	9	11	0
ACTR5	245	59	9	11	0
ACTR6	245	59	9	11	0
ACTR8	245	59	9	11	0
ACVR1	6	1	9	11	0
ACVR1B	6	1	9	11	0
ACVR1C	6	1	9	11	0
ACVR2A	6	1	9	11	0
ACVR2B	6	1	9	11	0
ACVRL1	6	1	9	11	0
ADAM10	268	69	9	11	0
ADAM8	268	69	9	11	0
ADAR	448	59	9	11	0
ADCYAP1R1	7	59	9	11	0
ADD1	8	15	9	11	0
ADD2	8	15	9	11	0
ADGRA2	593	69	9	11	0
ADIPOQ	62	17	9	11	0
ADNP	617	150	52	11	0
ADRA2A	271	59	9	11	0
ADRB2	246	51	9	11	0
ADRB3	221	51	9	11	0
ADRM1	527	122	33	7	1
ADSL	248	59	9	11	0
AEBP2	524	13	3	11	0
AFDN	49	15	9	11	0
AFF1	9	2	0	11	0
AFF3	9	2	0	11	0
AFF4	9	2	0	11	0
AFG3L2	453	59	9	11	0
AFTPH	654	150	52	11	0
AGFG1	171	15	9	11	0
AGK	299	69	9	11	0
AGL	10	3	27	7	1
AGO1	170	59	9	11	0
AGO2	170	59	9	11	0
AGO3	170	59	9	11	0
AGO4	170	59	9	11	0
AHCTF1	388	83	26	11	0
AHI1	148	83	26	11	0
AHNAK	129	55	28	5	1
AHR	379	10	9	11	0
AHRR	379	10	9	11	0
AHSP	331	75	34	11	0
AICDA	358	59	9	11	0
AIM2	586	150	52	11	0
AIMP1	179	43	19	5	1
AIMP2	481	64	9	11	0
AIP	362	15	9	11	0
AJUBA	270	15	9	11	0
AKAP10	49	15	9	11	0
AKAP17A	630	144	9	11	0
AKAP4	155	150	52	11	0
AKAP5	117	150	52	11	0
AKAP6	639	15	9	11	0
AKAP7	131	150	52	11	0
AKAP8L	129	55	28	5	1
AKAP9	395	64	9	11	0
AKIRIN2	11	4	1	11	0
AKT1	446	59	9	11	0
AKT2	446	59	9	11	0
AKTIP	321	16	26	11	0
ALB	143	32	9	11	0
ALG14	299	69	9	11	0
ALK	64	17	9	11	0
ALS2	253	64	9	11	0
ALX4	11	4	1	11	0
ALYREF	129	55	28	5	1
AMBRA1	138	31	50	6	1
AMFR	23	9	9	11	0
AMHR2	485	64	9	11	0
AMN	134	16	26	11	0
AMN1	299	69	9	11	0
ANAPC1	319	150	52	11	0
ANAPC10	299	69	9	11	0
ANAPC11	70	22	6	10	1
ANAPC13	331	75	34	11	0
ANAPC15	434	93	20	11	0
ANAPC16	218	75	34	11	0
ANAPC2	176	15	9	11	0
ANAPC4	481	64	9	11	0
ANAPC5	619	99	9	11	0
ANAPC7	619	99	9	11	0
ANG	304	80	24	11	0
ANKIB1	23	9	9	11	0
ANKRA2	311	67	20	11	0
ANKRD1	27	69	9	11	0
ANKRD39	27	69	9	11	0
ANKRD9	12	56	26	11	0
ANO1	13	59	9	11	0
ANO2	13	59	9	11	0
ANO6	13	59	9	11	0
ANP32E	59	15	9	11	0
ANXA2	426	89	28	5	1
AP1B1	123	147	49	7	1
AP1G1	123	147	49	7	1
AP1G2	123	147	49	7	1
AP1M1	14	5	2	10	1
AP1M2	14	5	2	10	1
AP1S1	15	6	2	10	1
AP1S2	15	6	2	10	1
AP1S3	15	6	2	10	1
AP2A1	123	147	49	7	1
AP2A2	123	147	49	7	1
AP2B1	123	147	49	7	1
AP2M1	14	5	2	10	1
AP2S1	15	6	2	10	1
AP3B1	16	147	49	7	1
AP3B2	16	147	49	7	1
AP3D1	16	147	49	7	1
AP3M1	14	5	2	10	1
AP3M2	14	5	2	10	1
AP3S1	15	6	2	10	1
AP3S2	15	6	2	10	1
AP4B1	123	147	49	7	1
AP4E1	123	147	49	7	1
AP4M1	14	5	2	10	1
AP4S1	15	6	2	10	1
AP5B1	264	56	26	11	0
AP5M1	17	35	26	11	0
AP5S1	349	75	34	11	0
AP5Z1	620	59	9	11	0
APAF1	18	69	9	11	0
APBB1IP	639	15	9	11	0
APC	421	15	9	11	0
APC2	421	15	9	11	0
APEX1	123	147	49	7	1
APH1A	19	7	9	11	0
APH1B	19	7	9	11	0
API5	123	147	49	7	1
APOA1	20	8	24	11	0
APOA2	20	8	24	11	0
APOA4	20	8	24	11	0
APOA5	20	8	24	11	0
APOB	143	32	9	11	0
APOBEC1	358	59	9	11	0
APOBEC3F	358	59	9	11	0
APOBEC3G	358	59	9	11	0
APOBR	540	36	20	11	0
APOC1	20	8	24	11	0
APOC2	20	8	24	11	0
APOC3	20	8	24	11	0
APOC4	20	8	24	11	0
APOE	20	8	24	11	0
APOF	155	150	52	11	0
APOH	102	69	9	11	0
APOL1	586	150	52	11	0
APOM	134	16	26	11	0
APOO	125	73	47	11	0
APOOL	125	73	47	11	0
APP	206	106	9	11	0
APPBP2	196	69	9	11	0
AQP4	274	58	48	5	1
AQR	626	82	26	11	0
AR	385	22	6	10	1
ARCN1	14	5	2	10	1
ARF1	462	49	14	5	1
ARFGEF1	567	83	26	11	0
ARHGAP29	49	15	9	11	0
ARHGAP33	473	15	9	11	0
ARHGEF2	49	15	9	11	0
ARHGEF7	49	15	9	11	0
ARID1A	48	16	26	11	0
ARID1B	48	16	26	11	0
ARID2	21	83	26	11	0
ARID4A	22	36	20	11	0
ARID4B	22	36	20	11	0
ARID5A	11	4	1	11	0
ARIH1	23	9	9	11	0
ARIH2	23	9	9	11	0
ARL6	513	119	9	11	0
ARL6IP1	261	7	9	11	0
ARMC8	299	69	9	11	0
ARNT	24	10	9	11	0
ARNT2	24	10	9	11	0
ARNTL	24	10	9	11	0
ARNTL2	379	10	9	11	0
ARPC1A	25	133	50	6	1
ARPC1B	25	133	50	6	1
ARPC2	331	75	34	11	0
ARPC3	331	75	34	11	0
ARPC4	331	75	34	11	0
ARPC5	26	79	26	11	0
ARPC5L	26	79	26	11	0
ARVCF	421	15	9	11	0
ASB1	27	69	9	11	0
ASB12	27	69	9	11	0
ASB2	27	69	9	11	0
ASB4	27	69	9	11	0
ASB6	27	69	9	11	0
ASCC1	253	64	9	11	0
ASCC2	627	82	26	11	0
ASCC3	28	59	9	11	0
ASCL1	29	11	1	11	0
ASCL2	583	11	1	11	0
ASCL4	583	11	1	11	0
ASCL5	583	11	1	11	0
ASF1A	439	15	9	11	0
ASF1B	439	15	9	11	0
ASH2L	59	15	9	11	0
ASXL1	30	150	52	11	0
ASXL2	30	150	52	11	0
ASXL3	33	150	52	11	0
ATAD5	58	150	52	11	0
ATF1	556	10	9	11	0
ATF2	200	12	9	11	0
ATF3	31	12	9	11	0
ATF4	375	12	9	11	0
ATF5	32	13	3	11	0
ATF6	375	12	9	11	0
ATF6B	375	12	9	11	0
ATF7	200	12	9	11	0
ATF7IP	33	150	52	11	0
ATF7IP2	33	150	52	11	0
ATG101	307	75	34	11	0
ATG12	405	59	9	11	0
ATG13	319	150	52	11	0
ATG14	34	16	26	11	0
ATG16L1	450	146	50	6	1
ATG16L2	35	31	50	6	1
ATG3	157	36	20	11	0
ATG5	36	20	26	11	0
ATM	263	56	26	11	0
ATP10A	37	69	9	11	0
ATP10B	37	69	9	11	0
ATP10D	37	69	9	11	0
ATP11A	38	69	9	11	0
ATP11B	38	69	9	11	0
ATP11C	38	69	9	11	0
ATP12A	39	22	6	10	1
ATP1A1	39	22	6	10	1
ATP1A2	39	22	6	10	1
ATP1A3	39	22	6	10	1
ATP1A4	39	22	6	10	1
ATP1B1	40	69	9	11	0
ATP1B2	40	69	9	11	0
ATP1B3	40	69	9	11	0
ATP1B4	40	69	9	11	0
ATP23	593	69	9	11	0
ATP2A1	39	22	6	10	1
ATP2B4	39	22	6	10	1
ATP4B	40	69	9	11	0
ATP6AP1	470	106	9	11	0
ATP6AP1L	470	106	9	11	0
ATP6AP2	470	106	9	11	0
ATP6V0A1	41	59	9	11	0
ATP6V0A2	41	59	9	11	0
ATP6V0A4	41	59	9	11	0
ATP6V0B	532	59	9	11	0
ATP6V0C	532	59	9	11	0
ATP6V0D1	454	99	9	11	0
ATP6V0D2	454	99	9	11	0
ATP6V0E1	398	62	18	11	0
ATP6V0E2	398	62	18	11	0
ATP6V1A	315	59	9	11	0
ATP6V1B1	315	59	9	11	0
ATP6V1B2	315	59	9	11	0
ATP6V1C1	119	141	26	11	0
ATP6V1C2	119	141	26	11	0
ATP6V1D	605	79	26	11	0
ATP6V1E1	42	99	9	11	0
ATP6V1E2	42	99	9	11	0
ATP6V1F	501	71	21	11	0
ATP6V1G1	42	99	9	11	0
ATP6V1G2	42	99	9	11	0
ATP6V1G3	42	99	9	11	0
ATP6V1H	649	147	49	7	1
ATP8A1	38	69	9	11	0
ATP8A2	38	69	9	11	0
ATP8B1	38	69	9	11	0
ATP8B2	38	69	9	11	0
ATP8B3	37	69	9	11	0
ATP8B4	38	69	9	11	0
ATR	263	56	26	11	0
ATRIP	389	82	26	11	0
ATXN2	524	13	3	11	0
ATXN7	30	150	52	11	0
ATXN7L3	639	15	9	11	0
AUP1	642	79	26	11	0
AURKA	43	59	9	11	0
AURKAIP1	339	73	47	11	0
AURKB	43	59	9	11	0
AURKC	43	59	9	11	0
AXIN1	49	15	9	11	0
AXIN2	49	15	9	11	0
AXL	170	59	9	11	0
AZI2	118	64	9	11	0
B2M	238	59	9	11	0
B3GALT4	221	51	9	11	0
B4GALT1	299	69	9	11	0
B9D1	419	59	9	11	0
B9D2	419	59	9	11	0
BABAM1	265	83	26	11	0
BACH1	375	12	9	11	0
BACH2	375	12	9	11	0
BAD	44	68	24	11	0
BAG2	233	75	34	11	0
BAG3	321	16	26	11	0
BAG5	457	16	26	11	0
BAG6	46	14	20	11	0
BAHD1	540	36	20	11	0
BAIAP2L2	49	15	9	11	0
BAK1	46	14	20	11	0
BAP1	49	15	9	11	0
BARD1	49	15	9	11	0
BARX2	11	4	1	11	0
BATF	31	12	9	11	0
BATF2	201	123	3	11	0
BATF3	31	12	9	11	0
BAX	46	14	20	11	0
BAZ1A	157	36	20	11	0
BAZ1B	157	36	20	11	0
BAZ2A	30	150	52	11	0
BBIP1	331	75	34	11	0
BBS1	45	83	26	11	0
BBS2	45	83	26	11	0
BBS4	93	59	9	11	0
BBS5	124	99	9	11	0
BBS7	45	83	26	11	0
BBS9	45	83	26	11	0
BCAS2	457	16	26	11	0
BCAS4	54	16	26	11	0
BCCIP	320	56	26	11	0
BCKDHA	408	59	9	11	0
BCKDHB	248	59	9	11	0
BCKDK	123	147	49	7	1
BCL10	72	19	20	11	0
BCL11A	11	4	1	11	0
BCL11B	11	4	1	11	0
BCL2	46	14	20	11	0
BCL2L1	46	14	20	11	0
BCL2L11	44	68	24	11	0
BCL2L2	46	14	20	11	0
BCL3	59	15	9	11	0
BCL7A	47	150	52	11	0
BCL7B	47	150	52	11	0
BCL7C	47	150	52	11	0
BCL9	48	16	26	11	0
BCL9L	48	16	26	11	0
BCLAF1	592	36	20	11	0
BCOR	386	150	52	11	0
BCR	49	15	9	11	0
BCS1L	453	59	9	11	0
BDP1	33	150	52	11	0
BECN1	34	16	26	11	0
BEST1	212	58	48	5	1
BEST2	212	58	48	5	1
BEST3	212	58	48	5	1
BEST4	212	58	48	5	1
BET1	572	16	26	11	0
BET1L	572	16	26	11	0
BEX1	331	75	34	11	0
BICD2	240	16	26	11	0
BIK	50	75	34	11	0
BIN1	123	147	49	7	1
BIRC2	51	59	9	11	0
BIRC3	51	59	9	11	0
BIRC5	51	59	9	11	0
BLM	280	59	9	11	0
BLOC1S1	542	16	26	11	0
BLOC1S2	52	16	26	11	0
BLOC1S3	53	56	26	11	0
BLOC1S4	54	16	26	11	0
BLOC1S5	457	16	26	11	0
BLOC1S6	542	16	26	11	0
BMF	55	46	34	11	0
BMI1	405	59	9	11	0
BMP2	407	106	9	11	0
BMPR1A	6	1	9	11	0
BMPR1B	6	1	9	11	0
BMPR2	49	15	9	11	0
BMS1	645	79	26	11	0
BNIP1	572	16	26	11	0
BOD1	59	15	9	11	0
BOD1L1	33	150	52	11	0
BOD1L2	59	15	9	11	0
BOLA1	56	71	21	11	0
BOLA2	56	71	21	11	0
BOLA3	56	71	21	11	0
BOP1	570	31	50	6	1
BORCS5	542	16	26	11	0
BORCS6	440	56	26	11	0
BORCS7	233	75	34	11	0
BORCS8	233	75	34	11	0
BPTF	157	36	20	11	0
BRAP	57	59	9	11	0
BRCA1	58	150	52	11	0
BRCA2	58	150	52	11	0
BRCC3	165	39	9	11	0
BRD1	59	15	9	11	0
BRD7	59	15	9	11	0
BRD8	59	15	9	11	0
BRD9	59	15	9	11	0
BRF1	59	15	9	11	0
BRF2	82	13	3	11	0
BRIP1	280	59	9	11	0
BRK1	542	16	26	11	0
BRMS1	60	141	26	11	0
BRMS1L	60	141	26	11	0
BRPF1	59	15	9	11	0
BRPF3	59	15	9	11	0
BTBD1	168	59	9	11	0
BTF3	157	36	20	11	0
BTRC	193	31	50	6	1
BUB1B	49	15	9	11	0
BUB3	469	146	50	6	1
BUD13	477	144	9	11	0
BUD31	307	75	34	11	0
BYSL	645	79	26	11	0
C1D	318	16	26	11	0
C1QA	62	17	9	11	0
C1QB	62	17	9	11	0
C1QC	62	17	9	11	0
C1QL1	61	17	9	11	0
C1QL2	61	17	9	11	0
C1QL3	61	17	9	11	0
C1QTNF1	62	17	9	11	0
C1QTNF2	62	17	9	11	0
C1QTNF3	62	17	9	11	0
C1QTNF5	62	17	9	11	0
C1QTNF6	62	17	9	11	0
C1QTNF7	62	17	9	11	0
C1QTNF9	62	17	9	11	0
C1QTNF9B	62	17	9	11	0
C2	181	17	9	11	0
C2CD6	63	150	52	11	0
C2orf49	131	150	52	11	0
C3	267	69	9	11	0
C5	267	69	9	11	0
C6	64	17	9	11	0
C7	64	17	9	11	0
C8A	64	17	9	11	0
C8B	64	17	9	11	0
C8G	590	59	9	11	0
C9	64	17	9	11	0
C9orf72	65	35	26	11	0
C9orf78	534	79	26	11	0
CAB39	649	147	49	7	1
CAB39L	649	147	49	7	1
CACHD1	67	69	9	11	0
CACNA1A	66	59	9	11	0
CACNA1B	66	59	9	11	0
CACNA1C	66	59	9	11	0
CACNA1D	66	59	9	11	0
CACNA1E	66	59	9	11	0
CACNA1F	66	59	9	11	0
CACNA1G	66	59	9	11	0
CACNA1H	66	59	9	11	0
CACNA1I	66	59	9	11	0
CACNA1S	66	59	9	11	0
CACNA2D1	67	69	9	11	0
CACNA2D2	67	69	9	11	0
CACNA2D3	67	69	9	11	0
CACNA2D4	67	69	9	11	0
CACNB1	270	15	9	11	0
CACNB2	270	15	9	11	0
CACNB3	270	15	9	11	0
CACNB4	270	15	9	11	0
CACNG1	68	59	9	11	0
CACNG2	68	59	9	11	0
CACNG3	68	59	9	11	0
CACNG4	68	59	9	11	0
CACNG6	68	59	9	11	0
CACNG7	68	59	9	11	0
CACNG8	68	59	9	11	0
CACTIN	573	15	9	11	0
CACYBP	124	99	9	11	0
CALCR	246	51	9	11	0
CALCRL	246	51	9	11	0
CALM1	69	18	4	10	1
CALM2	69	18	4	10	1
CALM3	69	18	4	10	1
CALR	268	69	9	11	0
CAMK1G	417	69	9	11	0
CAMK2A	70	22	6	10	1
CAMK2B	70	22	6	10	1
CAMK2D	70	22	6	10	1
CAMK2G	70	22	6	10	1
CAMKMT	324	69	9	11	0
CAMLG	71	150	52	11	0
CAND1	266	147	49	7	1
CANX	268	69	9	11	0
CAPG	420	59	9	11	0
CAPN1	170	59	9	11	0
CAPN2	170	59	9	11	0
CAPN3	170	59	9	11	0
CAPNS1	326	57	9	11	0
CAPNS2	326	57	9	11	0
CAPRIN2	524	13	3	11	0
CAPZA1	457	16	26	11	0
CAPZA2	457	16	26	11	0
CAPZB	307	75	34	11	0
CARD10	473	15	9	11	0
CARD11	403	15	9	11	0
CARD16	72	19	20	11	0
CARD8	72	19	20	11	0
CARD9	403	15	9	11	0
CARMIL1	299	69	9	11	0
CASC3	524	13	3	11	0
CASP1	74	59	9	11	0
CASP10	74	59	9	11	0
CASP12	74	59	9	11	0
CASP2	74	59	9	11	0
CASP3	73	59	9	11	0
CASP4	74	59	9	11	0
CASP5	74	59	9	11	0
CASP8	74	59	9	11	0
CASP9	74	59	9	11	0
CASQ2	151	32	9	11	0
CAT	157	36	20	11	0
CATSPER1	75	37	9	11	0
CATSPER2	517	59	9	11	0
CATSPER3	517	59	9	11	0
CATSPERB	134	16	26	11	0
CATSPERG	134	16	26	11	0
CAV1	76	83	26	11	0
CAV2	76	83	26	11	0
CAV3	76	83	26	11	0
CBFB	331	75	34	11	0
CBL	49	15	9	11	0
CBLL1	48	16	26	11	0
CBR4	77	64	9	11	0
CBX2	78	13	3	11	0
CBX3	59	15	9	11	0
CBX4	78	13	3	11	0
CBX5	59	15	9	11	0
CBX6	78	13	3	11	0
CBX7	78	13	3	11	0
CBX8	78	13	3	11	0
CC2D2A	418	67	20	11	0
CCAR2	539	64	9	11	0
CCBE1	79	17	9	11	0
CCDC102A	240	16	26	11	0
CCDC103	233	75	34	11	0
CCDC113	251	16	26	11	0
CCDC115	457	16	26	11	0
CCDC12	605	79	26	11	0
CCDC120	80	15	9	11	0
CCDC47	157	36	20	11	0
CCDC51	605	79	26	11	0
CCDC61	403	15	9	11	0
CCDC65	60	141	26	11	0
CCDC68	118	64	9	11	0
CCDC8	540	36	20	11	0
CCDC9	81	144	9	11	0
CCM2	49	15	9	11	0
CCNA1	82	13	3	11	0
CCNA2	82	13	3	11	0
CCNB1	82	13	3	11	0
CCNB2	82	13	3	11	0
CCNB3	522	120	34	11	0
CCNC	82	13	3	11	0
CCND1	82	13	3	11	0
CCND2	82	13	3	11	0
CCND3	82	13	3	11	0
CCNE1	82	13	3	11	0
CCNE2	82	13	3	11	0
CCNF	82	13	3	11	0
CCNG1	82	13	3	11	0
CCNG2	82	13	3	11	0
CCNH	82	13	3	11	0
CCNI	82	13	3	11	0
CCNI2	82	13	3	11	0
CCNJ	82	13	3	11	0
CCNJL	82	13	3	11	0
CCNK	83	36	20	11	0
CCNL1	98	13	3	11	0
CCNL2	98	13	3	11	0
CCNO	82	13	3	11	0
CCNT1	83	36	20	11	0
CCNT2	83	36	20	11	0
CCNY	98	13	3	11	0
CCP110	84	150	52	11	0
CCT2	85	59	9	11	0
CCT3	85	59	9	11	0
CCT4	85	59	9	11	0
CCT5	85	59	9	11	0
CCT6A	85	59	9	11	0
CCT6B	85	59	9	11	0
CCT7	85	59	9	11	0
CCT8	85	59	9	11	0
CCZ1	86	20	26	11	0
CCZ1B	87	20	26	11	0
CD14	191	64	9	11	0
CD19	90	37	9	11	0
CD2	90	37	9	11	0
CD200R1	409	37	9	11	0
CD247	88	15	9	11	0
CD28	515	37	9	11	0
CD2AP	362	15	9	11	0
CD2BP2	89	79	26	11	0
CD34	233	75	34	11	0
CD36	40	69	9	11	0
CD3D	90	37	9	11	0
CD3E	90	37	9	11	0
CD3G	90	37	9	11	0
CD4	90	37	9	11	0
CD40	603	37	9	11	0
CD44	91	106	9	11	0
CD69	90	37	9	11	0
CD74	252	17	9	11	0
CD79A	90	37	9	11	0
CD79B	90	37	9	11	0
CD80	515	37	9	11	0
CD8A	515	37	9	11	0
CD8B	515	37	9	11	0
CD9	631	51	9	11	0
CDC16	93	59	9	11	0
CDC20	203	31	50	6	1
CDC23	93	59	9	11	0
CDC26	92	75	34	11	0
CDC27	93	59	9	11	0
CDC37	605	79	26	11	0
CDC40	422	146	50	6	1
CDC42	462	49	14	5	1
CDC45	94	21	5	0	1
CDC5L	344	70	20	11	0
CDC73	157	36	20	11	0
CDCA8	131	150	52	11	0
CDH1	95	59	9	11	0
CDH10	95	59	9	11	0
CDH11	95	59	9	11	0
CDH12	95	59	9	11	0
CDH13	95	59	9	11	0
CDH15	95	59	9	11	0
CDH17	95	59	9	11	0
CDH19	95	59	9	11	0
CDH2	95	59	9	11	0
CDH20	95	59	9	11	0
CDH22	95	59	9	11	0
CDH23	95	59	9	11	0
CDH24	95	59	9	11	0
CDH26	95	59	9	11	0
CDH3	95	59	9	11	0
CDH4	95	59	9	11	0
CDH5	95	59	9	11	0
CDH6	95	59	9	11	0
CDH8	95	59	9	11	0
CDHR3	95	59	9	11	0
CDK1	97	59	9	11	0
CDK12	270	15	9	11	0
CDK13	270	15	9	11	0
CDK14	96	59	9	11	0
CDK16	96	59	9	11	0
CDK19	96	59	9	11	0
CDK2	97	59	9	11	0
CDK3	97	59	9	11	0
CDK4	97	59	9	11	0
CDK5	97	59	9	11	0
CDK5R1	98	13	3	11	0
CDK5R2	98	13	3	11	0
CDK5RAP3	542	16	26	11	0
CDK6	97	59	9	11	0
CDK7	97	59	9	11	0
CDK8	96	59	9	11	0
CDK9	97	59	9	11	0
CDKN1A	531	15	9	11	0
CDKN1B	531	15	9	11	0
CDKN2D	27	69	9	11	0
CDX2	555	4	1	11	0
CEBPA	137	13	3	11	0
CEBPB	137	13	3	11	0
CEBPD	137	13	3	11	0
CEBPE	137	13	3	11	0
CEBPG	31	12	9	11	0
CEBPZ	123	147	49	7	1
CECR2	524	13	3	11	0
CELF1	99	22	6	10	1
CELF2	99	22	6	10	1
CELF3	99	22	6	10	1
CELF4	99	22	6	10	1
CELF5	99	22	6	10	1
CELF6	99	22	6	10	1
CENPA	100	23	7	1	1
CENPF	101	24	26	11	0
CENPJ	84	150	52	11	0
CENPO	233	75	34	11	0
CENPQ	233	75	34	11	0
CENPS	579	36	20	11	0
CENPX	100	23	7	1	1
CEP128	395	64	9	11	0
CEP152	60	141	26	11	0
CEP164	187	144	9	11	0
CEP170	639	15	9	11	0
CEP192	58	150	52	11	0
CEP250	101	24	26	11	0
CEP290	395	64	9	11	0
CEP76	418	67	20	11	0
CEP83	395	64	9	11	0
CEP89	60	141	26	11	0
CEP97	49	15	9	11	0
CETN2	354	57	9	11	0
CETN3	354	57	9	11	0
CETP	268	69	9	11	0
CFAP206	481	64	9	11	0
CFAP70	45	83	26	11	0
CFB	181	17	9	11	0
CFDP1	605	79	26	11	0
CFH	102	69	9	11	0
CFHR1	102	69	9	11	0
CFHR2	102	69	9	11	0
CFHR5	102	69	9	11	0
CFLAR	74	59	9	11	0
CFTR	581	59	9	11	0
CGA	304	80	24	11	0
CGB3	295	106	9	11	0
CGN	101	24	26	11	0
CGNL1	558	64	9	11	0
CHAF1A	558	64	9	11	0
CHAF1B	103	133	50	6	1
CHCHD1	370	73	47	11	0
CHCHD10	107	27	8	2	1
CHCHD3	605	79	26	11	0
CHCHD6	605	79	26	11	0
CHD3	59	15	9	11	0
CHD4	59	15	9	11	0
CHD5	59	15	9	11	0
CHD8	21	83	26	11	0
CHEK1	104	25	9	11	0
CHM	105	26	26	11	0
CHML	105	26	26	11	0
CHMP1A	106	27	8	2	1
CHMP1B	106	27	8	2	1
CHMP2A	106	27	8	2	1
CHMP2B	106	27	8	2	1
CHMP3	106	27	8	2	1
CHMP4A	107	27	8	2	1
CHMP4B	107	27	8	2	1
CHMP4C	107	27	8	2	1
CHMP5	107	27	8	2	1
CHMP6	107	27	8	2	1
CHMP7	253	64	9	11	0
CHP1	326	57	9	11	0
CHRAC1	579	36	20	11	0
CHRFAM7A	109	59	9	11	0
CHRNA1	108	59	9	11	0
CHRNA2	108	59	9	11	0
CHRNA3	108	59	9	11	0
CHRNA4	108	59	9	11	0
CHRNA5	108	59	9	11	0
CHRNA7	109	59	9	11	0
CHRNA9	109	59	9	11	0
CHRNB1	109	59	9	11	0
CHRNB2	108	59	9	11	0
CHRNB4	108	59	9	11	0
CHRND	109	59	9	11	0
CHRNE	109	59	9	11	0
CHTF18	397	86	9	11	0
CHTF8	157	36	20	11	0
CHTOP	639	15	9	11	0
CHUK	253	64	9	11	0
CIAO1	25	133	50	6	1
CIR1	477	144	9	11	0
CIRBP	110	55	28	5	1
CISD2	398	62	18	11	0
CISH	552	129	9	11	0
CITED2	48	16	26	11	0
CKAP5	360	59	9	11	0
CKS1B	341	71	21	11	0
CKS2	341	71	21	11	0
CLCC1	134	16	26	11	0
CLCF1	382	80	24	11	0
CLCN1	111	59	9	11	0
CLCN2	111	59	9	11	0
CLCN7	111	59	9	11	0
CLCNKA	111	59	9	11	0
CLCNKB	111	59	9	11	0
CLDN1	68	59	9	11	0
CLDN17	68	59	9	11	0
CLDN3	68	59	9	11	0
CLDN4	68	59	9	11	0
CLEC12B	90	37	9	11	0
CLIC1	112	32	9	11	0
CLIC2	112	32	9	11	0
CLIC3	112	32	9	11	0
CLIC4	112	32	9	11	0
CLIC5	112	32	9	11	0
CLIC6	540	36	20	11	0
CLINT1	171	15	9	11	0
CLIP2	558	64	9	11	0
CLMN	49	15	9	11	0
CLNK	553	130	20	11	0
CLNS1A	157	36	20	11	0
CLOCK	379	10	9	11	0
CLP1	113	28	15	5	1
CLPP	248	59	9	11	0
CLPX	315	59	9	11	0
CLSTN3	268	69	9	11	0
CLTA	605	79	26	11	0
CLTB	605	79	26	11	0
CLTC	249	99	9	11	0
CLTCL1	249	99	9	11	0
CLU	20	8	24	11	0
CLUAP1	251	16	26	11	0
CNEP1R1	368	73	47	11	0
CNGA1	271	59	9	11	0
CNGA3	271	59	9	11	0
CNGA4	271	59	9	11	0
CNGB1	271	59	9	11	0
CNGB3	271	59	9	11	0
CNIH2	114	7	9	11	0
CNIH3	114	7	9	11	0
CNNM4	271	59	9	11	0
CNOT1	115	56	26	11	0
CNOT10	619	99	9	11	0
CNOT11	115	56	26	11	0
CNOT2	116	59	9	11	0
CNOT3	537	125	49	7	1
CNOT4	126	22	6	10	1
CNOT6	123	147	49	7	1
CNOT6L	123	147	49	7	1
CNOT7	541	59	9	11	0
CNOT8	541	59	9	11	0
CNOT9	649	147	49	7	1
CNPPD1	82	13	3	11	0
CNST	117	150	52	11	0
CNTFR	158	37	9	11	0
CNTNAP2	593	69	9	11	0
CNTRL	118	64	9	11	0
COA6	407	106	9	11	0
COG1	119	141	26	11	0
COG2	119	141	26	11	0
COG3	119	141	26	11	0
COG4	119	141	26	11	0
COG5	119	141	26	11	0
COG6	119	141	26	11	0
COG7	119	141	26	11	0
COG8	176	15	9	11	0
COL10A1	122	17	9	11	0
COL11A1	120	17	9	11	0
COL11A2	120	17	9	11	0
COL12A1	593	69	9	11	0
COL13A1	121	17	9	11	0
COL14A1	593	69	9	11	0
COL15A1	79	17	9	11	0
COL16A1	122	17	9	11	0
COL17A1	526	17	9	11	0
COL18A1	79	17	9	11	0
COL19A1	122	17	9	11	0
COL1A1	121	17	9	11	0
COL1A2	121	17	9	11	0
COL20A1	170	59	9	11	0
COL21A1	121	17	9	11	0
COL22A1	121	17	9	11	0
COL23A1	121	17	9	11	0
COL24A1	79	17	9	11	0
COL25A1	121	17	9	11	0
COL26A1	79	17	9	11	0
COL27A1	79	17	9	11	0
COL28A1	121	17	9	11	0
COL2A1	121	17	9	11	0
COL3A1	121	17	9	11	0
COL4A1	122	17	9	11	0
COL4A2	122	17	9	11	0
COL4A3	122	17	9	11	0
COL4A4	122	17	9	11	0
COL4A5	122	17	9	11	0
COL4A6	122	17	9	11	0
COL5A1	120	17	9	11	0
COL5A2	121	17	9	11	0
COL5A3	121	17	9	11	0
COL6A1	121	17	9	11	0
COL6A2	121	17	9	11	0
COL6A3	312	69	9	11	0
COL6A6	312	69	9	11	0
COL7A1	593	69	9	11	0
COL8A1	122	17	9	11	0
COL8A2	122	17	9	11	0
COL9A1	122	17	9	11	0
COL9A2	122	17	9	11	0
COL9A3	122	17	9	11	0
COLEC10	526	17	9	11	0
COLEC11	526	17	9	11	0
COLEC12	526	17	9	11	0
COLQ	79	17	9	11	0
COMMD1	481	64	9	11	0
COMP	289	69	9	11	0
COPA	249	99	9	11	0
COPB1	123	147	49	7	1
COPB2	249	99	9	11	0
COPE	619	99	9	11	0
COPG1	123	147	49	7	1
COPG2	123	147	49	7	1
COPS2	454	99	9	11	0
COPS3	454	99	9	11	0
COPS4	454	99	9	11	0
COPS5	455	59	9	11	0
COPS6	165	39	9	11	0
COPS7A	124	99	9	11	0
COPS7B	124	99	9	11	0
COPS8	454	99	9	11	0
COPS9	331	75	34	11	0
COPZ1	15	6	2	10	1
COPZ2	15	6	2	10	1
COQ3	175	59	9	11	0
COQ4	338	73	47	11	0
COQ5	248	59	9	11	0
COQ6	248	59	9	11	0
COQ7	125	73	47	11	0
COQ9	316	79	26	11	0
CORO1A	642	79	26	11	0
CORO1C	249	99	9	11	0
CORO2A	642	79	26	11	0
CORT	382	80	24	11	0
COX10	316	79	26	11	0
COX11	56	71	21	11	0
COX15	125	73	47	11	0
COX4I1	125	73	47	11	0
COX4I2	125	73	47	11	0
COX5A	338	73	47	11	0
COX5B	341	71	21	11	0
COX6A1	369	73	47	11	0
COX6A2	369	73	47	11	0
COX6B1	370	73	47	11	0
COX6B2	370	73	47	11	0
COX6C	125	73	47	11	0
COX7A1	125	73	47	11	0
COX7A2	125	73	47	11	0
COX7A2L	368	73	47	11	0
COX7B	368	73	47	11	0
COX7C	125	73	47	11	0
COX8A	369	73	47	11	0
COX8C	368	73	47	11	0
CPEB1	126	22	6	10	1
CPEB2	126	22	6	10	1
CPEB3	126	22	6	10	1
CPEB4	126	22	6	10	1
CPLX1	605	79	26	11	0
CPLX2	605	79	26	11	0
CPLX3	605	79	26	11	0
CPS1	413	59	9	11	0
CPSF1	249	99	9	11	0
CPSF2	127	30	15	5	1
CPSF3	127	30	15	5	1
CPSF4	128	29	20	11	0
CPSF4L	128	29	20	11	0
CPSF6	129	55	28	5	1
CPSF7	129	55	28	5	1
CPT1C	111	59	9	11	0
CR1L	102	69	9	11	0
CR2	102	69	9	11	0
CRADD	350	69	9	11	0
CRB1	593	69	9	11	0
CRB2	424	69	9	11	0
CRB3	470	106	9	11	0
CRBN	49	15	9	11	0
CRCP	157	36	20	11	0
CREB1	556	10	9	11	0
CREB3	375	12	9	11	0
CREBBP	415	10	9	11	0
CREBZF	46	14	20	11	0
CREG1	470	106	9	11	0
CREM	556	10	9	11	0
CRK	225	59	9	11	0
CRKL	225	59	9	11	0
CRLF1	158	37	9	11	0
CRLF2	255	37	9	11	0
CRNKL1	619	99	9	11	0
CRTAP	400	15	9	11	0
CRX	11	4	1	11	0
CRYAA	130	59	9	11	0
CRYAB	130	59	9	11	0
CRYBG3	58	150	52	11	0
CSDE1	199	125	49	7	1
CSF1	233	75	34	11	0
CSF1R	322	69	9	11	0
CSF2	155	150	52	11	0
CSF2RA	255	37	9	11	0
CSF2RB	208	37	9	11	0
CSF3R	158	37	9	11	0
CSNK1A1	96	59	9	11	0
CSNK1E	96	59	9	11	0
CSNK2A1	96	59	9	11	0
CSNK2A2	96	59	9	11	0
CSNK2A3	96	59	9	11	0
CSNK2B	59	15	9	11	0
CSTA	157	36	20	11	0
CSTF1	582	133	50	6	1
CSTF2	129	55	28	5	1
CSTF2T	129	55	28	5	1
CT45A10	131	150	52	11	0
CT45A2	131	150	52	11	0
CT45A3	131	150	52	11	0
CT45A6	131	150	52	11	0
CTBP1	70	22	6	10	1
CTBP2	70	22	6	10	1
CTC1	1	46	34	11	0
CTDNEP1	541	59	9	11	0
CTDP1	49	15	9	11	0
CTHRC1	79	17	9	11	0
CTLA4	515	37	9	11	0
CTNNA1	177	141	26	11	0
CTNNA2	177	141	26	11	0
CTNNB1	443	147	49	7	1
CTNNBIP1	331	75	34	11	0
CTNNBL1	443	147	49	7	1
CTNND1	421	15	9	11	0
CTR9	619	99	9	11	0
CTSB	181	17	9	11	0
CTU1	283	59	9	11	0
CTU2	253	64	9	11	0
CUBN	298	64	9	11	0
CUL1	132	59	9	11	0
CUL2	132	59	9	11	0
CUL3	132	59	9	11	0
CUL4A	132	59	9	11	0
CUL4B	132	59	9	11	0
CUL5	132	59	9	11	0
CUL7	418	67	20	11	0
CUL9	418	67	20	11	0
CWC15	534	79	26	11	0
CWC22	566	132	0	11	0
CWC25	477	144	9	11	0
CWC27	437	95	15	5	1
CWF19L1	133	30	15	5	1
CWF19L2	605	79	26	11	0
CXADR	322	69	9	11	0
CXCR4	246	51	9	11	0
CXXC1	59	15	9	11	0
CYB5B	175	59	9	11	0
CYB5R3	378	69	9	11	0
CYBA	368	73	47	11	0
CYBB	378	69	9	11	0
CYC1	268	69	9	11	0
CYCS	636	59	9	11	0
CYFIP1	622	141	26	11	0
CYFIP2	622	141	26	11	0
DAB2IP	49	15	9	11	0
DACH1	11	4	1	11	0
DAD1	114	7	9	11	0
DAG1	134	16	26	11	0
DAP3	466	69	9	11	0
DAPK1	13	59	9	11	0
DAZAP1	135	55	28	5	1
DAZAP2	48	16	26	11	0
DAZL	99	22	6	10	1
DBF4	580	150	52	11	0
DBF4B	136	150	52	11	0
DBI	59	15	9	11	0
DBP	137	13	3	11	0
DBT	146	34	9	11	0
DCAF1	649	147	49	7	1
DCAF10	138	31	50	6	1
DCAF11	138	31	50	6	1
DCAF12	140	79	26	11	0
DCAF13	139	146	50	6	1
DCAF15	148	83	26	11	0
DCAF16	331	75	34	11	0
DCAF17	185	150	52	11	0
DCAF4	140	79	26	11	0
DCAF4L1	140	79	26	11	0
DCAF5	138	31	50	6	1
DCAF6	138	31	50	6	1
DCAF7	474	108	36	5	1
DCAF8	138	31	50	6	1
DCHS1	95	59	9	11	0
DCLRE1C	59	15	9	11	0
DCP2	483	109	37	5	1
DCTN1	240	16	26	11	0
DCTN2	318	16	26	11	0
DCTN3	318	16	26	11	0
DCTN4	45	83	26	11	0
DCTN5	141	69	9	11	0
DCTN6	141	69	9	11	0
DCUN1D1	142	57	9	11	0
DCUN1D2	142	57	9	11	0
DCUN1D3	142	57	9	11	0
DCUN1D4	142	57	9	11	0
DCUN1D5	142	57	9	11	0
DCX	403	15	9	11	0
DDA1	331	75	34	11	0
DDB1	249	99	9	11	0
DDB2	140	79	26	11	0
DDIT3	345	75	34	11	0
DDOST	143	32	9	11	0
DDR1	170	59	9	11	0
DDR2	170	59	9	11	0
DDX1	144	59	9	11	0
DDX17	161	22	6	10	1
DDX19B	161	22	6	10	1
DDX20	253	64	9	11	0
DDX21	144	59	9	11	0
DDX23	144	59	9	11	0
DDX39B	161	22	6	10	1
DDX3X	161	22	6	10	1
DDX41	144	59	9	11	0
DDX46	144	59	9	11	0
DDX5	161	22	6	10	1
DDX58	49	15	9	11	0
DDX6	144	59	9	11	0
DECR1	299	69	9	11	0
DEK	241	135	26	11	0
DENND4C	265	83	26	11	0
DEPDC1	49	15	9	11	0
DEPDC5	265	83	26	11	0
DERL1	111	59	9	11	0
DERL2	111	59	9	11	0
DERL3	111	59	9	11	0
DESI1	541	59	9	11	0
DET1	148	83	26	11	0
DFFA	233	75	34	11	0
DFFB	253	64	9	11	0
DGCR8	448	59	9	11	0
DGKI	59	15	9	11	0
DHDDS	13	59	9	11	0
DHRS7B	299	69	9	11	0
DHX15	280	59	9	11	0
DHX16	144	59	9	11	0
DHX29	280	59	9	11	0
DHX32	284	59	9	11	0
DHX33	280	59	9	11	0
DHX35	280	59	9	11	0
DHX38	144	59	9	11	0
DHX8	144	59	9	11	0
DHX9	280	59	9	11	0
DIABLO	338	73	47	11	0
DICER1	49	15	9	11	0
DIS3	23	9	9	11	0
DIS3L	23	9	9	11	0
DIS3L2	23	9	9	11	0
DISC1	136	150	52	11	0
DIXDC1	403	15	9	11	0
DKC1	145	33	15	5	1
DLAT	146	34	9	11	0
DLD	147	59	9	11	0
DLG1	170	59	9	11	0
DLG3	170	59	9	11	0
DLG4	170	59	9	11	0
DLST	146	34	9	11	0
DMAP1	344	70	20	11	0
DMD	560	59	9	11	0
DMXL1	148	83	26	11	0
DMXL2	148	83	26	11	0
DNAAF2	586	150	52	11	0
DNAH1	149	35	26	11	0
DNAH10	150	35	26	11	0
DNAH11	150	35	26	11	0
DNAH12	149	35	26	11	0
DNAH14	149	35	26	11	0
DNAH17	150	35	26	11	0
DNAH2	150	35	26	11	0
DNAH3	149	35	26	11	0
DNAH5	150	35	26	11	0
DNAH6	149	35	26	11	0
DNAH7	149	35	26	11	0
DNAH8	150	35	26	11	0
DNAH9	150	35	26	11	0
DNAI1	328	79	26	11	0
DNAI2	328	79	26	11	0
DNAJB11	362	15	9	11	0
DNAJC10	151	32	9	11	0
DNAJC11	152	118	9	11	0
DNAJC15	154	118	9	11	0
DNAJC17	153	118	9	11	0
DNAJC19	154	118	9	11	0
DNAJC28	157	36	20	11	0
DNAJC9	153	118	9	11	0
DNAL1	299	69	9	11	0
DNAL4	612	16	26	11	0
DNALI1	321	16	26	11	0
DNHD1	149	35	26	11	0
DNM1	315	59	9	11	0
DNM1L	315	59	9	11	0
DNM2	315	59	9	11	0
DNM3	315	59	9	11	0
DNMT3A	59	15	9	11	0
DNMT3B	59	15	9	11	0
DNTTIP1	313	15	9	11	0
DOCK1	567	83	26	11	0
DONSON	155	150	52	11	0
DOT1L	11	4	1	11	0
DPF1	59	15	9	11	0
DPF2	59	15	9	11	0
DPF3	59	15	9	11	0
DPH1	248	59	9	11	0
DPH2	502	79	26	11	0
DPM1	636	59	9	11	0
DPM2	398	62	18	11	0
DPM3	398	62	18	11	0
DPP10	268	69	9	11	0
DPP6	268	69	9	11	0
DPY30	157	36	20	11	0
DPYSL3	413	59	9	11	0
DPYSL5	413	59	9	11	0
DQX1	284	59	9	11	0
DR1	579	36	20	11	0
DRAP1	579	36	20	11	0
DRC1	60	141	26	11	0
DRG1	228	59	9	11	0
DROSHA	639	15	9	11	0
DSCC1	229	16	26	11	0
DSN1	155	150	52	11	0
DTL	138	31	50	6	1
DTNA	23	9	9	11	0
DTNBP1	457	16	26	11	0
DTX3L	481	64	9	11	0
DUOX1	156	69	9	11	0
DUOX2	156	69	9	11	0
DUSP22	420	59	9	11	0
DVL1	403	15	9	11	0
DYDC2	131	150	52	11	0
DYNC1H1	150	35	26	11	0
DYNC1I1	328	79	26	11	0
DYNC1I2	328	79	26	11	0
DYNC1LI1	509	9	9	11	0
DYNC1LI2	509	9	9	11	0
DYNC2H1	150	35	26	11	0
DYNC2LI1	509	9	9	11	0
DYNLL1	612	16	26	11	0
DYNLL2	612	16	26	11	0
DYNLRB1	15	6	2	10	1
DYNLRB2	15	6	2	10	1
DYNLT1	612	16	26	11	0
DYNLT3	612	16	26	11	0
DYRK1A	96	59	9	11	0
DYRK2	96	59	9	11	0
DZIP1	49	15	9	11	0
E2F1	588	15	9	11	0
E2F2	588	15	9	11	0
E2F3	588	15	9	11	0
E2F4	588	15	9	11	0
E2F5	588	15	9	11	0
E2F6	588	15	9	11	0
E2F7	49	15	9	11	0
E2F8	49	15	9	11	0
EAF1	157	36	20	11	0
EAF2	157	36	20	11	0
EBI3	158	37	9	11	0
EBNA1BP2	634	79	26	11	0
ECT2	59	15	9	11	0
EDA	79	17	9	11	0
EEA1	395	64	9	11	0
EED	642	79	26	11	0
EEF1A1	353	49	14	5	1
EEF1A2	353	49	14	5	1
EEF1AKMT3	324	69	9	11	0
EEF1B2	107	27	8	2	1
EEF1D	107	27	8	2	1
EEF1E1	112	32	9	11	0
EEF2	228	59	9	11	0
EEF2KMT	324	69	9	11	0
EEFSEC	228	59	9	11	0
EFCAB7	326	57	9	11	0
EFL1	228	59	9	11	0
EFTUD2	228	59	9	11	0
EGFR	170	59	9	11	0
EHBP1	49	15	9	11	0
EHBP1L1	540	36	20	11	0
EID3	577	16	26	11	0
EIF1	432	115	41	10	1
EIF1B	432	115	41	10	1
EIF2A	25	133	50	6	1
EIF2AK4	253	64	9	11	0
EIF2B1	159	38	10	8	1
EIF2B2	159	38	10	8	1
EIF2B3	642	79	26	11	0
EIF2B4	159	38	10	8	1
EIF2B5	642	79	26	11	0
EIF2S1	179	43	19	5	1
EIF2S2	157	36	20	11	0
EIF2S3	228	59	9	11	0
EIF3A	454	99	9	11	0
EIF3B	25	133	50	6	1
EIF3C	454	99	9	11	0
EIF3CL	454	99	9	11	0
EIF3D	157	36	20	11	0
EIF3E	454	99	9	11	0
EIF3F	165	39	9	11	0
EIF3G	544	132	0	11	0
EIF3H	165	39	9	11	0
EIF3I	641	146	50	6	1
EIF3J	605	79	26	11	0
EIF3K	454	99	9	11	0
EIF3L	160	99	9	11	0
EIF3M	454	99	9	11	0
EIF4A1	161	22	6	10	1
EIF4A2	161	22	6	10	1
EIF4A3	161	22	6	10	1
EIF4B	129	55	28	5	1
EIF4E	162	79	26	11	0
EIF4E2	162	79	26	11	0
EIF4E3	162	79	26	11	0
EIF4EBP3	313	15	9	11	0
EIF4G1	639	15	9	11	0
EIF4G2	567	83	26	11	0
EIF4G3	639	15	9	11	0
EIF4H	129	55	28	5	1
EIF5A	504	71	21	11	0
EIF5A2	504	71	21	11	0
EIF5AL1	504	71	21	11	0
EIF6	501	71	21	11	0
ELANE	181	17	9	11	0
ELAVL1	163	22	6	10	1
ELAVL2	163	22	6	10	1
ELAVL3	163	22	6	10	1
ELL	164	13	3	11	0
ELL2	164	13	3	11	0
ELL3	117	150	52	11	0
ELMO1	269	83	26	11	0
ELOA	524	13	3	11	0
ELOB	405	59	9	11	0
ELOC	168	59	9	11	0
ELOF1	507	117	43	10	1
ELOVL6	378	69	9	11	0
ELP2	25	133	50	6	1
ELP3	636	59	9	11	0
ELP4	466	69	9	11	0
ELP5	466	69	9	11	0
ELP6	466	69	9	11	0
EMC1	424	69	9	11	0
EMC10	470	106	9	11	0
EMC2	619	99	9	11	0
EMC3	398	62	18	11	0
EMC4	398	62	18	11	0
EMC6	114	7	9	11	0
EMC7	143	32	9	11	0
EMC8	165	39	9	11	0
EMC9	165	39	9	11	0
EME1	586	150	52	11	0
EME2	166	15	9	11	0
EMG1	167	40	11	3	1
EMID1	79	17	9	11	0
EMILIN1	526	17	9	11	0
EMILIN2	526	17	9	11	0
EML1	642	79	26	11	0
EML2	642	79	26	11	0
ENC1	168	59	9	11	0
ENG	252	17	9	11	0
ENO1	169	97	41	10	1
ENO2	169	97	41	10	1
ENO3	169	97	41	10	1
ENO4	123	147	49	7	1
ENTHD1	117	150	52	11	0
ENY2	607	79	26	11	0
EP300	415	10	9	11	0
EP400	48	16	26	11	0
EPAS1	379	10	9	11	0
EPB41	271	59	9	11	0
EPB41L2	271	59	9	11	0
EPC1	639	15	9	11	0
EPC2	639	15	9	11	0
EPHA1	170	59	9	11	0
EPHA10	170	59	9	11	0
EPHA2	170	59	9	11	0
EPHA3	170	59	9	11	0
EPHA4	170	59	9	11	0
EPHA5	170	59	9	11	0
EPHA6	170	59	9	11	0
EPHA7	170	59	9	11	0
EPHA8	170	59	9	11	0
EPHB1	170	59	9	11	0
EPHB2	170	59	9	11	0
EPHB3	170	59	9	11	0
EPHB4	170	59	9	11	0
EPHB6	170	59	9	11	0
EPN1	171	15	9	11	0
EPN2	171	15	9	11	0
EPN3	171	15	9	11	0
EPPIN	64	17	9	11	0
EPS15	49	15	9	11	0
EPS15L1	49	15	9	11	0
EPS8	473	15	9	11	0
EPS8L1	473	15	9	11	0
EPS8L2	473	15	9	11	0
ERBB2	170	59	9	11	0
ERBB3	170	59	9	11	0
ERBB4	170	59	9	11	0
ERC1	240	16	26	11	0
ERCC1	586	150	52	11	0
ERCC2	172	59	9	11	0
ERCC3	173	59	9	11	0
ERCC4	174	41	9	11	0
ERCC5	49	15	9	11	0
ERCC6	418	67	20	11	0
ERCC6L2	280	59	9	11	0
ERCC8	140	79	26	11	0
ERG	373	12	9	11	0
ERGIC2	518	69	9	11	0
ERGIC3	518	69	9	11	0
ERH	331	75	34	11	0
ERI1	642	79	26	11	0
ERLIN1	42	99	9	11	0
ERLIN2	42	99	9	11	0
ERN1	59	15	9	11	0
ERN2	59	15	9	11	0
ESAM	515	37	9	11	0
ESPN	292	15	9	11	0
ESR1	385	22	6	10	1
ESRP1	175	59	9	11	0
ESRP2	175	59	9	11	0
ETF1	124	99	9	11	0
ETFA	413	59	9	11	0
ETFB	413	59	9	11	0
ETV3	373	12	9	11	0
EVC	233	75	34	11	0
EVC2	233	75	34	11	0
EXD1	311	67	20	11	0
EXOC1	119	141	26	11	0
EXOC2	177	141	26	11	0
EXOC3	119	141	26	11	0
EXOC3L1	176	15	9	11	0
EXOC3L2	176	15	9	11	0
EXOC3L4	176	15	9	11	0
EXOC4	177	141	26	11	0
EXOC5	119	141	26	11	0
EXOC6	177	141	26	11	0
EXOC6B	177	141	26	11	0
EXOC7	177	141	26	11	0
EXOC8	119	141	26	11	0
EXOG	178	42	48	5	1
EXOSC1	179	43	19	5	1
EXOSC10	59	15	9	11	0
EXOSC2	179	43	19	5	1
EXOSC3	179	43	19	5	1
EXOSC4	180	44	12	4	1
EXOSC5	180	44	12	4	1
EXOSC6	180	44	12	4	1
EXOSC7	180	44	12	4	1
EXOSC8	180	44	12	4	1
EXOSC9	180	44	12	4	1
EXT2	491	69	9	11	0
EYA1	520	55	28	5	1
EYA3	520	55	28	5	1
EZH1	344	70	20	11	0
EZH2	344	70	20	11	0
EZR	283	59	9	11	0
F10	181	17	9	11	0
F11R	322	69	9	11	0
F13A1	268	69	9	11	0
F13B	102	69	9	11	0
F2	181	17	9	11	0
F2RL2	246	51	9	11	0
F3	255	37	9	11	0
F7	181	17	9	11	0
F9	181	17	9	11	0
FAAP100	578	141	26	11	0
FAAP20	136	150	52	11	0
FAAP24	586	150	52	11	0
FABP1	182	45	26	11	0
FADD	350	69	9	11	0
FAF1	308	32	9	11	0
FAF2	308	32	9	11	0
FAM186B	155	150	52	11	0
FAM86B2	324	69	9	11	0
FAM8A1	212	58	48	5	1
FAM98A	183	16	26	11	0
FAM98B	183	16	26	11	0
FAM98C	184	56	26	11	0
FANCA	264	56	26	11	0
FANCB	185	150	52	11	0
FANCC	263	56	26	11	0
FANCD2	263	56	26	11	0
FANCE	264	56	26	11	0
FANCF	186	46	34	11	0
FANCG	481	64	9	11	0
FANCI	263	56	26	11	0
FANCL	23	9	9	11	0
FANCM	49	15	9	11	0
FAP	268	69	9	11	0
FARSA	248	59	9	11	0
FARSB	430	91	29	8	1
FAS	603	37	9	11	0
FAU	419	59	9	11	0
FBF1	187	144	9	11	0
FBL	324	69	9	11	0
FBXL12	191	64	9	11	0
FBXL13	188	31	50	6	1
FBXL14	188	31	50	6	1
FBXL15	191	64	9	11	0
FBXL16	188	31	50	6	1
FBXL17	188	31	50	6	1
FBXL18	191	64	9	11	0
FBXL19	59	15	9	11	0
FBXL2	188	31	50	6	1
FBXL20	188	31	50	6	1
FBXL22	191	64	9	11	0
FBXL3	191	64	9	11	0
FBXL4	299	69	9	11	0
FBXL5	299	69	9	11	0
FBXL6	188	31	50	6	1
FBXL7	299	69	9	11	0
FBXL8	191	64	9	11	0
FBXO10	299	69	9	11	0
FBXO11	299	69	9	11	0
FBXO15	189	80	24	11	0
FBXO17	190	47	9	11	0
FBXO2	190	47	9	11	0
FBXO21	418	67	20	11	0
FBXO24	191	64	9	11	0
FBXO25	189	80	24	11	0
FBXO27	190	47	9	11	0
FBXO31	189	80	24	11	0
FBXO32	189	80	24	11	0
FBXO33	191	64	9	11	0
FBXO38	191	64	9	11	0
FBXO39	191	64	9	11	0
FBXO4	192	80	24	11	0
FBXO42	285	69	9	11	0
FBXO44	190	47	9	11	0
FBXO45	559	31	50	6	1
FBXO48	191	64	9	11	0
FBXO6	190	47	9	11	0
FBXO7	321	16	26	11	0
FBXO8	418	67	20	11	0
FBXO9	189	80	24	11	0
FBXW11	193	31	50	6	1
FBXW4	140	79	26	11	0
FBXW5	138	31	50	6	1
FBXW7	193	31	50	6	1
FBXW8	140	79	26	11	0
FCER1G	88	15	9	11	0
FCF1	194	48	13	5	1
FCGR3A	409	37	9	11	0
FCN1	195	17	9	11	0
FCN2	195	17	9	11	0
FCN3	195	17	9	11	0
FCRL5	239	59	9	11	0
FDX2	56	71	21	11	0
FEM1A	196	69	9	11	0
FEM1B	196	69	9	11	0
FEM1C	196	69	9	11	0
FEN1	377	59	9	11	0
FGA	206	106	9	11	0
FGB	197	64	9	11	0
FGFR1	170	59	9	11	0
FGFR2	170	59	9	11	0
FGFR3	170	59	9	11	0
FGFR4	170	59	9	11	0
FGG	197	64	9	11	0
FGL1	197	64	9	11	0
FGL2	197	64	9	11	0
FH	248	59	9	11	0
FIP1L1	524	13	3	11	0
FIS1	607	79	26	11	0
FKBP1A	362	15	9	11	0
FKBP1B	362	15	9	11	0
FKBP4	362	15	9	11	0
FKBP8	362	15	9	11	0
FLNA	560	59	9	11	0
FLOT1	42	99	9	11	0
FLOT2	42	99	9	11	0
FLT1	593	69	9	11	0
FLT3	322	69	9	11	0
FLT4	593	69	9	11	0
FLYWCH1	198	13	3	11	0
FMR1	199	125	49	7	1
FN1	593	69	9	11	0
FNTA	619	99	9	11	0
FNTB	123	147	49	7	1
FOS	200	12	9	11	0
FOSL1	200	12	9	11	0
FOSL2	200	12	9	11	0
FOXE3	555	4	1	11	0
FOXF1	555	4	1	11	0
FOXF2	555	4	1	11	0
FOXH1	201	123	3	11	0
FOXO3	374	13	3	11	0
FOXP3	11	4	1	11	0
FOXRED1	248	59	9	11	0
FRG1	157	36	20	11	0
FRMPD1	49	15	9	11	0
FRMPD4	49	15	9	11	0
FSHB	295	106	9	11	0
FSHR	246	51	9	11	0
FTH1	202	59	9	11	0
FTL	202	59	9	11	0
FTSJ3	645	79	26	11	0
FUBP3	404	22	6	10	1
FXN	341	71	21	11	0
FXR1	199	125	49	7	1
FXR2	199	125	49	7	1
FXYD1	68	59	9	11	0
FXYD2	68	59	9	11	0
FZD1	7	59	9	11	0
FZD8	7	59	9	11	0
FZR1	203	31	50	6	1
G3BP1	204	55	28	5	1
G3BP2	204	55	28	5	1
GABARAP	405	59	9	11	0
GABBR1	491	69	9	11	0
GABBR2	491	69	9	11	0
GABRA2	205	59	9	11	0
GABRA4	205	59	9	11	0
GABRB2	205	59	9	11	0
GABRB3	205	59	9	11	0
GABRD	205	59	9	11	0
GABRE	205	59	9	11	0
GABRG1	205	59	9	11	0
GABRP	205	59	9	11	0
GABRR1	205	59	9	11	0
GABRR2	205	59	9	11	0
GADD45GIP1	339	73	47	11	0
GAN	168	59	9	11	0
GANAB	268	69	9	11	0
GAPDH	293	59	9	11	0
GAR1	302	65	19	5	1
GATA1	555	4	1	11	0
GATA2	555	4	1	11	0
GATA4	555	4	1	11	0
GATA6	555	4	1	11	0
GATAD2A	200	12	9	11	0
GATAD2B	200	12	9	11	0
GATB	248	59	9	11	0
GATC	334	71	21	11	0
GBA3	268	69	9	11	0
GCFC2	60	141	26	11	0
GCH1	413	59	9	11	0
GCHFR	307	75	34	11	0
GCLC	413	59	9	11	0
GCLM	272	59	9	11	0
GCM1	319	150	52	11	0
GCN1	620	59	9	11	0
GCSH	146	34	9	11	0
GDF11	407	106	9	11	0
GDI1	105	26	26	11	0
GEMIN2	115	56	26	11	0
GEMIN4	263	56	26	11	0
GEMIN5	140	79	26	11	0
GEMIN6	157	36	20	11	0
GEMIN7	349	75	34	11	0
GEMIN8	457	16	26	11	0
GET4	454	99	9	11	0
GFI1	11	4	1	11	0
GFI1B	11	4	1	11	0
GFRA1	206	106	9	11	0
GFRA2	206	106	9	11	0
GFRA3	206	106	9	11	0
GFRA4	284	59	9	11	0
GGA1	123	147	49	7	1
GGA3	123	147	49	7	1
GH1	207	80	24	11	0
GHR	208	37	9	11	0
GID4	536	15	9	11	0
GID8	209	99	9	11	0
GIGYF1	210	15	9	11	0
GIGYF2	210	15	9	11	0
GINS1	211	135	26	11	0
GINS2	211	135	26	11	0
GINS3	211	135	26	11	0
GINS4	211	135	26	11	0
GJA1	212	58	48	5	1
GJA3	212	58	48	5	1
GJA4	212	58	48	5	1
GJA5	212	58	48	5	1
GJB1	212	58	48	5	1
GJB2	212	58	48	5	1
GJB3	212	58	48	5	1
GJB4	212	58	48	5	1
GJB5	212	58	48	5	1
GJB6	212	58	48	5	1
GJB7	212	58	48	5	1
GJC1	212	58	48	5	1
GJC2	212	58	48	5	1
GJC3	212	58	48	5	1
GJD3	212	58	48	5	1
GLDC	561	59	9	11	0
GLDN	79	17	9	11	0
GLE1	115	56	26	11	0
GLI1	374	13	3	11	0
GLI2	374	13	3	11	0
GLI3	374	13	3	11	0
GLIPR1L1	197	64	9	11	0
GLMN	263	56	26	11	0
GLRA1	205	59	9	11	0
GLRA2	205	59	9	11	0
GLRA3	205	59	9	11	0
GLRB	205	59	9	11	0
GLRX3	213	52	16	6	1
GLRX5	213	52	16	6	1
GLUL	413	59	9	11	0
GLYR1	59	15	9	11	0
GMNN	457	16	26	11	0
GMPR	413	59	9	11	0
GMPR2	413	59	9	11	0
GNA11	215	49	14	5	1
GNA12	214	59	9	11	0
GNA13	214	59	9	11	0
GNA14	215	49	14	5	1
GNA15	214	59	9	11	0
GNAI1	215	49	14	5	1
GNAI2	215	49	14	5	1
GNAI3	215	49	14	5	1
GNAL	215	49	14	5	1
GNAO1	215	49	14	5	1
GNAQ	215	49	14	5	1
GNAS	331	75	34	11	0
GNAT1	214	59	9	11	0
GNAT2	214	59	9	11	0
GNAZ	214	59	9	11	0
GNB1	216	108	36	5	1
GNB2	216	108	36	5	1
GNB3	216	108	36	5	1
GNB4	216	108	36	5	1
GNB5	216	108	36	5	1
GNG10	217	16	26	11	0
GNG11	217	16	26	11	0
GNG12	217	16	26	11	0
GNG2	217	16	26	11	0
GNG3	217	16	26	11	0
GNG4	217	16	26	11	0
GNG5	217	16	26	11	0
GNG7	217	16	26	11	0
GNG8	217	16	26	11	0
GNGT2	217	16	26	11	0
GNL3L	645	79	26	11	0
GNPTG	252	17	9	11	0
GOLGA7	331	75	34	11	0
GOLGA7B	457	16	26	11	0
GOLT1B	114	7	9	11	0
GON7	218	75	34	11	0
GOPC	403	15	9	11	0
GOSR1	572	16	26	11	0
GOSR2	572	16	26	11	0
GP1BA	219	37	9	11	0
GP1BB	221	51	9	11	0
GP5	221	51	9	11	0
GP9	221	51	9	11	0
GPAA1	590	59	9	11	0
GPATCH1	635	79	26	11	0
GPBAR1	221	51	9	11	0
GPD1	293	59	9	11	0
GPD1L	293	59	9	11	0
GPD2	413	59	9	11	0
GPIHBP1	304	80	24	11	0
GPKOW	586	150	52	11	0
GPN3	220	50	15	5	1
GPR156	49	15	9	11	0
GPR160	347	51	9	11	0
GPR20	221	51	9	11	0
GPR37	221	51	9	11	0
GPR37L1	221	51	9	11	0
GPR61	221	51	9	11	0
GPR62	221	51	9	11	0
GPR63	347	51	9	11	0
GPR84	347	51	9	11	0
GPRC5A	222	51	9	11	0
GPRC5B	222	51	9	11	0
GPRC5C	222	51	9	11	0
GPRC5D	222	51	9	11	0
GPS1	454	99	9	11	0
GPS2	524	13	3	11	0
GPSM1	223	59	9	11	0
GPSM2	223	59	9	11	0
GPX4	224	52	16	6	1
GRAP	225	59	9	11	0
GRB10	549	15	9	11	0
GRB2	225	59	9	11	0
GRHPR	77	64	9	11	0
GRIA1	226	59	9	11	0
GRIA2	226	59	9	11	0
GRIA3	226	59	9	11	0
GRIA4	226	59	9	11	0
GRID2	491	69	9	11	0
GRIK2	226	59	9	11	0
GRIK3	226	59	9	11	0
GRIK4	227	59	9	11	0
GRIK5	227	59	9	11	0
GRIN1	227	59	9	11	0
GRIN2A	226	59	9	11	0
GRIN2B	226	59	9	11	0
GRIN2C	227	59	9	11	0
GRIN2D	227	59	9	11	0
GRIN3A	491	69	9	11	0
GRIN3B	227	59	9	11	0
GRM1	491	69	9	11	0
GRM7	491	69	9	11	0
GRPEL1	175	59	9	11	0
GRPEL2	175	59	9	11	0
GRSF1	175	59	9	11	0
GRWD1	328	79	26	11	0
GSC	11	4	1	11	0
GSDMD	264	56	26	11	0
GSK3A	96	59	9	11	0
GSK3B	96	59	9	11	0
GSPT1	228	59	9	11	0
GSPT2	228	59	9	11	0
GSTP1	112	32	9	11	0
GTF2A1	556	10	9	11	0
GTF2A1L	521	150	52	11	0
GTF2A2	331	75	34	11	0
GTF2B	82	13	3	11	0
GTF2E1	639	15	9	11	0
GTF2E2	229	16	26	11	0
GTF2F1	605	79	26	11	0
GTF2F2	124	99	9	11	0
GTF2H1	60	141	26	11	0
GTF2H2	265	83	26	11	0
GTF2H2C	265	83	26	11	0
GTF2H3	265	83	26	11	0
GTF2H4	124	99	9	11	0
GTF2H5	331	75	34	11	0
GTF3C1	229	16	26	11	0
GTF3C2	578	141	26	11	0
GTF3C3	619	99	9	11	0
GTF3C4	481	64	9	11	0
GTF3C5	320	56	26	11	0
GTF3C6	157	36	20	11	0
GTPBP1	228	59	9	11	0
GUCY1A2	230	69	9	11	0
HADHA	293	59	9	11	0
HADHB	231	53	17	8	1
HAND1	583	11	1	11	0
HAND2	583	11	1	11	0
HAT1	232	54	26	11	0
HAUS1	233	75	34	11	0
HAUS2	233	75	34	11	0
HAUS3	233	75	34	11	0
HAUS4	233	75	34	11	0
HAUS5	233	75	34	11	0
HAUS6	84	150	52	11	0
HAUS7	233	75	34	11	0
HAUS8	233	75	34	11	0
HAX1	321	16	26	11	0
HBA1	234	99	9	11	0
HBB	234	99	9	11	0
HBD	234	99	9	11	0
HBE1	234	99	9	11	0
HBG1	234	99	9	11	0
HBG2	234	99	9	11	0
HBM	234	99	9	11	0
HBQ1	234	99	9	11	0
HCFC1	99	22	6	10	1
HCFC2	285	69	9	11	0
HCLS1	573	15	9	11	0
HCN1	271	59	9	11	0
HCN2	271	59	9	11	0
HCN3	271	59	9	11	0
HCN4	271	59	9	11	0
HDAC1	271	59	9	11	0
HDAC10	235	59	9	11	0
HDAC11	235	59	9	11	0
HDAC2	271	59	9	11	0
HDAC3	271	59	9	11	0
HDAC4	236	59	9	11	0
HDAC5	236	59	9	11	0
HDAC6	235	59	9	11	0
HDAC7	236	59	9	11	0
HDAC8	235	59	9	11	0
HDAC9	236	59	9	11	0
HDGF	329	36	20	11	0
HDLBP	404	22	6	10	1
HEATR1	263	56	26	11	0
HES1	373	12	9	11	0
HES6	583	11	1	11	0
HEXA	268	69	9	11	0
HEXB	268	69	9	11	0
HEXIM1	30	150	52	11	0
HEY2	373	12	9	11	0
HFE	238	59	9	11	0
HGS	568	59	9	11	0
HHEX	11	4	1	11	0
HIF1A	379	10	9	11	0
HIGD1A	125	73	47	11	0
HINT1	293	59	9	11	0
HIPK2	639	15	9	11	0
HIRA	103	133	50	6	1
HLA-A	237	59	9	11	0
HLA-B	237	59	9	11	0
HLA-C	237	59	9	11	0
HLA-DMA	238	59	9	11	0
HLA-DMB	238	59	9	11	0
HLA-DOA	238	59	9	11	0
HLA-DOB	239	59	9	11	0
HLA-DPA1	238	59	9	11	0
HLA-DPB1	239	59	9	11	0
HLA-DQA1	238	59	9	11	0
HLA-DQA2	238	59	9	11	0
HLA-DQB1	239	59	9	11	0
HLA-DQB2	239	59	9	11	0
HLA-DRA	238	59	9	11	0
HLA-DRB1	239	59	9	11	0
HLA-DRB5	239	59	9	11	0
HLA-E	237	59	9	11	0
HLA-F	237	59	9	11	0
HLA-G	237	59	9	11	0
HLF	200	12	9	11	0
HLTF	280	59	9	11	0
HM13	13	59	9	11	0
HMGA1	241	135	26	11	0
HMGA2	241	135	26	11	0
HMGB1	59	15	9	11	0
HMGB2	59	15	9	11	0
HMGCL	248	59	9	11	0
HMGXB4	524	13	3	11	0
HNF1A	528	22	6	10	1
HNF1B	528	22	6	10	1
HNRNPA0	110	55	28	5	1
HNRNPA1	110	55	28	5	1
HNRNPA1L2	110	55	28	5	1
HNRNPA2B1	110	55	28	5	1
HNRNPA3	110	55	28	5	1
HNRNPAB	110	55	28	5	1
HNRNPC	129	55	28	5	1
HNRNPD	110	55	28	5	1
HNRNPF	175	59	9	11	0
HNRNPH1	175	59	9	11	0
HNRNPH2	175	59	9	11	0
HNRNPH3	175	59	9	11	0
HNRNPK	404	22	6	10	1
HNRNPL	547	22	6	10	1
HNRNPLL	547	22	6	10	1
HNRNPM	351	55	28	5	1
HNRNPR	175	59	9	11	0
HNRNPU	59	15	9	11	0
HNRNPUL1	59	15	9	11	0
HOOK1	240	16	26	11	0
HOOK2	240	16	26	11	0
HOOK3	240	16	26	11	0
HOXA10	11	4	1	11	0
HOXA11	11	4	1	11	0
HOXA9	11	4	1	11	0
HOXB9	11	4	1	11	0
HOXC9	11	4	1	11	0
HOXD10	11	4	1	11	0
HOXD12	11	4	1	11	0
HP	181	17	9	11	0
HP1BP3	241	135	26	11	0
HPR	181	17	9	11	0
HPS1	87	20	26	11	0
HPS3	481	64	9	11	0
HPS4	623	141	26	11	0
HPS5	388	83	26	11	0
HPS6	264	56	26	11	0
HR	242	123	3	11	0
HRAS	462	49	14	5	1
HSD17B10	77	64	9	11	0
HSD17B12	299	69	9	11	0
HSD17B8	77	64	9	11	0
HSF1	385	22	6	10	1
HSP90AA1	243	59	9	11	0
HSP90AB1	243	59	9	11	0
HSP90B1	243	59	9	11	0
HSPA1A	244	59	9	11	0
HSPA1B	244	59	9	11	0
HSPA1L	244	59	9	11	0
HSPA2	244	59	9	11	0
HSPA5	244	59	9	11	0
HSPA8	244	59	9	11	0
HSPA9	244	59	9	11	0
HSPB1	130	59	9	11	0
HSPB11	299	69	9	11	0
HSPB8	130	59	9	11	0
HSPD1	85	59	9	11	0
HSPG2	268	69	9	11	0
HSPH1	245	59	9	11	0
HTATSF1	475	36	20	11	0
HTR1B	246	51	9	11	0
HTR2A	246	51	9	11	0
HTR2B	246	51	9	11	0
HTR2C	246	51	9	11	0
HTRA2	170	59	9	11	0
HTT	620	59	9	11	0
HUS1	463	102	26	11	0
HUS1B	463	102	26	11	0
HYAL2	268	69	9	11	0
HYOU1	245	59	9	11	0
[truncated: 2,970 more rows]
