# Supplementary material for: A graph neural network approach for hierarchical mapping of breast cancer protein communities
Source: BMC Bioinformatics. 2025 Jan 21;26:23. doi: 10.1186/s12859-024-06015-x (PMC11749236; doi:10.1186/s12859-024-06015-x)
Supplement: Supplementary file 3 — Additional file 3. [file 12859_2024_6015_MOESM3_ESM.xlsx]

## Sheet: Table S1
Table S1. Summary of key metrics for the 10 ESM models.
Model	Embedding Dim	No. Parameters	Performance
ESM-2	320	8M	15.9
ESM-2	480	35M	28.8
ESM-1	1280	670M	33.7
ESM-1v	1280	650M	35.3
ESM-1b	1280	650M	41.1
ESM-2	640	150M	42.2
ESM-2	1280	700M	50.1
ESM-2	2560	3B	52.7
ESM-2	5120	15B	54.5
ESM-MSA-1b	768	100M	57.4
