# Supplementary material for: A graph neural network approach for hierarchical mapping of breast cancer protein communities
Source: BMC Bioinformatics. 2025 Jan 21;26:23. doi: 10.1186/s12859-024-06015-x (PMC11749236; doi:10.1186/s12859-024-06015-x)
Supplement: Supplementary file 4 — Additional file 4. [file 12859_2024_6015_MOESM4_ESM.xlsx]

## Sheet: Table S2
Table S2. HOST systems under significant survival pressure.
System ID	Genes	Selection Pressure	p-value	q-value
HOST:14	LY6G6C,P2RX6,ENY2,ATP8B2,RBM12B,BCL3,SPDL1,PIGK,TRPC4,CCDC120,PRKCI,HMGA2,MICU1,UGT3A2,STX4,VPS37D,WASHC4,KCNK1,FCGR3A,ERBB3,ABCA2,TIMM21,IKBKG,ABL1,GTF2F1,CRADD,RPN1,SLX4,MAP1A,FBXL19,RNASEH2B,VPS52,NCOA2,APOM, KXD1,UBR1,PRKACA,ITGA4,KCNH2,APOL1,EIF3C,ERCC5,PDLIM7,DNAJC17,MAPKAPK5,MYO1G,HLA-DOA,COG5,CAPZA2,SEC61G,MRPS15,MRPL47,GNG11,MSR1,HSP90AA1,MYL6B,SPG7,PRDM16,PSMD10,UBR5,CUL4A,FOXRED1,TBX18…	0.035506	0.01	0.0896
HOST:18	PRDM16,GATA6,SOX12,HOXC9,ASCL1,DACH1,TAF6,POU3F1,BCL11A,SOX17,TBX2,INSM1,SKI,TCF4,MXD3,HOXD10,PROP1,BCL11B,CDX2,FOXP3,ARID5A,GATA1,HES6,ASCL4,CRX,BARX2,SOX8,SOX9,AKIRIN2,GSC,TCF15,HAND1,ZC3H12A,POU4F1,FOXF2,HOXB9,ZFPM1,ASCL5,ASCL2,NKX2-1,FOXF1,SOX2,HOXA9,GATA4,GFI1B,ZNF703,GFI1,FOXE3,MEF2A,TAF6L,MSX2,MAFB,SKOR1,OTX2,TCF3,MSX1,LEF1,NKX2-5,TCF12,TCF7L1,HOXA10,HAND2,SOX18,KANSL3,TCF7,ALX4,HOXD12,MEF…	0.003327	0.02	0.1416
HOST:19	AP3M1,AP2S1,AP3S2,ARCN1,COPZ2,AP4M1,AP1M1,AP1S1,COPZ1,AP1S3,AP1S2,DYNLRB1,DYNLRB2,AP3M2,AP3S1,AP1M2,AP4S1,AP2M1	0.097001	0.01	0.0896
HOST:36	SNRPD3,LSM1,LSM8,LSM2,EXOSC2,EIF2S1,LSM7,LSM4,MRPS28,POLR2E,LSM6,POLR3H,LSM5,LSM10,SNRPF,SNRPD2,EXOSC3,POLR2G,POLR1C,NAA38,SNRPE,AIMP1,POLR2C,GAR1,LSM3,EXOSC1,SNRPD1,SNRPG	0.003436	0.01	0.0896
HOST:37	RBM12B,RNASEH2B,LARP7,MTA1,EIF3D,EAF2,POLE3,MTA3,CC2D2A,EIF2S2,TAF13,SRP9,HYPK,RANBP3,BAZ1A,NPLOC4,PARP11,INTS12,POLR3G,RBM41,RNPC3,MEAF6,NECAP1,THRAP3,TAF12,MIER1,DR1,BCL10,DMAP1,CDC5L,MKRN3,ARID4B,PIK3C2G,SUPT6H,EAF1,MTA2,PIK3C2B,CARD8,RANBP3L,NCOR2,GEMIN6,TAF8,POLR2D,MLLT1,SNUPN,CCNT2,CCDC47,RRP7A,PNN,CDC73,ZMAT5,NEMF,CPSF4,CCNT1,TEP1,POLR3D,SOCS5,SOCS6,POLR2F,CREBZF,EHBP1L1,PRIM1,POLR1D,ZC3H1…	0.004067	0.02	0.1416
HOST:64	TIMM21,MRPS15,MRPL47,NDUFC1,MRPS31,NDUFA7,NDUFB4,APOOL,NDUFA6,SDHC,NDUFB6,COX6B2,COX7A2L,MRPL32,NDUFB7,TOMM5,COX4I2,TOMM22,UQCR10,NDUFB2,CHCHD1,MRPL54,NDUFA8,NDUFB10,NDUFAF1,TOMM6,MRPL53,GADD45GIP1,TOMM7,SMDT1,UQCRHL,MRPL51,PSMG3,TMEM147,NDUFB9,MRPL42,MRPS23,MRPL55,DIABLO,NDUFB5,TRIAP1,NDUFB11,AURKAIP1,NDUFA5,MPC2,LYRM4,COX6A1,COX7B,COX6C,COX7A1,COX8A,MRPL50,UQCRB,MRPS27,UQCR11,COQ4,TIMM29,PTCD3,…	0.004546	0.01	0.0896
HOST:80	NCOA2,POU2F1,YAP1,LIN54,NFYA,ARNTL2,TAF4,NCOA1,GTF2A1,WWTR1,ARNT2,AHR,PHC3,HIF1A,ATF1,NPAS2,MED15,CREB1,USF1,PHC1,CREBBP,NCOA3,SP3,EP300,PHC2,AHRR,SP1,NFYC,TAF4B,EPAS1,CLOCK,CREM,ARNT,YEATS2,ARNTL	0.038895	0.01	0.0896
HOST:85	BCL3,CCDC120,VPS37D,IKBKG,ABL1,FBXL19,ERCC5,PDLIM7,SUGP1,CBL,PRPF4B,CLINT1,WASF2,SET,PDLIM2,E2F7,CEP170,MPP4,NOS1,FRMPD1,SMARCA5,RABGAP1,MPHOSPH8,PSMD9,ADD2,RBPJ,NXF1,PAN3,SARNP,BRF1,BCR,RAD21,TNK2,RAD18,BRD9,KAT6B,TFDP1,BRPF1,JADE1,KDM5A,FCER1G,KCTD13,CACTIN,RPH3A,LRRC43,SIX4,APBB1IP,TSEN2,SAC3D1,BRD1,PCM1,WWOX,P3H3,ADD1,SRCAP,LEO1,CACNB1,EPS8L2,TYK2,HNRNPU,KAT8,EXOC3L2,IRAK1,SLBP,PPP1R3G,WWC1,W…	0.003702	0.01	0.0896
HOST:87	MSR1,COLQ,CD74,SCARA3,KLK8,NCCRP1,UGGT2,FCN1,C9,SFTPD,TMED3,ENG,C1QTNF1,C1QTNF2,COL3A1,EPPIN,MBL2,FCN3,COL23A1,SUN2,CCBE1,C1QL2,C2,COL15A1,C1QTNF7,COL4A3,PTN,SFTPA2,EMILIN2,COL11A2,CTHRC1,COL26A1,COL9A3,COL4A4,FCN2,COL24A1,COL19A1,COL25A1,PLA2R1,CFB,C1QTNF5,COL8A2,ACR,LOX,MASP1,IGFBP5,COL22A1,COL9A1,HP,COL4A5,PLAT,HPR,COL8A1,PROC,OS9,C1QTNF9B,COL1A2,OLFM4,F9,GLDN,C6,PLAU,COL4A6,ADIPOQ,COL2A1,COL2…	0.004445	0.02	0.1416
HOST:102	RPN1,EEF1E1,SPTSSB,CLIC3,DDOST,ALB,SPTSSA,MTX2,RPN2,PIGS,PDIA3,GSTP1,CLIC4,TXNL4B,DNAJC10,CASQ2,PON1,FAF2,APOB,MAGT1,PIGT,PDCL3,UBXN7,TTR,TUSC3,MTTP,PDIA6,CLIC5,EMC7,TXNL4A,CLIC1,IFT52,MTX3,SPCS3,FAF1,CLIC2	0.002847	0.02	0.1416
HOST:106	RBM12B,EIF3D,EAF2,POLE3,EIF2S2,TAF13,HYPK,BAZ1A,NPLOC4,INTS12,MEAF6,NECAP1,THRAP3,TAF12,DR1,MKRN3,ARID4B,SUPT6H,EAF1,GEMIN6,TAF8,POLR2D,MLLT1,SNUPN,CCNT2,CCDC47,PNN,CDC73,ZMAT5,NEMF,CCNT1,POLR3D,POLR2F,EHBP1L1,PRIM1,POLR1D,ZC3H13,CLIC6,LIN9,NPM1,CENPS,ATG3,LIG4,PRPF18,ZCCHC8,SUB1,TAF7,TRDN,TAF9B,DNAJC28,TAF11,NDUFA12,ZFC3H1,BPTF,HTATSF1,TAF7L,APOBR,CCNK,PRKAB1,ZNHIT6,KMT2A,BAZ1B,MAP4,KDM6B,RSPH4A…	0.014805	0.01	0.0896
HOST:121	GPR37,GPRC5C,GP5,UPK1A,TSPAN33,ADRB3,TSPAN17,GPRC5B,GPR63,GPR20,GP9,LHCGR,HTR2A,FSHR,GP1BB,CALCRL,GPR84,HTR2C,ADRB2,MTNR1A,GPRC5D,GPBAR1,GPRC5A,CXCR4,GPR160,GPR61,CD9,CALCR,B3GALT4,GPR37L1,IGFALS,HTR2B,LRRC55,GPR62,HTR1B,TSHR,F2RL2	0.00387	0.01	0.0896
HOST:134	SPDL1,UGT3A2,ODF2,CEP83,CUBN,RGPD3,FBXL12,EEA1,CNTRL,ITGBL1,RGPD1,TCF25,COMMD1,LRP6,AMHR2,TGS1,RGPD4,EIF2AK4,RIPK1,DFFB,CD14,ZZZ3,RGPD5,CHMP7,HPS3,FBXO33,VRK2,SWI5,MEPCE,TLR4,HSD17B8,ASCC1,RPA4,RHBDD2,SCLT1,FGL1,NBAS,SPECC1L,CCAR2,GTF3C4,JARID2,OTULIN,IKBKE,ANAPC4,CCDC68,RAG1,LENG8,SNAP47,UBL4A,SSX2IP,CEP290,INCENP,ALS2,FBXL15,LRP1,INTS8,FGG,LDLR,MTERF4,LRP2,RGPD8,LRP5,FANCG,RGPD2,CEP128,IKBKB,VI…	0.023813	0.01	0.0896
HOST:138	BCL2L11,BAD,MBP	0.017315	0.01	0.0896
HOST:141	RPS12,RPL7,MRPS14,MRPS18A,NDUFAB1,EIF5AL1,EIF5A,RPS6,MRPL14,RPL13A,RPS5,RPL3L,EIF5A2,RPS11,MRPL24,RPL35A,ATP6V1F,FXN,RPL32,MRPL12,RPL7L1,MRPL46,MRPS18C,RPL18A,RPS17,MRPL30,MRPS16,EIF6,UQCRFS1,BOLA2,SRP14,RPL10L,RPS28,RPS20,MRPS18B,SRP19,GATC,RPL5,MRPS11,MRPL17,RPS16,NDUFS6,TRMT61B,RPL34,MRPS9,RPS26,MRPS17,TRMT10B,TRMT10C,RPL18,MRPL13,RPL8,MRPL20,RPL28,RPS15,RPL30,MRPS35,IMP4,FDX2,MRPL2,MRPL22,SUP…	0.016397	0.01	0.0896
HOST:145	HAUS3,INIP,TPRKB,BORCS8,GOLGA7,JCHAIN,BUD31,DDIT3,NOP10,NFE4,CENPQ,CTNNBIP1,PSMG4,ARPC3,TAF1D,CBFB,MRPS33,RPS21,MRPL57,EVC,HAUS2,GON7,DFFA,BIK,PHF5A,POLR2H,RNASEH2C,GNAS,COPS9,MMGT1,ARPC4,IFT20,ARPC2,PBXIP1,ATG101,MVB12B,HAUS7,MED17,MRPS34,LBH,MED20,CDC26,TMEM249,LAMTOR1,CSF1,ERH,PKD1L1,NPIPA1,KCNE1,SKA2,GCHFR,GEMIN7,GTF2A2,MVB12A,GTF2H5,MRPL41,SUFU,MTCP1,CD34,SCIMP,THEMIS,NUPR1,TNP2,MREG,SYNE4,H…	0.021489	0.01	0.0896
HOST:152	UBR1,UBR5,PTPA,TIMELESS,UBE3C,UBE4B,TRPC4AP,AQR,UBE4A,NUP188,ASCC2,UBE3A,UBR2,NUP205,UBR3,PRIM2,PEX2,ZNFX1,PEX12,TSC1,ATRIP	0.010807	0.01	0.0896
HOST:169	EIF3C,XAB2,IFT80,VPS29,CLTCL1,TTC30A,EIF3K,COPS7B,VPS33A,WDR35,TGFBRAP1,MAU2,EIF3E,RMND5A,SART3,PCID2,PEX5,ANAPC7,EIF3L,EMC2,PSMD11,VPS36,NAA16,VPS18,VPS8,CRNKL1,VPS39,POLR3C,PEX5L,ATP6V1E1,FLOT1,TTC37,CLTC,PSMD12,PA2G4,PSMC3IP,COPS4,FLOT2,HBQ1,GTF2H4,COPS2,RPS19,SF3B1,UTP6,NSMCE2,ATP6V1G3,TTC21B,SNF8,COPS8,SSRP1,PTGES3,PRPF6,CACYBP,PSMD13,PRPF39,VPS16,PHB2,FNTA,POLR3F,ETF1,GPS1,ATP6V0D2,EIF3CL,R…	0.020175	0.01	0.0896
HOST:184	RPL31,RPL23A,RPS18,RPL37,RPS9,RPL13,RPL39L,RPS15A,RPL39,RPS24,RPL24,RPL35,RPS4X,RPL36A,RPS29,RPL37A,RPL36,RPS4Y1,RPS13,RPL36AL,RPL19,RPL29	0.00853	0.01	0.0896
HOST:188	DNAJC17,SAMM50,PMPCB,DNAJC9,DNAJC15,SEC11A,IMMP1L,VDAC3,PAM16,PMPCA,UQCRC2,VDAC1,SEC11C,IMMP2L,DNAJC11,TOMM40,VDAC2,DNAJC19,TOMM40L,UQCRC1	0.011121	0.01	0.0896
HOST:190	NACA,SEMG1,CCNB3	0.003425	0.01	0.0896
HOST:203	WDR26,HIRA,ARPC1B,RCC1,ARPC1A,CIAO1,THOC3,AAAS,WDR5B,PAFAH1B1,CSTF1,TBL1XR1,SMU1,CHAF1B,WRAP73,MPP7,TBL1X,EIF2A,EIF3B,SEC13,ELP2,WDR5	0.00857	0.01	0.0896
HOST:216	WDR83,RAE1,TAF5L,TAF5,MLST8,WDR61,PRPF4,DCAF13,PRPF19,KATNB1,STRAP,WDR12,CDC40,EIF3I,PLRG1,ATG16L1,BUB3,SNRNP40	0.011198	0.01	0.0896
HOST:225	ACTL7A, ACTL10,ACTL7B,ACTL8	0.021896	0.01	0.0896
HOST:230	ADD2, ADD1	0.012874	0.01	0.0896
HOST:233	PRDM16,HOXC9,DACH1,TAF6,POU3F1,BCL11A,TBX2,INSM1,SKI,HOXD10,PROP1,BCL11B,FOXP3,ARID5A,CRX,BARX2,AKIRIN2,GSC,ZC3H12A,POU4F1,HOXB9,ZFPM1,HOXA9,GFI1B,GFI1,TAF6L,MSX2,SKOR1,OTX2,MSX1,NKX2-5,HOXA10,KANSL3,ALX4,HOXD12,PITX1,HOXA11,HHEX,PITX2,UNK,DOT1L	0.006148	0.01	0.0896
HOST:235	TRPC4,DHDDS,HM13,SLC9A1,DAPK1,SLC11A2,TRPC3,SEC61A1,TRPV3,TRPC5,TRPV6,SEC61A2,ANO2,TRPM4,ANO6,PSEN1,STT3A,KIDINS220,STT3B,TRPC6,ZMPSTE24,P4HA1,ANO1,PSEN2	0.012508	0.01	0.0896
HOST:245	ANKIB1,DTNA,RNF139,ARIH1,POLR2I,ZFAND2A,FANCL,KDM1A,SYVN1,RNF144B,RNF14,RCHY1,DIS3,AMFR,RNF144A,RBCK1,DIS3L,DIS3L2,POLR3K,ARIH2	0.003229	0.02	0.1416
HOST:260	ATP8B2,ATP8B4,ATP11B,ATP8A2,ABCC8,ABCC9,ATP11A,ATP8B1,ATP8A1,ATP11C	0.004192	0.01	0.0896
HOST:269	BCL7A,BCL7B,BCL7C	0.007971	0.01	0.0896
HOST:270	MAML1,PYGO2,CBLL1,NCOA6,SS18L1,EP400,BCL9,SAP130,BCL9L,ARID1A,CITED2,DAZAP2,SS18,ARID1B	0.004706	0.02	0.1416
HOST:280	ATAD5,RBM44,BRCA2,ICE1,SGO2,BRCA1,CRYBG3,TET1,CEP192	0.014937	0.01	0.0896
HOST:281	BCL3,FBXL19,SET,SMARCA5,MPHOSPH8,NXF1,PAN3,BRF1,BRD9,KAT6B,BRPF1,JADE1,KDM5A,BRD1,WWOX,SRCAP,HNRNPU,KAT8,HMGB1,DPF3,DNMT3B,KMT2E,KMT2C,PIAS4,KAT2B,ERN2,DPF2,ASH2L,DGKI,ERN1,MSH6,KAT6A,SMARCA1,PHF12,ING4,ING5,HMGB2,PHF20L1,TBC1D5,ING3,INO80,TIMM50,BOD1L2,CHD4,RIOX2,MCRS1,PHF10,SMARCB1,ING2,L3MBTL1,HNRNPUL1,JADE3,PARP1,JADE2,CXXC1,DPF1,KDM2B,SCML2,DCLRE1C,CBX5,LIN28A,BOD1,DBI,CBX3,ECT2,JMJD6,MBTD1,…	0.038839	0.01	0.0896
HOST:289	CACNA2D1,CACNA2D4,CACHD1,CACNA2D3,CACNA2D2	0.00147	0.03	0.2011
HOST:291	CALM2,CALM1,CALM3	0.014049	0.02	0.1416
HOST:292	SLC25A5,CAMK2G,CAMK2B,CTBP2,CAMK2A,CTBP1,ANAPC11,RBX1,SLC25A6,PMS2,PAK1,RNF7,SLC25A4,CAMK2D	0.00523	0.01	0.0896
HOST:298	CAV2,CAV3,CAV1	0.001469	0.02	0.1416
HOST:315	OGT,MYB,CDC23,MYBL2,TOMM70,CDC27,BBS4,SEL1L,UTY,CDC16,KDM6A	0.004878	0.03	0.2011
HOST:319	CDK7,CDK9,CDK2,CDK1,CDK5,CDK6,CDK4,CDK3	0.006805	0.01	0.0896
HOST:324	CR2,APOH,CFH,CR1L,CFHR5,CFHR2,F13B,CFHR1	0.009177	0.02	0.1416
HOST:339	AKAP5,ELL3,TESPA1,CNST,PALB2,PPP1R15B,ENTHD1,TINF2	0.005573	0.01	0.0896
HOST:340	SPDL1,CNTRL,CCDC68,SSX2IP,AZI2	0.013179	0.01	0.0896
HOST:352	HSPB8,HSPB1,CRYAB,CRYAA	0.020847	0.01	0.0896
HOST:354	CUL4A,CUL5,CUL1,CUL4B,CUL3,CUL2	0.013913	0.01	0.0896
HOST:356	APOM,CLCC1,SSR4,LY96,AMN,SGCD,CATSPERB,SGCE,OOEP,SGCB,CATSPERG,SGCG,SGCA,DAG1	0.006138	0.01	0.0896
HOST:368	DLST,GCSH,DBT,DLAT,PDHX	0.008511	0.01	0.0896
HOST:375	DNAJC17,DNAJC9	0.012459	0.01	0.0896
HOST:378	DUOX2,DUOX1,PTGS2	0.014747	0.01	0.0896
HOST:379	EIF3D,EAF2,EIF2S2,BAZ1A,NPLOC4,MEAF6,MKRN3,SUPT6H,EAF1,GEMIN6,POLR2D,SNUPN,CCDC47,CDC73,ZMAT5,NEMF,POLR3D,POLR2F,PRIM1,LIN9,NPM1,ATG3,LIG4,PRPF18,ZCCHC8,SUB1,TAF7,DNAJC28,NDUFA12,BPTF,TAF7L,ZNHIT6,BAZ1B,RSPH4A,DPY30,CSTA,TIPIN,CAT,TRIP4,URI1,FRG1,PPP1R8,CHTF8,PPP4R2,THG1L,IFT46,RSF1,CLNS1A,BTF3,CRCP,GTF3C6	0.002515	0.01	0.0896
HOST:385	ELAVL1,PABPC3,PABPC1,PABPC5,PABPC4L,PABPC1L,ELAVL2,ELAVL3,PABPC4	0.002709	0.02	0.1416
HOST:392	ERBB3,COL20A1,SLC27A5,MAGI2,DDR1,CAPN1,EPHB6,SERPINB6,EPHA4,RPS27A,PLCB1,DDR2,EPHB1,NPR1,FGFR3,PKN1,PKN2,DLG3,LTK,PLCG1,UBA52,EGFR,LYN,INSRR,EPHA7,FGFR4,EPHA10,EPHA3,UPF1,PRKAG2,AGO3,AGO1,FGFR1,AGO2,PLCB3,EPHA1,PLCB2,SKIV2L,AGO4,CAPN2,EPHA2,DLG4,AXL,EPHA8,HTRA2,EPHB2,EPHA6,EPHA5,ERBB2,EPHB3,PFKFB1,EPHB4,DLG1,PRKAG1,FGFR2,IGHMBP2,PARD3,IGF1R,INSR,CAPN3,RECQL5,ERBB4	0.022622	0.01	0.0896
HOST:397	HNRNPH1,GRPEL2,HNRNPH3,TFAM,ESRP1,GRPEL1,ESRP2,GRSF1,METTL18,HNRNPR,A1CF,SYNCRIP,CYB5B,HNRNPF,COQ3,HNRNPH2,TREX1	0.003392	0.02	0.1416
HOST:402	EXOSC9,EXOSC5,EXOSC4,PNPT1,EXOSC8,EXOSC6,EXOSC7	0.005334	0.01	0.0896
HOST:411	FBXO32,FBXO9,FBXO31,FBXO15,TMEM183A,FBXO25	0.006185	0.01	0.0896
HOST:417	FCN1,FCN3,FCN2	0.015171	0.01	0.0896
HOST:420	KMT2D,FLYWCH1	0.001861	0.02	0.1416
HOST:428	GFRA2,RECK,NRXN2,GFRA3,FGA,GFRA1,APP	0.005249	0.01	0.0896
HOST:430	IL2RB,GHR,LEPR,PRLR,IL4R,CSF2RB,IL23R,IFNLR1	0.018912	0.01	0.0896
HOST:434	GJB2,GJA1,RNF217,GJB1,GJB5,GJC1,GJB7,GJB3,GJA4,GJB6,GJA3,NAA30,BEST4,RNF19B,GJC3,GJA5,GJB4,BEST3,GJC2,RNF19A,BEST2,FAM8A1,BEST1,OCLN,RNF31,GJD3	0.009037	0.01	0.0896
HOST:435	GLRX5,GLRX3,P4HB	0.005681	0.01	0.0896
HOST:439	GNG11,GNG4,GNG10,GNG12,GNG2,GNG7,GNG5,GNG8,GNG3,GNGT2	0.012031	0.01	0.0896
HOST:444	GPRC5C,GPRC5B,GPRC5D,GPRC5A	0.003586	0.03	0.2011
HOST:459	HLA-B,HLA-E,HLA-C,NCR1,HLA-G,HLA-F,LILRA4,HLA-A	0.003783	0.02	0.1416
HOST:461	HLA-DRB5,PSG9,HLA-DQB1,HLA-DRB1,HLA-DPB1,HLA-DQB2,FCRL5,HLA-DOB	0.003432	0.01	0.0896
HOST:462	JAKMIP1,RNF20,HOOK3,DCTN1,ERC1,CCDC102A,HOOK1,RNF40,HOOK2,BICD2	0.003226	0.01	0.0896
HOST:465	HSP90AA1,HSP90AB1,PMS1,HSP90B1,MLH1	0.017458	0.01	0.0896
HOST:466	HSPA1B,HSPA1A,HSPA5,HSPA2,HSPA1L,HSPA9,HSPA8	0.013852	0.01	0.0896
HOST:470	FOXRED1,PPCDC,CLPP,SUCLA2,NDUFV1,NDUFS1,FARSA,GATB,BCKDHB,IDH3G,IDH3A,NDUFS7,RPL10A,COQ6,ADSL,NDUFS8,COQ5,FH,PDPR,SUCLG1,IDH3B,SDHB,HMGCL,DPH1,PDHB,SUCLG2	0.007173	0.01	0.0896
HOST:473	CCDC113,IFT74,NDC80,CLUAP1,IFT57,IFT81,NUF2	0.003096	0.02	0.1416
HOST:488	CAND1,XPOT,RANBP9,IPO7,IPO5,KPNB1,MTOR,IPO4	0.008638	0.01	0.0896
HOST:491	RYR1,ITPR3,ELMO1,ITPR1,RYR2,ITPR2,RYR3	0.028197	0.01	0.0896
HOST:493	KCNK1,KCNH2,HCN4,KCNB1,KCNQ5,KCNA4,KCNK6,CNGA1,HCN1,EPB41,KCNA5,HCN2,KCND1,KCNK4,KCND3,HCN3,PTPRN2,KCNH1,KCNA1,CNNM4,KCNQ3,HDAC1,PPP4C,TTBK1,PDE4B,MARK4,KCNC2,NACA2,PPP3CA,CNGA3,SLC17A6,KCNMA1,KCND2,PRKAR1B,PPP3CB,PPP3CC,KCNA7,PRKAR2B,KCNA6,EPB41L2,CNGB3,KCNC1,SLC17A7,KCNA2,KCNQ4,HDAC3,CNGB1,SORBS1,KCNC3,PRKAR1A,ZDHHC9,KCNC4,KCNN1,KCNQ1,KCNH4,WNK4,PRKAR2A,PPP5C,KCNA3,ADRA2A,KCNK2,KCNQ2,PDE4D,CNGA…	0.001805	0.02	0.1416
HOST:498	KCNS2,KCNG2,KCNS3,KCNV2,KCNG3,KCNF1,KCNG1,KCNS1,KCNN4	0.036467	0.01	0.0896
HOST:509	KPNA4,KPNA5,KPNA7,KPNA2,KPNA1,KPNA3,KPNA6	0.001411	0.03	0.2011
HOST:512	LAMTOR5,LAMTOR3,LAMTOR4,LAMTOR2	0.013876	0.01	0.0896
HOST:514	ABL1,PDLIM7,PDLIM2,PSMD9,TNK2,TNKS,PDLIM3,PXN,PDLIM5,PDLIM4,SCRIB,TES,LDB3,LMO4,ESPN,LMO2,PDLIM1	0.037509	0.01	0.0896
HOST:519	LIN7B,PDZD11,LIN7A,USH1C,LIN7C	0.008754	0.01	0.0896
HOST:539	MDM4,RPAP2,MDM2	0.002545	0.02	0.1416
HOST:546	PAFAH1B2,VCPKMT,FAM86B2,EEF2KMT,TRMT61A,NSUN3,METTL22,METTL21A,PAFAH1B3,EEF1AKMT3,FBL,CAMKMT,NAT9,N6AMT1,NSUN4,METTL23	0.001386	0.02	0.1416
HOST:548	MICU1,MICU3,CHP1,PEF1,EFCAB7,MICU2,S100A1,PPP2R3B,CAPNS1,CAPNS2,S100A10	0.024211	0.01	0.0896
HOST:553	TPRKB,GOLGA7,JCHAIN,CTNNBIP1,PSMG4,ARPC3,TAF1D,CBFB,RNASEH2C,GNAS,COPS9,MMGT1,ARPC4,ARPC2,LBH,MED20,ERH,NPIPA1,GTF2A2,GTF2H5,MREG,BEX1,PMAIP1,DDA1,AHSP,LIN52,DCAF16,TCL1A,SF3B5,BBIP1,ANAPC13	0.003385	0.01	0.0896
HOST:561	MRPS15,MRPL47,NDUFA6,MRPL32,MRPL54,GADD45GIP1,MRPL55,AURKAIP1,NDUFA5,LYRM4,MRPL38,MRPL52,MRPS26,NDUFV3,PDCD7	0.014743	0.01	0.0896
HOST:562	NOP10,MRPS33,MRPL57,MRPS34,NDUFA1	0.007751	0.01	0.0896
HOST:563	MRPS14,MRPS18A,NDUFAB1,FXN,MRPS18C,MRPL30,MRPS16,UQCRFS1,MRPS18B,MRPS11,NDUFS6,RPL34,MRPS9,RPS26,NDUFS3,CKS1B,MRPL28,POLG2,MRPS5,NDUFS4,COX5B,CKS2,MRPL18,MRPL39,TBPL1	0.00703	0.01	0.0896
HOST:578	MYO1G,MYO6,MYO5A,MYO1B,MYO3B,MYO7B,MYO18A,MYO19,MYO1D,MYO3A,MYO5B,MYH15,MYO1A,MYO10,MYO7A,MYH7B,MYO1E,MYO9A,MYO1F,MYO16,MYO5C,MYO9B,MYO1C	0.002267	0.01	0.0896
HOST:584	NCF4,QPRT,SUV39H1,CD2AP,NCF2,RPAP3,FKBP4,FKBP8,NCF1,FKBP1B,SPAG1,DNAJB11,FKBP1A,AIP,STAC3	0.003499	0.01	0.0896
HOST:585	WASHC4,NAA35,WASHC5,NCKAP1L,NCKAP1	0.006661	0.03	0.2011
HOST:587	NCOA2,YAP1,NCOA1,WWTR1,NCOA3	0.020922	0.01	0.0896
HOST:591	TIMM21,NDUFC1,NDUFB2,SMDT1,NDUFB5,NDUFB11,COX6A1,COX8A,COX6A2,NDUFB8	0.012221	0.01	0.0896
HOST:592	COX6B2,NDUFB7,CHCHD1,NDUFA8,NDUFB10,UQCRHL,TRIAP1,NDUFS5,COX6B1,UQCRH	0.017029	0.01	0.0896
HOST:597	ATF6B,ATF6,NFIL3,BACH2,NFE2L2,MYC,BACH1,CREB3,NFE2L3,NFE2,ATF4	0.009705	0.03	0.2011
HOST:610	AHCTF1,RAB3GAP2,NOL11,MED16,NUP133,RIC1,NUP160,UBE3D,HPS5,NUP155	0.006546	0.01	0.0896
HOST:614	POM121C,NUP153,NUP58,NUP50,NUP54,NUP62,POM121,NUP98	0.0163	0.01	0.0896
HOST:617	ODF2,CEP83,EEA1,SCLT1,CEP290,CEP128,AKAP9,TPR,RABEP1	0.007122	0.01	0.0896
HOST:630	BCKDHA,OGDHL,OGDH,PDHA2,PDHA1	0.006327	0.01	0.0896
HOST:631	FCGR3A,VSIG4,VCAM1,PECAM1,CD200R1	0.007655	0.02	0.1416
HOST:634	VBP1,PFDN6,PFDN2,PFDN4,UXT,PFDN1,PFDN5,PDRG1	0.008839	0.01	0.0896
HOST:638	PHKA1,PHKA2,PHKB	0.007611	0.01	0.0896
HOST:640	LARP7,CC2D2A,SRP9,PARP11,RBM41,RNPC3,PIK3C2G,PIK3C2B,RRP7A,TEP1,PEA15,UBAP1,KRIT1,CUL7,KAT14,FBXO21,FBXO8,MED18,SNAPC3,PIK3R6,LARP6,PKD1L3,PPM1E,RBM28,MKS1,PIK3C2A,ERCC6,CEP76,PIK3R5,PSMG1,CUL9	0.008552	0.01	0.0896
HOST:642	PTPRA,SH3GLB1,CAPG,PTPN11,PIK3R2,RACGAP1,DUSP22,PTPN6,PIK3R3,PTPN1,PIK3R1	0.005598	0.01	0.0896
HOST:670	STAU2,TARBP2,ADAR,DGCR8,PRKRA,STAU1	0.003284	0.03	0.2011
HOST:674	PSMA2,PSMA4,PSMB7,PSMA1,PSMA6,PSMA7,PSMA3,PSMB10,PSMB5,PSMA8,PSMA5,PSMB2,PSMB6,PSMB8,PSMB9,PSMB4,PSMB3,PSMB1	0.01526	0.01	0.0896
HOST:685	RAD9B,PCNA,HUS1B,HUS1,RAD1,RAD9A	0.001273	0.02	0.1416
HOST:693	RANBP3,RANBP3L	0.011187	0.02	0.1416
HOST:695	VPS37D,MPP4,SAC3D1,EPS8L2,TYK2,IRAK1,TERT,ARHGAP33,NOL6,SHARPIN,RPS6KL1,SLX1A,EPS8L1,NOXA1,PIDD1,SIPA1,SPHK2,RASIP1,MON1B,IRS1,NOXO1,IRS2,EPS8,ABI3,RADIL,CARD10,MON1A,RGS11,RILP,MYO15B	0.002463	0.01	0.0896
HOST:703	RGPD3,RGPD1,COMMD1,RGPD4,RGPD5,HPS3,RPA4,RHBDD2,NBAS,GTF3C4,ANAPC4,INTS8,RGPD8,FANCG,RGPD2,VIPAS39,TAF1A,LAS1L,CFAP206,RANBP2,INTS10,KNTC1,WDR93,NME8,AIMP2,DTX3L	0.007311	0.02	0.1416
HOST:723	RPS12,RPL7,RPL13A,ATP6V1F,RPL7L1,RPL18A,RPS17,EIF6,SRP14,RPS20,SRP19,RPL5,RPL30,SUPT4H1,SNU13,RPL38,INO80C,RPL22L1,RPL11,NIP7,RPS3A,NHP2,RPL22,MRPS6,POP4	0.007698	0.01	0.0896
HOST:726	EIF5AL1,EIF5A,EIF5A2,RPS11,RPS28,RPS15,RPS23	0.030417	0.01	0.0896
HOST:742	SEC24C,SEC23A,SEC24A,EYA3,SEC23B,SEC24B,EYA1,SEC24D	0.133703	0.01	0.0896
HOST:746	ATXN2,GPS2,LSM11,NUFIP1,TAF3,FIP1L1,HMGXB4,RFXAP,SETD1A,AEBP2,SETD1B,ELOA,RBM42,CAPRIN2,TRERF1,INO80E,CECR2,CASC3,LSR,ILDR1,NAF1	0.003097	0.01	0.0896
HOST:750	HNF1A,LHX3,PBX3,MEIS1,HNF1B,SIX6,PBX2,SIX3,PBX1,SATB2,SIX1,SIX2,RFX3,ISL1,PKNOX1	0.010366	0.01	0.0896
HOST:753	SLBP,CDKN1A,CDKN1B	0.008308	0.01	0.0896
HOST:764	KXD1,MNAT1,XPA,BRK1,BLOC1S6,BORCS5,WASHC3,ZC4H2,MZT1,BLOC1S1,SNAPIN,CDK5RAP3	0.029348	0.01	0.0896
HOST:766	EIF3G,SSB,ZCRB1,SNRNP35,RBM8A,SNRNP70	0.001668	0.02	0.1416
HOST:782	IQGAP1,DMD,SYNE1,SPTA1,SPTBN1,SPTAN1,UTRN,FLNA,ACTN4,SYNE2,SPTB,SPTBN5,SPTBN4,SPTBN2	0.047516	0.01	0.0896
HOST:784	SPTSSB,SPTSSA	0.007505	0.01	0.0896
HOST:803	TAP2,ABCB6,ABCB8,CFTR,TM7SF2,TAP1,ABCB9,ABCD4	0.02473	0.01	0.0896
HOST:807	TECPR1,SDF2,SDF2L1	0.011856	0.01	0.0896
HOST:808	APOL1,POT1,MZT2B,RNASEH2A,MEN1,GPKOW,JRK,XRCC1,TERF1,RMI1,MZT2A,RPP21,AIM2,NCAPH2,TERF2IP,SNAPC4,ERCC1,EME1,TERF2,DNAAF2,FAAP24,RRP8,MUS81,PYHIN1,TSEN34,NCAPH,LRRC46	0.014327	0.01	0.0896
HOST:829	ENY2,TOMM20,FIS1	0.016301	0.01	0.0896
HOST:832	VPS26A,RGP1,VPS26B,TRAPPC13	0.00471	0.01	0.0896
HOST:841	XAB2,TTC30A,MAU2,SART3,PEX5,ANAPC7,EMC2,NAA16,CRNKL1,PEX5L,TTC37,SF3B1,UTP6,TTC21B,PRPF6,PRPF39,FNTA,ANAPC5,COPE,NAA25,IFT88,GTF3C3,CTR9,TTC30B,TTC8,NAA15,RABGGTA,TTC26,SRP72,CNOT10,TTC21A	0.002781	0.01	0.0896
HOST:849	UBR1,UBR5,TIMELESS,UBE4B,UBE4A,ASCC2,UBR2,UBR3,PEX2,PEX12	0.005037	0.01	0.0896
HOST:851	UBXN6,UBXN8,NSFL1C	0.031072	0.01	0.0896
HOST:853	UPK1A,TSPAN33,TSPAN17,CD9	0.008778	0.02	0.1416
HOST:856	PRKRIP1,EBNA1BP2,RRS1,RRP36,UTP11	0.00454	0.02	0.1416
HOST:857	GPATCH1,UTP14A,NOP14,UTP14C,KRI1	0.003316	0.02	0.1416
HOST:860	TGFBRAP1,VPS18,VPS8,VPS39,VPS16,VPS41,VPS11	0.005839	0.01	0.0896
HOST:861	WASF2,CEP170,RAD21,APBB1IP,PCM1,LEO1,WASF3,INO80D,EPC2,DROSHA,EIF4G3,KANSL2,EPC1,TAF1,KANSL1L,GTF2E1,SUPT20H,WNK1,CHTOP,SYNPO2,WBP11,TAF1L,ATXN7L3,KANSL1,WASF1,EIF4G1,LMO7,SF3B2,AKAP6,TOB1,HIPK2,MSL2,WASHC1	0.025465	0.01	0.0896
HOST:871	XPO5,ATP6V1H,XPO4,CAB39L,TRRAP,CNOT9,XPO7,XPO6,RANBP17,PSME4,CAB39,TSC2,DCAF1	0.008198	0.01	0.0896
HOST:876	AFTPH,ZFYVE9	0.003151	0.02	0.1416
