# Supplementary material for: A graph neural network approach for hierarchical mapping of breast cancer protein communities
Source: BMC Bioinformatics. 2025 Jan 21;26:23. doi: 10.1186/s12859-024-06015-x (PMC11749236; doi:10.1186/s12859-024-06015-x)
Supplement: Supplementary file 7 — Additional file 7. [file 12859_2024_6015_MOESM7_ESM.xlsx]

## Sheet: Table S5
Table S5. Chemical perturbagens targeting HOST systems.
System ID	Genes	Selection Pressure	p-value	q-value	Input	Rank	Annotation
HOST:2	ATG16L1,GNAL,PSMB10,KATNB1,MSI1,AP4S1,ENO2,DAZL,CALM1,SMARCD3,AQP4,ACTG2,CPEB1,PDK1,NR0B2,RBMS3,DCAF1,SUPT5H,GJA1,RAC3,AP1S2,BIN1,PSMB9,UBE2D4,CAMK2B,FZR1,CAMK2A,NR6A1,CDC42,DCAF11,MYH6,UBE2L6,SIX3,TTN,GNAO1,TLE2,GNB5,WDR18,RFX3,AAAS,SSBP3,RAB3A,PAK1,PHKA1,AP1B1,ELAVL2,FUBP3,GJA4,RPS4Y1,NR5A2,HSF1,HNF1A,RUNX3,RXRG,ELAVL3,NSFL1C,TIMM17B,RAD23A,WDTC1,PAX2,PPP2R2B,TCEA2,XPO4,RBM3,GNAI2,MLST8,HNRNPA3…	0.051047	0.002	0.0462	1.19601144813756|1.17934703959211|1.15679873332602|1.14510811694617|1.13915347207366|1.13909270721932|1.13626166011592|1.13600219823961|1.12812944402335|1.11981876992973|1.11776755543331|1.11712850350738|1.11525306904747|1.11089378648769|1.10961839995602|1.10891188101435|1.10835428554444|1.10833435311106|1.10763361801381|1.10648311508697|1.10444138696111|1.10051407450044|1.09835787167624|1.095440…	7|15|26|37|44|46|52|53|71|87|92|93|98|112|118|124|129|130|135|143|155|180|189|210|211|222|224|227|232|233|238|240|262|271|278|284|289|295|310|313|315|324|327|335|341|357|371|372|378|398|399|408|417|424|430|474|475|478|499|507|508|511|513|514|515|517|520|526|534|536|537|557|565|568|570|580|588|601|630|640|641|643|648|661|703|704|705|706|713|715|739|743|756|769|773|784|786|791|798|809|811|813|815|8…	0198306-0000_1e-05_6
HOST:2	SEC24D,SEC24A,NR4A2,DCAF10,CPEB3,PPP4R3B,CNOT3,SEC23B,RIOK3,SMAD5,FBXL6,POLR3B,RIOK2,WDR5B,STRN3,ARCN1,KRR1,TIMM17A,PPP4R3A,OCLN,CWF19L1,AP3D1,KATNB1,COPZ2,KIFAP3,CENPA,RFX3,SIX6,MYH2,SNRPA,UCHL5,ACTG2,RNF19B,AAAS,COPB1,PPIE,EIF1,NR1H2,XPOT,NXT1,BTRC,AP1S2,SEC23A,RNF19A,XPO4,SMAD4,CHMP2B,EXOSC8,TFCP2,NR1H4,COPG1,P4HB,ATP2A1,AP1G1,KCNJ2,PHKB,AP2B1,TCEA1,FCF1,UBE2B,PPIB,AP4M1,SMARCD3,AP4S1,NR1H3,RA…	0.030395	0.002	0.0475	1.40858850654424|1.16425322356199|1.16229222430107|1.15921606138237|1.15715332969954|1.14466217557789|1.13791396040896|1.13301691113898|1.13150354755121|1.12897077711228|1.12760683179717|1.12101304749644|1.12050756984669|1.11252820285659|1.10555111973832|1.10204630746615|1.10101210136182|1.1007228072823|1.09654926803318|1.09554124042244|1.09271914911985|1.0912464224847|1.08700054402044|1.08532265…	6|47|48|51|54|63|72|79|84|88|90|104|105|131|148|168|170|171|188|190|204|211|227|232|241|247|296|297|306|307|308|312|335|348|349|359|360|365|373|377|387|408|414|418|422|430|431|443|449|464|470|475|481|486|491|495|520|522|531|533|536|537|541|542|551|552|554|560|565|589|629|630|640|642|654|658|659|668|669|670|690|691|695|699|716|722|742|751|757|766|768|772|774|775|778|784|797|801|803|821|822|832|835…	0198306-0000_1e-05_6
HOST:2	CALM1,GNA14,UBE2L6,ATG16L1,NR4A1,RAC3,RAC2,NR4A3,RARG,LSM14B,MYH7,KCNJ16,AP2B1,DCAF13,NR4A2,GJA3,AP4M1,PAX2,MYH2,MTMR9,PPIE,WDR5B,AP4S1,DAZL,THRB,CENPA,EXOSC2,CDC42,RIOK2,PCF11,EXOSC5,ATP2B4,EXOG,SGTA,PSMB8,GJC1,AP3B2,TCEA2,PAK1,UBE2D4,FBXL6,TBL1XR1,POLR3B,HNF1B,PDK1,LSM4,RBMS2,MYH1,FBXL2,NR1H4,CSTF2T,AP3B1,EIF3I,OCLN,UBE2S,NR6A1,RUNX2,PHKA1,BEST1,GJB5,EIF2B2,RGS7,GPN3,PRPSAP2,GNAO1,KHDRBS3,KIFAP…	0.033664	0.002	0.045	1.16514280119638|1.11344554647341|1.09265002914065|1.08318170823664|1.07929819453333|1.07435567046491|1.07379442545051|1.07209221522539|1.06910184443931|1.06570307977336|1.06448362436044|1.06403468986186|1.06296483114025|1.06290023096773|1.06191855053602|1.06121100819819|1.0593451575408|1.05797299794724|1.0576819050191|1.0574005662058|1.0550010561236|1.05476784868158|1.05341182497268|1.0520426003…	8|21|47|67|80|95|96|103|119|130|136|139|145|146|152|156|172|182|186|190|210|213|227|238|245|251|256|265|266|269|289|295|300|303|311|316|317|322|345|372|383|391|397|401|402|409|419|425|434|481|540|543|545|552|555|557|563|569|579|584|608|613|616|626|640|645|646|653|656|661|668|669|671|673|684|685|690|703|711|715|716|729|733|745|748|768|784|786|791|812|814|815|820|828|839|845|852|868|874|889|916|917…	0225151-0000_1e-05_6
HOST:2	NR5A1,FBXL2,MYEF2,CAMK2A,RAB3A,PAX2,SIX3,GJC1,MEIS1,GJB3,NR0B2,PPP4R3B,PCF11,RBM22,AP1G2,KCNJ3,MYH4,RUNX3,THRB,CAB39L,RARA,HNF1A,GNAI1,SATB2,RANBP17,NR5A2,BTRC,CPEB3,CHAF1B,PBX2,POLR2A,TLE4,ISL1,MYH3,SNRPG,NR2E3,MYH7,SF3A2,SEC24D,GJC2,PSMB10,ATP1A3,DCAF13,KCNJ16,EXOSC1,CELF2,GJA1,RXRG,MTOR,MRE11,KCNJ2,HCFC1,RIOK3,RANBP10,BEST1,PPP2R2B,SMU1,UBE2L6,PSMB9,UBQLN4,RNF19B,XPO4,PRPS2,SMARCD3,CIRBP,GNAL,…	0.036571	0.002	0.045	1.20313700495954|1.18046632144911|1.16482837905547|1.14451974847419|1.12816117616745|1.1253092427113|1.11878839318815|1.11463176547642|1.10196869729064|1.09775382433213|1.09045834856422|1.0897754867232|1.08770385838612|1.08762008885551|1.08708472518452|1.08678586801113|1.08634007146898|1.08627728054553|1.08493976726974|1.08052672577695|1.07869401256845|1.07794404886855|1.07773744416737|1.07741829…	2|5|10|17|32|35|43|53|79|93|124|127|136|138|142|145|148|149|154|192|198|204|207|211|215|223|224|225|228|234|244|253|292|296|301|304|312|314|315|333|340|341|349|353|362|368|429|437|438|442|452|467|482|493|497|506|517|522|537|539|546|551|553|576|580|583|593|600|612|626|630|653|671|675|685|686|690|691|692|698|711|714|716|729|738|745|749|752|774|778|780|783|787|789|791|798|808|830|831|835|838|853|857…	0297417-0002B_1e-05_6
HOST:2	SEC24D,NR4A2,ENO3,CPEB3,PPP4R3B,FBXL6,DAZL,POLR3B,RIOK2,CNOT3,RIOK3,SEC23B,MYH2,WDR5B,KATNB1,SEC24A,COPG1,BEST1,PSMB9,SUPT5H,NR1H3,PBX2,ARCN1,MTOR,AP3D1,UBXN8,DCAF10,WAC,RANBP17,SEC23A,GJB1,TIMM17A,RFX3,ATP12A,COPB1,FXR2,MYEF2,AP4S1,PSMD5,EXOSC8,KCNJ14,RABGGTB,FBXW7,NXT1,YPEL5,SND1,SF3A2,DCAF13,PDK2,NR5A1,XPOT,TBL1X,PRPSAP2,HDLBP,ACTA1,OCLN,SIN3B,SEC13,AQP4,TIMM17B,MTMR9,CHMP2B,STRN3,PABPN1,SNRPA…	0.031633	0.002	0.0475	1.33878907870941|1.21005908104281|1.1895602981577|1.17635909491301|1.16780245884201|1.15841338719322|1.14828791060321|1.14746985154273|1.1460942082797|1.14503329873658|1.14119494911962|1.13504536733462|1.13449046980662|1.13138852987389|1.12889014470972|1.12804812916895|1.12145081709177|1.11523761052929|1.1125291520517|1.11138224050029|1.10561066344361|1.10377605995909|1.09883565999289|1.097758779…	12|34|45|51|55|63|72|74|77|79|81|90|92|98|102|104|121|140|147|152|175|183|204|208|230|242|245|261|263|308|309|312|328|330|348|373|377|398|399|408|412|433|437|452|453|455|466|470|477|493|507|524|528|532|534|535|537|546|547|549|559|564|587|606|626|630|633|637|640|642|647|652|687|689|691|700|703|706|707|726|732|744|750|761|765|768|778|782|783|796|797|807|816|827|851|857|858|862|887|893|904|909|928|9…	0316684-0000_1e-05_6
HOST:2	ATP2A1,DCAF10,SSBP3,RFX3,SMARCD3,SPSB1,KCNJ8,KIFAP3,SIX6,PSMB8,TFCP2,ACTG2,BIN1,CNOT4,STRN3,CPEB1,FBXL2,RAC3,U2AF2,BTRC,NR6A1,RAC2,EYA3,ISL1,PTBP2,RANBP17,CAB39L,GJA5,NR1I2,KCNJ2,AP1B1,MEIS1,NXT2,SIX3,PHKA1,AKAP8L,PSMB9,AGL,PABPN1,DAZAP1,HNRNPA3,NR5A1,CAMK2B,OCLN,ATP2B4,SNCA,CSTF2T,RNF19A,DCAF8,SIX1,SMU1,TIMM17B,RPLP2,RARA,POLR2C,WRAP73,RPRD2,THRB,PPP1R10,LSM14B,MSI1,AP1S1,PHKB,SMAD2,RBMS2,TAF5,S…	0.037161	0.002	0.0488	1.10571747205393|1.10019006957733|1.10001180392924|1.09839524382854|1.0953732595789|1.09065771343058|1.08815764890612|1.08234931690521|1.08151642117551|1.08022345190743|1.07591913223015|1.0759178429186|1.07522824396949|1.07309554883484|1.06960007054506|1.06914096896483|1.06713943537952|1.06650416253263|1.06492722506449|1.06215327970882|1.06143039290288|1.05860311384283|1.05828642456549|1.05314143…	28|36|37|42|48|57|63|80|83|89|101|102|104|115|127|134|145|147|158|171|176|199|202|241|256|262|297|316|323|325|330|333|352|369|386|388|389|392|394|395|414|437|438|442|462|464|470|472|476|494|502|521|525|528|538|541|548|552|562|589|597|600|607|611|619|624|642|670|678|684|698|700|702|708|717|719|735|737|739|758|759|761|763|778|780|781|787|800|803|804|805|811|818|822|828|832|834|848|851|853|859|865|8…	0316684-0000_1e-05_6
HOST:2	TFCP2,PAK1,RAC3,CALM1,SNCA,CHMP6,RAC2,ATG16L1,FCF1,MYH2,RARG,MSL3,GJC2,RBMS3,RGS7,THRB,SNIP1,KCNJ5,EXOSC1,TLE4,STRN,FBXL2,TLE2,ACTA1,GNAL,TBL1XR1,HNF1B,DCAF1,PHKB,UBE2L6,YPEL5,CNOT3,SMAD3,GJB5,PPP2R2B,GJA4,TTN,PPP1R10,NR6A1,HIRA,PCBP3,CAMK2G,ATP2B4,ACTA2,NSFL1C,CAB39,AHNAK,RPS4Y1,RFX3,RIOK3,HCFC1,SEC24C,RXRA,JUP,GJC1,AKAP8L,DCAF10,CPEB3,ELAVL3,CAMK2A,AP1S1,ATP1A2,AP3B1,PAX2,RUNX2,SSBP3,SMAD9,LSM1…	0.037852	0.002	0.0462	1.15227387739535|1.12384831149743|1.12042649950263|1.1100583835067|1.10808497566334|1.0975187636835|1.09712191875222|1.09574905250191|1.09452057861314|1.08927244725241|1.08717910350418|1.08618082951681|1.0848204650961|1.08122426654654|1.07996838167594|1.07822034082237|1.07703029747971|1.07576284732492|1.07533540597915|1.07161739008906|1.07042186565003|1.07008098274829|1.06969264877344|1.067761714…	14|42|52|71|76|104|106|112|115|133|143|145|150|167|174|181|184|193|197|214|222|226|228|238|252|258|270|271|278|290|296|303|307|323|343|377|384|387|410|411|430|439|444|453|457|466|472|474|481|497|512|520|542|553|565|567|573|585|588|595|610|611|619|632|633|634|637|643|647|657|671|672|674|677|689|690|699|732|741|742|750|754|757|762|769|772|777|817|820|831|832|846|848|855|868|882|885|888|890|917|927|…	11-deoxy-16,16-dimethylprostaglandin E2_1e-05_6
HOST:2	CELF2,WDR5B,SIN3B,SATB2,TLE4,PGGT1B,SIX3,UBE2B,FBXL6,TFCP2,DCAF10,EXOG,ELAVL2,SMAD4,AP3B2,ATP2B4,DCAF13,INTS7,MYH1,SMAD3,RNF7,RBM4B,KIFAP3,POLB,RUNX3,AP1G2,RIOK2,AP3B1,FCF1,UBXN1,WDR18,KCNJ3,MRPS2,YPEL5,WRAP73,FAM8A1,PSMD1,CHMP1B,TBL1XR1,FMR1,TSG101,NR6A1,SEC24A,XPO4,POLR3B,GNB5,MSL3,DCAF11,UBE2N,UBE2D1,UBE2D4,TLE2,PPARG,CAB39,PRDX3,SPSB3,DYNLRB1,STRN,AP4E1,CPEB1,NR5A1,PAAF1,CAMK2G,MYH4,SMARCD2,P…	0.038092	0.002	0.0408	1.16418919864441|1.1126464837034|1.11014171699789|1.1064847689988|1.09889183274506|1.09879262480608|1.09326351235565|1.08653081856002|1.08612541716011|1.08240722666223|1.0784522665688|1.07156114377714|1.07018160904666|1.06985010154982|1.06652796075402|1.06603001503126|1.06487589043196|1.06462953405677|1.06210868164774|1.05965422976138|1.05790200244237|1.0570858818976|1.05619870078222|1.0559111404…	7|23|24|27|33|34|47|63|66|75|88|119|125|127|141|148|152|153|168|184|198|203|208|211|216|225|226|227|235|258|264|265|289|296|298|311|313|317|322|327|332|338|339|346|351|352|357|365|383|387|397|402|404|406|414|433|435|437|438|439|440|451|453|465|473|481|496|501|502|504|509|514|523|525|527|529|547|550|552|553|567|577|591|594|599|604|605|616|653|655|662|665|666|670|675|677|685|686|711|719|721|738|742…	15-delta prostaglandin J2_1e-05_6
HOST:2	SMAD4,SATB2,NR5A2,LSM14B,PAK1,GJA1,PDK2,PTBP2,KCNJ16,SNCA,EXOG,COPZ2,NR2E3,AP4M1,SMAD5,AQP4,GNA14,RBMS2,ATP2B4,RPS4Y1,TIMM22,CAMK2A,KCNJ5,SSBP3,PCBP3,RUNX3,AP1B1,RFX3,HNF1A,MSL3,MSI1,TAF5,CAMK2B,CHMP6,SND1,KHDRBS3,TFCP2,PCF11,PAX2,AR,CAB39L,PRPS1L1,RUNX2,RGS7,TIMM17B,PPP4R3B,WRAP73,PBX2,AKAP8L,SLC25A4,KCNJ4,RAB3A,TCEA2,THRB,PRPS2,NR1H4,SNIP1,WDR5B,BIN1,MYH6,SMU1,ENO2,KCNJ2,FBXL6,RBM3,KCNJ6,POLA2,…	0.037103	0.002	0.0475	1.20908311997104|1.15673792892422|1.14439007665512|1.13662246635766|1.11732943586399|1.11542655060254|1.10038877615508|1.09358841396229|1.09058148304978|1.08677345714821|1.08641389909467|1.08536075162322|1.0820213779851|1.07941318796183|1.07866447084441|1.07541743082814|1.07471659574604|1.07308627687631|1.06939425947166|1.06886699483951|1.06875500913748|1.06689120574135|1.06674840032285|1.0645953…	1|10|14|20|36|40|63|80|89|99|100|106|123|135|137|148|151|162|179|183|185|197|198|210|214|229|238|246|278|279|281|288|304|321|369|375|384|395|413|414|425|443|451|471|478|480|502|514|516|518|525|537|550|557|565|587|589|599|601|611|627|637|647|654|660|664|671|681|692|720|725|726|728|730|747|749|757|762|770|786|787|794|797|803|807|814|816|823|845|865|866|876|887|895|898|915|922|927|929|935|942|945|95…	16-phenyltetranorprostaglandin E2_1e-05_6
HOST:2	PSMB8,CPEB1,BIN1,NR1H4,ENO2,SPSB1,EYA1,GNA14,MYH2,GNAL,ACTA2,SIN3B,RNF19B,SIX2,GJC1,SIX3,OCLN,KIFAP3,SMARCD3,NR6A1,PCBP3,NR2E3,AP4S1,ACTG2,NR5A2,PPP1CB,HNF1B,MYH1,PSMB9,GJB3,YPEL5,FZR1,GJA5,POLR2A,CELF3,RARA,EXOSC1,AP3B2,CSTF2T,SEC24A,PAX2,RBMS2,GJA4,FXR2,EYA3,ATP2B4,RIOK3,CELF2,GNAI1,PBX2,HNF1A,PRPS2,CAMK2G,NR5A1,NR1I2,CEBPZ,GPN3,SGTA,STRN3,RXRB,RBBP6,XPO4,PPP2CB,FMR1,POLB,SLC25A4,AP2A2,TIMM22,P…	0.036778	0.002	0.0475	1.11106406664632|1.11037772604507|1.08608925958638|1.08408170943784|1.08151431894719|1.08018694815508|1.07927736697844|1.07903880623232|1.07526101918868|1.06967935063032|1.0676103180945|1.06647193305367|1.05751220699166|1.05450665876294|1.05395059151448|1.05385301782793|1.05295388364959|1.05182508758451|1.05174577206218|1.05159621246246|1.05117941440583|1.04652428902751|1.04484271907366|1.0437981…	13|15|43|47|55|57|61|64|72|90|101|107|156|173|175|176|180|189|190|193|197|237|246|259|262|270|291|300|305|318|325|337|339|349|360|387|417|434|452|453|464|469|470|473|479|483|486|489|490|500|525|534|535|550|557|566|579|583|589|599|629|631|636|637|643|644|648|652|664|669|673|676|698|703|708|719|723|731|735|747|748|755|765|775|777|790|796|827|829|839|842|850|851|852|863|881|884|899|900|904|918|924|9…	16,16-dimethylprostaglandin E2_1e-05_6
HOST:2	KIFAP3,RAC2,FBXL2,ATP2B4,SIX3,SIN3B,WRAP53,HIRA,PDK2,ISL1,AR,SPSB1,ENO2,MTMR9,UBE2L6,SMARCD3,RANBP10,CPEB1,ATP6V1H,MYH4,PCBP3,CAMK2G,RAB3A,YPEL5,BEST2,SNIP1,RBMS3,RNF19A,UBE2B,POLB,KATNB1,KCNJ8,SPSB3,ATP1A2,DCAF11,KCNJ4,AMBRA1,ATP1A3,SSBP3,ATP12A,SEC24A,CHAF1B,ACTA2,TAF5L,VDR,GNAI2,SIX6,GJB4,ATG16L1,CWF19L1,CLP1,UBE2S,EYA1,FBXW7,PSMB8,FAM8A1,AP4S1,SEC23A,CSTF2T,CAMK2A,UBE2D4,CHMP6,MYH8,CDC40,AQP4…	0.037031	0.002	0.0475	1.38512596124486|1.30082406762089|1.22924597154123|1.22339549617174|1.18703234300409|1.1708990955685|1.16887175694863|1.16518026498733|1.15682785558704|1.14854240794551|1.14164619107851|1.13702511301591|1.13496524763189|1.13059154118725|1.12727466818684|1.12025023965657|1.12005859659716|1.11845228408022|1.11450830383589|1.10980001945776|1.10580123687041|1.10528149765536|1.10339752331413|1.1030212…	4|9|22|24|44|58|65|70|79|89|102|114|120|128|136|161|162|168|182|201|216|219|230|234|287|297|312|320|321|344|382|397|402|419|425|438|457|462|471|473|477|499|500|516|527|529|530|541|551|558|570|585|597|612|613|616|636|638|661|699|701|709|718|725|734|735|754|755|756|770|778|783|801|803|826|837|846|851|866|872|878|883|896|898|899|908|923|931|932|939|943|953|956|957|966|970|990|1013|1014|1022|1029|104…	2-deoxy-D-glucose_0.01_6
HOST:2	TFCP2,PPARG,PPP4R3B,DCAF8,SATB2,DCAF13,MEIS1,FAM8A1,SMAD4,STRN3,RANBP10,RUNX3,ELAVL2,RFX3,KIFAP3,WDR18,UBE2L6,TBL1XR1,UBAC1,RAD23B,PPP2R1B,PRDX3,CAB39L,COPZ2,PBX3,U2AF2,DCAF1,UCHL5,SEC24A,SNRNP40,GJB5,AP2A2,DDX3X,AP1G2,YEATS4,AMBRA1,KRR1,PAAF1,PABPN1,POLA2,CTBP2,SCAF8,POLR2K,SEC23A,UBE2D1,GJA5,AGL,PRPS1L1,MYH4,SLC25A4,RPL39L,CPEB3,SMU1,SF3B4,FBXW11,FMR1,UBE2N,SEC24B,ACTA2,POLR1B,CALM1,ATG16L1,YPE…	0.037543	0.002	0.045	1.23279471932087|1.13721097274773|1.11400182992095|1.10860256741305|1.09292718266364|1.08736438919144|1.08634308428545|1.08318721617439|1.0809373957756|1.07921402818034|1.07756183201646|1.07155530501728|1.06955874759912|1.06704859423777|1.0667021106222|1.0657998256835|1.06558098372212|1.06555455905996|1.06428124140141|1.0622278819505|1.06027965586734|1.0522209277132|1.05093820405951|1.04999756604…	2|12|22|28|42|48|50|53|59|64|72|90|101|110|112|117|119|120|125|136|145|200|221|233|242|245|246|247|256|279|284|286|312|317|327|344|350|362|374|387|391|420|423|427|439|443|448|449|462|463|466|467|468|471|473|482|485|498|503|510|519|527|539|540|547|579|582|584|585|590|593|599|606|610|632|642|647|652|653|654|666|671|674|681|688|694|699|702|735|738|741|743|768|780|781|784|785|787|792|796|801|804|806|…	3-aminobenzamide_0.01_6
HOST:2	NR1H4,DCAF13,PCBP3,LSM14B,ENO3,PAX2,GJC1,THRB,CALM1,RAC2,KCNJ16,RUNX3,PSMB8,DAZL,ATP1A2,SGTA,RANBP10,GNA14,CNOT3,PDK1,SIX6,KHDRBS3,RANBP17,ATG16L1,MYH13,CPEB3,PDK2,EYA1,UBE2L6,MYH7,AP4M1,AKAP8L,HSF1,RPLP2,TTN,MYH2,OCLN,SSBP3,PCF11,RBMS3,PSME4,PPP2R2B,PRPS2,SIN3B,ELAVL2,RGS7,LSM14A,GNAO1,CTNNBL1,RBM3,ACTA1,KCNJ3,CNOT6,RBMS2,NXT2,UBE2D1,MTOR,CAMK2A,BTRC,GJC2,PRPF19,PABPN1,ACTC1,GPN3,DCAF1,PSMD2,EYA…	0.038923	0.002	0.0488	1.09992941462618|1.0929347773849|1.08792390563764|1.08697357258183|1.07795474179155|1.077275413712|1.07148140630886|1.06959192053285|1.06895660029381|1.06847348285928|1.06657593403944|1.06548109263053|1.05829931445519|1.05511844697365|1.05474783017902|1.05008440539767|1.04662892882962|1.04546199576112|1.04541462978317|1.04285060067491|1.04274162495155|1.04240519441403|1.04197657555279|1.040625358…	7|10|12|14|28|29|38|41|43|45|48|53|74|87|91|117|139|147|148|175|178|184|191|203|206|212|219|226|231|234|240|244|255|285|287|296|301|302|305|306|325|327|342|387|402|407|430|431|440|445|452|486|487|493|499|509|512|513|518|519|521|550|559|564|568|580|583|586|591|598|600|604|605|608|625|645|648|649|654|659|664|665|693|694|698|703|704|748|757|761|763|775|778|784|785|797|798|802|811|817|821|822|826|848…	3-nitropropionic acid_1e-05_6
HOST:2	RAC2,LSM14B,BEST1,SPSB1,GJA5,MSI1,KCNJ4,AP1S1,AP1S2,SMARCD3,GJA3,FBXW7,RPLP2,RUNX3,CAB39L,AP3M2,PCBP3,NR1H4,KCNJ3,GNAL,MYH1,NR6A1,FCF1,DCAF13,EYA3,RNF19A,MYEF2,MTOR,SIX2,PPP2R2B,RBMS3,TTN,SMAD5,CTNNBL1,KCNJ14,CHMP2A,PAX2,RAD23B,DCAF1,RBM3,TIMM17B,OCLN,CENPA,KCNJ2,GNA14,POLD2,DCAF7,SATB2,GJB1,UBQLN4,ATP12A,MSL3,FBXW11,PRPS1L1,SNRPC,RBBP4,ACTA2,CHMP6,CAMK2B,CPEB1,GNB2,ISL1,PRPF19,GJB5,INTS7,WRAP73,…	0.040057	0.002	0.0488	1.15412501869654|1.1049718018669|1.09761988828877|1.09403056253867|1.0870702800512|1.0846978708743|1.08151699734381|1.07393720215266|1.06935343264427|1.06626688668303|1.06332935589902|1.06076439781071|1.06036642578406|1.06012891447625|1.05935015735999|1.05905598529238|1.05860157975417|1.0570066253781|1.0569146529823|1.05510536231181|1.05487869124766|1.0546107914202|1.05440089225229|1.054167631128…	1|6|13|15|24|29|34|53|63|71|82|91|92|96|104|105|108|121|122|132|136|141|145|147|165|182|184|193|222|223|246|260|266|269|271|294|298|299|302|319|322|323|346|353|373|378|383|385|424|428|435|437|438|444|461|463|477|485|486|490|495|497|500|506|513|518|528|532|533|536|560|562|567|569|571|572|578|593|603|606|614|617|628|632|635|654|661|671|676|684|685|689|690|697|700|709|723|724|727|731|739|750|756|757…	3-nitropropionic acid_1e-05_6
HOST:2	TFCP2,ISL1,DCAF1,SIX6,EYA3,SMARCD3,ENO3,TLE4,EXOG,TTN,SMAD4,MTOR,NR1H3,PSMB8,GNA14,MYEF2,PPIL2,KCNJ2,RAB3A,RAC3,EYA1,NR4A3,PCF11,UBE2L6,GJB4,AR,CELF3,POLE2,RPS4Y1,KCNJ6,ATP1A2,RAC2,CHMP6,CENPA,MYH3,GNAQ,MSL3,HNF1B,BTRC,SEC23A,RARA,PCBP3,NR5A2,GJB5,INTS9,KCNJ3,RANBP17,SNRPB2,CPEB1,GNAL,VDR,SMAD3,SMAD5,DCAF8,RBMS3,KIFAP3,TCEA2,RCC1,SEC24D,AP2A2,HNRNPA0,GNAI3,CSTF1,SEH1L,FAM8A1,RBM3,RGS7,SIX1,SPEN,A…	0.034184	0.002	0.0462	1.2444445498647|1.16962763540929|1.13706837067953|1.12331972105686|1.12324510739175|1.12235317981216|1.11721780825475|1.11108560799374|1.09920666146175|1.09399399123495|1.09247952891618|1.09063983805692|1.08895512132801|1.08876165485971|1.08456023752937|1.08407842344206|1.08009586302866|1.07583131279278|1.07334576270894|1.07188807200257|1.07148348207278|1.06910037485218|1.06666952295527|1.0666279…	10|38|71|94|95|97|108|122|159|178|181|191|195|200|221|229|255|284|301|311|313|340|355|356|363|376|380|382|396|417|427|431|443|445|461|507|514|519|524|529|530|533|534|536|537|538|542|559|575|583|586|610|613|626|688|711|713|738|744|745|756|767|776|783|786|787|788|792|794|798|803|877|881|882|884|893|900|904|907|917|918|919|929|949|952|955|957|971|976|979|999|1002|1012|1019|1021|1027|1028|1029|1033|1…	4,5-dianilinophthalimide_1e-05_6
HOST:2	WDR5B,PDK1,PABPN1,KCNJ3,PPP4R3A,STRN3,PPARG,PRPS1L1,PTBP2,AP4E1,CHMP5,TBL1XR1,DCAF13,NR4A3,SATB2,AQP4,SMAD4,STRN,PPP2CB,EXOSC1,RFX3,YEATS4,MRE11,LHX3,AP3B1,GJA1,SEC24D,CPEB1,OCLN,FCF1,GPN3,CLP1,NR6A1,SCP2,RAP1A,RANBP9,ELAVL2,PRDX3,PHKB,NR2E3,RNF11,UBXN8,CPEB3,MYH6,POLA2,ENO3,MYEF2,SEC24B,RBBP4,AR,CAMK2A,PSMB9,GJA5,SEC23A,CSTF2T,FMR1,UBE2V2,PCBP4,AGL,TRRAP,GNB3,ATP1A3,RXRG,SNRNP40,PAX2,RANBP10,MSL…	0.035675	0.002	0.0374	1.1383397614291|1.13392866694566|1.12286474461869|1.11255771078413|1.10512030235312|1.10019489626567|1.09470632352405|1.08984269365621|1.08803869353534|1.08668459190824|1.08338010009621|1.07605992302005|1.07463583306362|1.07295122285852|1.07219139906832|1.07019444749996|1.06317031990301|1.06270868441038|1.06038548708499|1.05889699624318|1.05873276514233|1.05649168741571|1.05332077211415|1.0532922…	6|7|11|13|18|26|41|49|54|58|70|100|108|114|117|124|158|166|183|198|200|216|251|252|264|268|277|291|296|302|313|335|350|353|356|370|382|385|387|394|395|398|399|409|411|420|445|447|459|487|506|514|517|536|544|546|559|564|566|577|581|587|604|609|618|625|626|635|638|653|666|671|676|683|686|696|697|724|725|737|749|752|769|785|788|796|798|810|825|831|837|858|863|881|888|894|905|908|910|916|934|942|945|…	5155877_1e-05_6
HOST:2	HIRA,RCC1,LHX3,HNF1A,PAK1,AP1S1,MYEF2,RPLP2,SF3A2,GJA4,ATP12A,GJB1,CELF2,CHMP6,POLR1B,NR0B2,GNB3,GJA5,SIX2,DCAF7,NR5A1,COPZ2,TFCP2,ENO2,GJB3,GJB4,CAMK2A,CSTF2T,PCBP3,KCNJ14,CPEB1,GAR1,UBXN1,EXOSC9,MEIS1,UBE2D4,RANBP10,KIFAP3,SSBP3,YPEL5,TAF5,EYA1,CNOT9,WRAP73,SPSB3,MYH8,PRPS2,PPIF,MYH13,CEBPZ,RBM22,PGGT1B,ACTG2,PKNOX1,ELAVL3,BTRC,SIX6,KATNB1,PSMB10,TBL1X,CAMK2B,HNF1B,VDR,MSI1,SF3B4,AR,CIRBP,PRPS1…	0.038876	0.002	0.045	1.17204545426818|1.15595395334997|1.15528484840597|1.12550173138384|1.11472183159427|1.11265909082832|1.10828602875886|1.10820421240204|1.09859046151805|1.09482161113832|1.09462130947014|1.09063065374398|1.08714117408434|1.07750906718991|1.0772404834432|1.07613186097558|1.07601329716698|1.07161533879867|1.07148712079903|1.06944879411745|1.06542764445782|1.06023366753727|1.05741769750335|1.0561434…	1|2|3|8|15|16|20|21|38|42|44|52|60|82|84|86|88|99|100|108|129|160|182|188|248|252|253|272|305|312|329|330|331|334|356|358|375|382|386|389|398|405|406|427|428|430|451|452|460|464|484|495|502|506|513|533|537|543|550|559|561|562|572|600|618|620|621|624|626|644|651|653|658|659|669|670|680|683|684|700|706|707|713|729|732|745|757|762|764|768|774|777|798|810|813|831|833|845|850|854|855|893|894|924|934|9…	5155877_1e-05_6
HOST:2	PPP4R3A,FBXL6,TBL1XR1,AR,SMAD4,OCLN,SMU1,LSM14B,GLRX3,DCAF13,STRN3,CHMP5,XPO7,TSC2,CWF19L1,PPARG,ATG16L1,PDK1,SMARCD3,PCBP1,KIFAP3,GNB2,SNRPB,RBBP4,DCAF10,RBM14,PBX3,MSL3,EXOSC1,NR1H3,STRN,PPP2CB,STIP1,RABGGTB,AP3B1,PABPN1,SNRNP40,POLR2J,SEC24B,AP4E1,KCNJ16,AKAP8L,SATB2,SMAD5,GJB3,PPP1CA,GJA5,PHKB,CPEB3,ARPC1A,DCAF8,FZR1,EIF2B2,CLP1,MYEF2,PPP2R1A,UBE2L3,RPS4Y1,PRPS1L1,RAP1A,MYH6,AP1S2,LSM2,PSMA3,…	0.039021	0.002	0.045	1.20852492094708|1.19243902912445|1.1385691636369|1.13437218885239|1.12333942184616|1.1094722807233|1.09762704845218|1.09356378862657|1.09030736344184|1.08934208336428|1.08919027361153|1.08818370668709|1.08636576747325|1.08091865620051|1.07937278433634|1.07880312374873|1.07814149643579|1.07551064037011|1.07337063326238|1.07245309034285|1.07229569048018|1.07224195511016|1.06902661001373|1.06871212…	3|6|18|23|29|51|67|69|77|80|81|84|91|110|113|116|118|130|140|145|148|149|158|159|171|176|179|199|201|204|208|211|214|220|222|227|229|239|249|251|262|265|272|279|294|303|307|309|310|311|314|316|318|334|336|343|346|350|351|357|360|369|374|380|383|390|391|395|397|408|411|423|437|440|449|475|485|488|498|520|521|522|533|544|555|559|565|574|585|586|593|598|610|613|615|619|631|650|654|655|661|670|679|68…	5194442_2e-05_6
HOST:2	GJB3,RAC2,NR4A1,RXRG,CPEB1,FBXL6,SMAD3,PDK1,VDR,SNCA,MYH8,PDK2,GJC2,GJB5,FBXW7,HCFC1,FBXL2,AP1B1,RPRD2,GJA3,RBMS3,SIX6,RANBP10,NR1I2,RUNX3,SIN3B,PKNOX1,SUPT5H,RARA,POLR2A,GNA14,CEBPZ,SSBP3,DAZAP1,POLR1B,MYH1,RNF19B,AP3D1,TFCP2,FXR2,WDTC1,CTNNBL1,TLE2,BEST1,GGA3,GGA1,GNAI1,PSMB8,PCBP3,ENO2,IPO4,PSMB9,TIMM22,MTOR,AP1G2,SMARCD3,SGTA,SMAD9,KATNB1,SPSB1,SND1,SEC24C,DCAF1,NR1H2,CAMK2B,PPP1CB,HSF1,GNA11…	0.036677	0.002	0.0488	1.16752961034559|1.1346037476375|1.1206904919747|1.11732506999497|1.11557828521492|1.11235909531086|1.10635789501338|1.1029414381265|1.10193757772215|1.09276528915679|1.08971624721155|1.08294907172462|1.08225520369652|1.07943784164063|1.07766639357466|1.07665106443639|1.0759602280554|1.06989928181697|1.06427217230139|1.0633788289251|1.06268318239721|1.05918450697866|1.05796051494992|1.05679009395…	6|15|24|30|32|36|46|50|51|65|76|99|101|111|122|129|135|176|219|224|229|264|272|284|287|307|316|353|354|365|384|387|398|400|401|414|418|421|426|433|436|447|455|457|461|477|485|490|498|501|508|525|527|550|551|560|570|572|579|587|596|611|612|619|624|629|636|642|643|654|656|668|676|684|689|695|711|724|736|749|750|761|763|798|808|814|820|826|832|838|839|848|853|854|855|856|860|867|885|888|890|891|902|…	5194442_2e-05_6
HOST:2	SIX3,EXOG,SIX2,RBMS3,RAC2,SNIP1,ISL1,PSMB9,ENO2,BIN1,FCF1,MSL3,AR,KCNJ3,ELAVL2,FBXL6,PCBP3,RPLP2,GJA5,MYH6,FBXL2,PPIE,MYH4,POLR2A,GJB3,CLP1,LHX3,FBXW7,MYH1,TCEA2,NR4A3,THRB,PPP1R10,PHKA1,GJB4,RNF19A,NR4A2,SPSB3,CENPA,GNA14,ATP1A2,AP4S1,PPIL2,DCAF13,RUNX2,TLE2,SMAD5,RANBP17,KCNJ8,GNB3,PPARG,NR5A2,WDTC1,KCNJ6,UBXN8,DCAF1,AP1G2,KCNJ4,DAZL,NR1H3,KCNJ5,AP3B2,GJA4,ATP12A,SLC25A4,ATP1A3,ATP2B4,BEST2,CHA…	0.037045	0.002	0.045	1.30666978178765|1.13882508020029|1.13835454644373|1.13070820837561|1.12243899841322|1.11388841434337|1.11344026306943|1.11339448369366|1.10338048358676|1.10278503741231|1.09448654431731|1.07812507669331|1.07770132908586|1.07495750268386|1.07028527226881|1.06706940384795|1.06252518778929|1.06217630552173|1.06217011574779|1.06083660172435|1.05974113620708|1.05870438362988|1.05830309392259|1.056681…	1|36|37|43|48|57|58|59|82|85|98|141|144|151|167|189|221|223|224|229|235|243|250|267|275|294|309|322|323|345|352|360|375|399|401|412|419|423|425|439|456|464|503|504|507|512|517|522|534|535|547|560|566|569|572|591|605|606|607|666|670|681|689|693|701|703|705|718|734|747|799|820|843|852|859|866|869|875|881|883|895|902|904|916|917|920|927|950|952|968|969|980|1000|1003|1027|1028|1040|1041|1045|1072|108…	5666823_1e-04_6
HOST:2	BEST2,CALM1,NR5A1,GJC1,TFCP2,ATP12A,SPSB1,TTN,MYEF2,KCNJ6,RGS7,THRB,DCAF1,GNB3,AKAP8L,RXRG,RAC3,NR6A1,ATG16L1,KCNJ16,GNA14,CPEB1,RPS4Y1,ACTG2,ACTA1,SMARCD3,RUNX3,BEST1,MYH3,PSMB9,XPO4,RNF19B,DAZL,AP1S2,SIX6,DCAF13,CAMK2B,GJB1,RANBP17,EXOG,MTOR,KIFAP3,POLB,NR4A2,SATB2,AP3M2,MYH7,OCLN,NR0B2,GNAO1,KHDRBS3,STRN4,UBQLN4,PHKA1,STIP1,NUP93,LSM14B,PAX2,CTNNBL1,ACTA2,MYH6,TAF5L,GJB5,WDR12,XPO6,RPLP2,BCKDK…	0.039289	0.002	0.045	1.10693032196275|1.10164249945614|1.10103968652898|1.10011488553513|1.09630637095596|1.09132141799871|1.08748679251461|1.08021072223043|1.0792776170585|1.0751267485076|1.0733649646978|1.07213115366589|1.07139359805792|1.06922314848806|1.06913813275998|1.06504693868378|1.06470514703339|1.06245655614542|1.06050875334186|1.056810652283|1.05476693198843|1.053431380745|1.0519569162501|1.05159427033773…	10|18|20|21|30|37|47|76|80|91|94|99|102|110|111|126|127|141|153|169|183|190|202|203|207|216|222|223|235|238|246|248|252|282|298|341|353|369|372|375|384|398|407|418|424|432|438|445|454|480|486|520|541|554|560|575|578|579|580|608|610|613|614|615|622|641|642|643|648|651|660|692|701|720|725|732|739|750|767|783|785|788|810|828|851|863|867|871|877|900|902|904|905|907|910|918|925|943|951|958|959|962|969…	5707885_5e-05_6
HOST:2	KIFAP3,GNAI1,NR4A2,PSMB9,PCBP3,FBXL2,UBE2L6,GJA1,ENO2,NR6A1,RANBP10,RAB3A,CLP1,KATNB1,SMARCD3,SLC25A4,WRAP53,NR4A1,SPSB3,GPN3,TFCP2,AP1S2,UBE2S,CPEB1,CHMP1B,POLB,ATP2B4,RAC3,HADHB,RUNX3,STRN,ATP6V1H,MEIS1,SNIP1,EIF4A3,UBE2B,TSC2,CAMK2G,CHMP5,AGL,CALM1,WRAP73,VDR,GNAI2,NR4A3,UBE2D1,RNF19B,NR1H4,NXT2,EYA1,CWF19L1,FXR2,RIOK3,PCBP4,YPEL5,PARP4,PDK2,POLR2K,AP3B1,CSTF2T,SIX2,AAAS,UCHL5,BTRC,PPP2R2B,PRP…	0.038171	0.002	0.0475	1.32621268686256|1.25734534541355|1.22914661768416|1.22403531877156|1.22370101153494|1.20576128460171|1.20198247566922|1.17329419916121|1.16683614410955|1.1550110328192|1.15492044716906|1.14360095308476|1.13418359718063|1.12506922519263|1.12233243822423|1.12095990708646|1.1199455456158|1.11839554404775|1.11727744423905|1.11587368667533|1.11382436248178|1.11044838429384|1.10483157186462|1.10329463…	24|43|55|57|58|70|71|99|106|120|121|146|166|191|199|203|206|212|215|217|224|234|263|272|273|277|282|283|309|326|334|339|343|352|367|371|378|384|387|391|403|406|410|411|414|416|428|432|434|441|444|464|465|469|471|475|498|509|515|521|524|526|529|542|571|573|575|586|596|599|605|607|612|619|620|624|638|645|665|668|670|689|708|736|738|739|742|769|770|778|779|783|794|798|801|811|823|835|852|859|864|871…	5707885_5e-05_6
HOST:2	ATG16L1,CALM1,GJC1,PPARG,AR,FCF1,MYH1,CAB39L,ACTC1,ENO2,RNF19A,TBL1XR1,CWF19L1,YPEL5,KCNJ14,MSI1,NR5A2,CELF3,RAC3,CENPA,DAZL,CHMP1B,AP2B1,ATP2B4,RARG,KCNJ5,KATNB1,TCEA2,NR0B2,ACTA2,GJC2,SMARCD3,CHMP5,KCNJ6,MYH7,SMAD2,KIFAP3,MYH6,OCLN,PRPS1L1,AAAS,LSM14B,SSBP3,UBE2B,ATP1A2,SMAD5,DCAF1,SMAD4,THRB,PPP4R3B,STRN3,MYH2,SEC24C,PSMB9,GNB5,NR6A1,RGS7,SMU1,WDR26,SNCA,PHKA1,RBBP4,PSMD5,PPP2CB,INTS9,AQP4,SEC…	0.037657	0.002	0.039	1.14583487660459|1.12591927156853|1.12128920678722|1.10469364063835|1.09703932196694|1.09185548856196|1.08072154653585|1.07689794540576|1.07253423654475|1.07221638509985|1.06736041474743|1.06452277809593|1.06347535597299|1.06298589708636|1.06069280368045|1.05854038065806|1.05793929825083|1.05698580990726|1.05616569906353|1.05450863531527|1.05377938478682|1.05337461547519|1.05331400850659|1.051719…	5|11|17|34|47|60|85|100|121|124|147|161|166|168|187|196|201|210|213|224|234|237|240|251|253|263|285|292|297|306|309|318|319|344|346|361|372|376|380|382|384|390|399|412|413|417|440|441|442|446|453|454|458|459|467|470|477|491|509|524|527|533|541|544|567|573|586|592|600|602|610|611|613|617|620|628|649|662|663|673|699|700|705|721|733|745|754|769|771|777|781|784|792|807|808|809|817|821|853|869|895|898…	6-bromoindirubin-3'-oxime_5e-07_6
HOST:2	PPP2R2B,GJB4,ELAVL3,MSI1,RAC2,GJB1,NR5A1,RXRB,SPSB1,SMARCD3,DAZL,CELF2,AP1S1,NR0B2,TLE2,RNF19A,HNF1A,GNAO1,AP1S2,PDK2,KCNJ8,SNCA,GNA11,RPS4Y1,RBMS3,RANBP17,COPZ2,ISL1,KCNJ16,AR,SSBP3,INTS9,RXRG,TFCP2,PPIL2,AP3B2,POLR1B,ACTC1,UBQLN4,CALM1,WDTC1,SPSB3,SMAD9,AGL,BTRC,SEC24D,FUBP3,CELF3,NR1H4,STRN,ELAVL2,SIX2,PRPS2,RPRD2,AP4S1,KCNJ5,G3BP2,RAD23A,CIRBP,SMAD1,BIN1,PCF11,UBE2A,AQP4,AP1G2,GJC1,SF3A2,UBXN…	0.037249	0.002	0.0462	1.10935115728519|1.09749656327457|1.09204806886149|1.09003613755491|1.08634884795612|1.0823462463855|1.07581960875927|1.07455126934931|1.07219901308326|1.06634199236556|1.06428100168984|1.0618617201477|1.05893230642204|1.05861012211663|1.05739989603529|1.05738501525407|1.05690566704414|1.05570260452239|1.05105322389133|1.05006202401031|1.04985685159418|1.04942997207211|1.04815479657616|1.04809222…	17|26|29|33|40|48|68|75|83|103|110|119|139|143|155|156|159|165|195|203|205|217|229|231|236|260|303|307|329|333|334|339|340|341|344|352|359|373|374|387|391|396|403|426|432|436|438|449|451|469|485|493|494|502|515|520|549|558|562|572|596|597|600|606|616|625|631|640|650|656|659|666|673|679|683|692|700|704|719|721|723|727|733|745|750|756|765|766|770|794|802|804|812|813|814|815|825|833|835|846|849|879|…	6-bromoindirubin-3'-oxime_5e-07_6
HOST:2	SIN3B,RNF19B,MYH1,PKNOX1,AP4M1,SMAD3,BEST1,CPEB1,SEH1L,ACTG2,LSM14B,OCLN,STRN4,UBE2B,RANBP10,PDK1,SMAD2,FCF1,GNAL,BEST2,CHMP2B,CALM1,RBM22,PRPSAP2,NR4A2,CHAF1B,PAFAH1B1,BTRC,KCNJ16,FXR1,TAF5L,MTMR9,XPO6,NAT10,PHKB,SMARCD3,MYH6,UBXN8,SNRNP40,API5,STIP1,RIOK3,NCBP2,EYA3,RANBP9,GJC2,RBM3,PPIE,PABPN1,IPO7,PRPS1L1,PPP2CB,SEC24B,KCNJ3,NSFL1C,XPOT,UBE2S,GJB5,XPO4,USP14,UCHL5,PSMB2,ATP2A1,SMAD1,NR1H2,EIF…	0.032363	0.002	0.0475	1.13893798538997|1.12991751508112|1.10651947614867|1.08603082471819|1.07577479870996|1.07483352792487|1.07017760477155|1.06878263513925|1.06668176992289|1.06465513720561|1.06246000052533|1.06114398850223|1.06107206338299|1.05935751399674|1.05934452508548|1.05879767318915|1.05680300622474|1.05646389083486|1.05589930652466|1.05527363489289|1.05157470581682|1.05108715464804|1.05021337981901|1.049463…	17|26|48|85|116|119|133|144|152|163|178|187|189|199|201|208|228|234|242|250|284|292|303|315|316|324|331|336|339|352|363|367|381|392|406|417|426|432|451|453|466|473|494|505|508|515|526|527|535|537|540|553|559|560|561|564|565|567|586|595|624|649|656|659|660|662|669|674|678|681|682|688|703|705|712|717|724|730|736|749|757|768|779|783|798|801|806|810|812|815|819|824|851|854|856|869|872|876|886|896|900…	6-bromoindirubin-3'-oxime_5e-07_6
HOST:2	AP1S1,DCAF1,AQP4,MYH1,CAMK2A,MYH2,PDK1,EXOSC1,NR1H2,PCBP3,ACTG2,CPEB1,MYH4,RNF19B,ATP1A2,EYA1,FCF1,ISL1,RARG,GJB4,SSBP3,SNRNP40,SMU1,NR1H3,AR,PDK2,KCNJ2,GJC2,XPO4,RUNX2,PSMB8,RBMS2,GJA4,MYH3,SPSB1,TBL1XR1,ATG16L1,RBMS3,RXRG,ENO1,PPP2R2B,CAB39L,GNAO1,ATP1A3,OCLN,MYH7,G3BP1,GJB3,CDC42,LSM2,WDTC1,NR4A3,PPP4R3A,COPZ2,CAMK2G,NR1H4,NSFL1C,WRAP53,CELF2,AP1G2,AP4E1,BEST2,EXOSC2,CAND1,LHX3,INTS7,POLR1B,LS…	0.040556	0.002	0.0439	1.11830639079166|1.11757525484467|1.11228243983031|1.11195941568589|1.11061966332843|1.10181723160601|1.09773899777577|1.09392906872659|1.086287847425|1.0803220022055|1.07987723200486|1.07856998766956|1.07548373903896|1.07515717183705|1.07409884937955|1.07328801451404|1.07086217528593|1.06988972343565|1.0675384462118|1.06694719907206|1.06694423779921|1.06583359309708|1.06313102252392|1.0629313743…	20|23|29|30|31|39|47|53|77|94|95|98|110|112|117|119|129|131|144|146|147|151|162|164|167|168|175|176|178|184|200|205|248|252|255|267|338|357|359|366|382|384|385|390|393|406|410|417|427|435|439|457|465|469|472|473|486|488|494|499|508|529|547|555|563|571|572|578|588|597|598|615|628|631|649|653|658|660|661|667|671|673|689|714|721|724|725|726|732|734|739|741|744|747|759|760|783|794|803|804|805|810|816…	AG-012559_1e-05_6
HOST:2	CALM1,SPSB1,CPEB1,GJC1,SIX2,ATG16L1,BIN1,RNF19B,KCNJ16,GNAL,SMARCD3,PSMB9,RGS7,PCF11,AKAP8L,HNF1B,UBE2L6,RAC3,FXR2,STRN4,ATP12A,UBE2B,RXRG,TFCP2,SIX6,ACTG2,MYEF2,NSFL1C,YPEL5,KIFAP3,MYH3,KATNB1,ENO3,GNB3,PAX2,RANBP10,MYH7,ATP2B4,KCNJ6,CPEB3,ADRM1,OCLN,XPO4,RIOK3,STIP1,GNAO1,PPP2R2A,UBXN8,STRN,TBL1XR1,MYH2,CNOT4,MTMR9,PRPSAP2,SMAD1,MYH1,RBBP6,PAFAH1B1,MSL3,MYH6,RPLP2,PSMB2,PAK1,MYH13,GAR1,CTNNBL1,…	0.036368	0.002	0.045	1.13932525056279|1.12992750932208|1.12174724030374|1.11170080258214|1.1001833039138|1.09560393894894|1.08881274260559|1.08324983854153|1.08179427884096|1.07851811880608|1.0758126750521|1.07460306267998|1.06970696967484|1.06931999845109|1.06816447535185|1.06591985115|1.06230512795842|1.06170743188118|1.06126234360635|1.05985276760177|1.05907093510391|1.05570363446774|1.05507867396206|1.05344479753…	17|21|24|30|41|49|56|67|70|79|88|91|111|114|119|129|147|153|155|160|166|189|194|206|231|237|273|277|278|281|285|287|289|303|310|345|353|354|368|369|380|382|390|397|420|431|435|444|450|452|465|468|469|473|500|515|516|530|570|573|594|596|603|646|658|690|716|722|725|731|742|743|750|751|756|768|770|784|788|790|794|795|811|827|831|838|850|851|852|855|856|858|861|862|869|875|887|900|902|913|917|922|923…	AG-013608_1e-05_6
HOST:2	SPSB1,RUNX2,GJA4,CELF2,CPEB1,BIN1,ENO2,TTN,TFCP2,RNF19B,PAK1,SF3A2,MYH13,MYH4,SNCA,YPEL5,SSBP3,RNF19A,SMAD9,GJB4,RXRG,GNB3,CAMK2G,GJB5,PHKB,SIX3,PCF11,CAB39L,FXR2,RIOK3,MYEF2,EYA1,ELAVL3,ACTG2,AP3B2,FBXW7,EYA3,RBBP6,SIN3B,MYH3,RUNX3,PKNOX1,UBE2D4,ATP12A,POLB,AP4E1,PSMB9,ADRM1,SMARCD3,COPZ2,STRN4,SEC24D,TIMM22,RPLP2,USP14,FZR1,POLR1B,NR1H4,THOC6,HNF1A,LHX3,RANBP10,SPEN,DYNLRB1,HDLBP,RAB3A,DCAF13,A…	0.035665	0.002	0.045	1.12730942860923|1.10918988096308|1.10617130178281|1.10272583908898|1.09770755859204|1.09681415521815|1.08861683780996|1.08842952560201|1.0848453122135|1.08437315606497|1.07626978970456|1.0692106730898|1.06734060393421|1.0668343911327|1.0645601393367|1.06449118922308|1.06426829413299|1.06234684509779|1.06151850706767|1.06103088563312|1.05899701640014|1.05848134391083|1.05447226674363|1.0542375294…	20|32|39|44|48|50|63|64|71|72|98|132|139|142|154|155|156|165|175|180|196|201|231|236|238|239|241|269|278|280|286|312|317|321|328|365|370|371|379|389|397|398|410|418|447|458|476|508|515|517|519|542|577|596|604|606|613|620|627|640|641|649|653|656|661|668|672|674|678|686|702|715|744|750|761|775|782|790|798|799|801|806|817|825|837|840|841|842|847|848|853|868|877|889|890|897|899|900|914|920|924|930|93…	AG-013608_1e-05_6
HOST:2	KIFAP3,FBXL2,RAB3A,KCNJ4,PSMB9,ENO2,UBE2L6,GNAI1,PCBP3,KATNB1,NR6A1,NR4A2,SPSB3,WRAP53,MEIS1,STRN,AP3B2,AP1S2,SSBP3,FBXW7,CLP1,GNAI2,POLB,PPP2R2B,SLC25A4,KHDRBS3,VDR,RANBP10,ATP2B4,GPN3,SIN3B,DCAF11,WRAP73,RIOK3,EIF4A3,ATP6V1H,SIX2,FCF1,ACTC1,DTL,SMARCD3,GNA11,CAMK2G,RAC2,CHAF1B,AP1B1,UBE2B,UBE2D1,HADHB,UBQLN4,UBE2S,MTMR9,WDR26,AP3M2,NR0B2,WDTC1,NR4A1,SATB2,BEST2,MSL3,NUP93,FAM8A1,YPEL5,SNIP1,FXR…	0.040166	0.002	0.0462	1.28791708793679|1.27135633915639|1.25723791883138|1.24958125153086|1.22838533260359|1.19340706740694|1.18968779110434|1.18029915122507|1.17508493399356|1.16771755550592|1.16623259279034|1.15611783521246|1.14545619980266|1.14322908984945|1.14265674460414|1.13743710959477|1.1370412346366|1.13562044530256|1.1295067208038|1.12212223103451|1.12124929586142|1.11626245958974|1.11584735530743|1.11584317…	32|38|42|47|57|85|88|99|103|114|116|127|138|144|145|157|158|166|182|202|208|223|225|226|237|242|253|262|268|280|282|301|308|325|334|341|344|369|374|401|421|424|430|434|449|453|461|463|469|476|478|497|498|500|512|519|524|542|543|545|547|548|551|555|563|568|569|584|598|616|620|632|648|654|657|659|672|674|690|700|707|710|733|736|739|751|769|771|774|782|784|793|813|815|822|825|826|840|847|853|854|859…	AG-013608_1e-05_6
HOST:2	AP1S1,HIRA,RCC1,EYA1,SPSB1,NR5A1,ELAVL3,SMARCD3,UBQLN4,MYH6,RPRD2,POLR1B,GJB4,PSMB8,MYH2,PSMB10,AP4S1,GJC2,MYEF2,VDR,KCNJ16,FUBP3,TAF5L,PPP1CB,ELAVL2,RAC2,GNA11,EXOSC1,RUNX3,MYH13,RAD23B,INTS9,CAMK2A,BTRC,AP1B1,PPP4R3B,PCBP3,GAR1,U2AF2,PAX2,ATP1A3,NR0B2,PPP2R1B,RAB3A,DAZAP1,HNF1A,RGS7,GJA5,PBX2,HNF1B,COPZ2,SIX1,GNB5,AMBRA1,TFCP2,STRN,SF3A2,YEATS4,XPO6,NAT10,RIOK3,PPIF,PRPF19,GJB1,SEC24D,ACTA1,RAD…	0.037508	0.002	0.045	1.18288936650699|1.1660666119469|1.13546547419567|1.10882485247667|1.09349371570135|1.09014851986499|1.08849871410991|1.08585405908036|1.07316428705525|1.06419294663931|1.05964885603862|1.05711829518953|1.05711474279025|1.056770859343|1.05643345041256|1.05612825429755|1.05313839679092|1.05171786973877|1.05117160557308|1.05071328882648|1.05063148671049|1.04954817678538|1.04878936157194|1.048249793…	2|4|7|23|35|40|44|48|85|117|144|164|165|171|174|178|199|219|228|233|234|246|255|258|263|268|270|282|288|289|303|305|312|315|318|319|344|349|355|365|379|387|391|396|418|420|422|426|439|466|479|484|488|492|493|524|532|554|557|577|589|590|595|598|600|611|615|629|634|647|649|659|668|691|693|714|715|723|731|742|743|747|751|754|760|768|770|779|789|798|811|812|813|818|821|838|847|855|867|868|887|891|892…	AG-028671_1e-05_6
HOST:2	FBXL2,KIFAP3,UBE2L6,NR4A2,PSMB9,KATNB1,RAB3A,STRN,PCBP3,SMARCD3,SPSB3,EXOSC1,RANBP10,PDK2,GPN3,GNAI1,CLP1,TLE4,WRAP53,CSTF2T,CPEB3,VDR,RBMS2,SPSB1,WRAP73,PPP2R2B,YPEL5,ENO2,UBE2D1,RIOK3,KCNJ4,CHMP5,SLC25A4,EIF4A3,SSBP3,BTRC,PDK1,GNA11,SEC24A,WDTC1,NXT2,POLB,AGL,PSMB8,GNAI2,RNF19B,FBXW7,ATP2B4,MYH4,HADHB,MEIS1,AP3M2,RAC2,ACTG2,WDR26,POLR2K,FAM8A1,EYA1,SIN3B,SNCA,DTL,BEST2,POLR1B,UBE2B,ATP6V1H,SNIP…	0.039711	0.002	0.045	1.35706611589081|1.23151888336175|1.20796478492782|1.19097629818833|1.18614782881122|1.17690831406823|1.17214678921679|1.16424578105114|1.16265878936979|1.15852904853754|1.14764387953492|1.14564898911614|1.14414564435577|1.13760218530162|1.13731613338328|1.12874609555199|1.12406033164296|1.12402945084726|1.12346993290888|1.12066700188944|1.12059650680455|1.12017552969003|1.11500968776524|1.113415…	15|47|67|79|86|98|106|115|121|134|150|152|155|167|169|188|205|206|208|217|218|222|242|248|253|263|276|294|297|298|312|318|344|346|354|367|370|380|402|407|411|415|419|422|427|429|434|436|446|452|467|470|473|487|493|500|508|515|521|525|530|531|534|540|542|562|568|583|586|592|595|598|608|611|613|618|627|635|654|665|676|679|683|684|689|694|698|710|714|725|729|734|739|751|758|764|766|772|777|782|783|7…	AH-23848_1e-06_6
HOST:2	FBXL2,FBXL6,DCAF1,RAC2,HIRA,PGGT1B,RUNX3,BEST1,ATP1A2,GJC1,SATB2,FCF1,CELF2,BIN1,RBM4B,NR1H4,NR1I2,NR4A2,AP2A2,PBX2,BCKDK,SIN3B,GJB3,ACTA1,DAZL,MYEF2,KCNJ16,ELAVL2,PKNOX1,EXOG,PSMB10,ATP2A1,NR1H2,MSI1,SMARCD3,GJA1,PHKB,WDTC1,PHKA1,CPEB3,GNAI1,RCC1,ACTA2,HSF1,UBQLN4,NR4A1,TTN,AP4E1,KCNJ4,GJA3,THRB,PCBP4,ACTC1,DCAF8,ACTG2,PPIE,SMAD9,IPO5,GNAO1,RAD23A,KCNJ3,AP1M2,COPZ2,NCBP2,GJB1,ELAVL3,GNAQ,TLE4,AK…	0.038131	0.002	0.0488	1.19269162922429|1.16355758625387|1.16087909903782|1.15026641455774|1.12377840185314|1.12138059222814|1.11738478420591|1.11162962109813|1.10790909375256|1.09715555323317|1.09160919493265|1.08989582884871|1.0858063760413|1.08471902143649|1.07944892814719|1.07623104523346|1.07194573991106|1.07151197567256|1.07046943651828|1.07042859302019|1.0690401832797|1.06897171281063|1.06659660000841|1.06481290…	10|24|25|32|50|55|65|74|82|104|122|129|141|144|159|171|186|190|195|196|204|205|223|232|256|259|262|263|282|299|304|315|329|331|349|354|361|366|396|401|410|423|454|460|463|466|483|485|487|511|519|522|532|552|553|559|565|569|570|571|575|576|597|598|600|601|605|625|653|661|672|686|710|711|730|754|760|762|772|787|825|829|836|838|841|846|852|856|870|872|879|891|898|904|910|914|923|926|929|938|939|943|…	alpha-estradiol_1e-08_6
HOST:2	PDK1,AP1S1,RNF19B,HNF1A,NR4A1,HIRA,KCNJ14,PBX2,RIOK3,ACTA2,WRAP73,RBMS2,FBXW7,SMAD9,RBM14,FXR1,TTN,RAC2,SPSB1,DAZL,PPP2R2A,NR1I2,AP4S1,PPP2CB,ATP2A1,UBE2B,NR5A2,DCAF13,TIMM22,GJB1,RBBP6,GJA3,RXRG,AKAP8L,STIP1,KCNJ2,SIN3B,CAMK2B,ACTA1,PPARG,DCAF7,XPO4,GGA3,SMAD3,SF3A2,RANBP9,MYH3,RPS27L,AP1B1,RALY,PDK2,SEC24B,STRN3,FXR2,SIX3,RCC1,SMAD1,PAFAH1B1,WDR26,TAF5L,CPEB1,PSMB9,GNA14,GNAQ,SMAD2,SGTA,CHMP5,A…	0.035346	0.002	0.0475	1.11067170827466|1.10773917064271|1.10518976790919|1.09264848912364|1.08761787535972|1.08737107535275|1.07994469436424|1.07788022215977|1.07139194821376|1.07053254484428|1.06940784909713|1.06570811480639|1.06462390598619|1.06377964307325|1.06367459021794|1.06135539783022|1.06017639355929|1.05518952096201|1.05490767384584|1.05393514772801|1.05309733584317|1.05262831656446|1.05160655780121|1.050027…	35|39|42|61|71|72|102|105|133|137|142|166|167|177|178|197|210|247|252|262|274|279|291|306|310|343|350|363|365|369|371|374|377|380|386|400|405|408|417|420|421|434|435|485|490|494|496|502|505|506|514|525|527|541|565|566|568|573|580|590|597|600|601|607|610|626|644|645|649|653|688|700|703|712|717|734|739|775|793|797|813|816|825|840|847|849|852|858|860|862|866|887|892|894|902|914|921|927|930|935|947|9…	alprostadil_1e-05_6
HOST:2	ENO2,EYA1,TTN,UBE2L6,HCFC1,RPRD2,DAZL,MTOR,SIX6,ENO3,EXOG,RUNX2,KCNJ8,LSM14B,CHMP6,CELF2,SMAD9,STRN,KCNJ6,FBXL6,POLR2A,ATP2B4,NR5A1,UBQLN4,RBBP6,CAMK2G,SIN3B,AR,CELF3,PRPS1L1,PHKA2,AP4E1,MTMR9,DCAF10,GNB3,PPIL2,GJA4,GJB1,HNF1B,RAC2,LHX3,RXRG,MYEF2,PBX2,TLE3,AHNAK,PAFAH1B1,GNAI1,WDTC1,NR4A1,DCAF8,RFX3,GGA3,SSBP3,SMARCD3,RABGGTB,GNAI2,CAB39L,SMARCD2,FZR1,MYH2,GJA1,TFCP2,GNA11,GJC2,RBMS2,GNAL,NR5A2,…	0.036536	0.002	0.039	1.13089871564632|1.11691058318709|1.11514605880383|1.10411225720827|1.09798562309845|1.09519559500204|1.08784208912461|1.08384148675163|1.08220002850061|1.082185750592|1.08209147284195|1.07800538701267|1.07657270936762|1.07302853416868|1.07098582177986|1.07018683849077|1.06624482022391|1.06469429650174|1.06401942586426|1.06392623148596|1.06292907016458|1.06237085314537|1.06096864585723|1.05900865…	17|33|36|45|58|66|87|95|109|110|112|134|150|177|184|188|208|217|221|222|230|236|250|266|271|274|280|283|284|292|300|303|310|320|325|326|329|342|357|358|368|378|381|387|401|404|412|419|423|442|446|451|454|455|461|466|470|488|501|506|516|528|530|543|578|600|608|610|615|625|631|641|643|646|664|681|703|711|716|736|748|749|761|770|774|779|780|790|798|813|832|835|837|842|843|848|852|854|855|859|863|875…	alsterpaullone_1e-05_6
HOST:2	TFCP2,HIRA,UBE2B,KIFAP3,RUNX3,XPO7,PPARG,CNOT4,CNOT6,RIOK2,SMAD4,NR1H3,ATP2B4,SIX2,PABPN1,RNF7,TLE1,PTBP2,PHKA2,UCHL5,RFX3,SEC24A,GNAL,AR,MTMR9,POLR3B,GGA3,UBE2D4,HNF1B,CAB39L,CSTF2T,DCAF1,POLR1C,AP4M1,HSF1,THRB,DAZL,PCBP4,UBXN8,SMAD3,ATP1A3,CPEB3,NXT2,GNAO1,MRE11,CHMP2B,SCAF8,CHMP1B,GLRX3,TLE3,MRPS2,CAB39,PDK1,NR5A1,GNB5,RPRD2,FBXL6,PHKA1,AP4E1,XPO4,DAZAP1,RAC2,ATP6V1H,FBXL14,GNA14,FXR2,TSG101,B…	0.036323	0.002	0.0408	1.707544792961|1.19835942632362|1.17149667797301|1.14198160117461|1.11882059172697|1.11589700214613|1.11273772156273|1.10546458714605|1.09739551736097|1.09525102635593|1.0947198431018|1.08603640881731|1.08557192716663|1.08442677066811|1.08172156932897|1.08015038199412|1.08014368077896|1.07927764150562|1.07898144998283|1.07882259374033|1.07835810738849|1.07521559667502|1.07400879028753|1.072832227…	1|5|12|27|47|53|58|68|83|85|88|114|117|123|132|145|146|151|152|154|158|174|177|184|205|215|221|227|228|236|237|264|272|279|293|300|305|314|316|322|330|337|348|349|352|357|363|371|375|378|380|395|402|408|424|425|427|445|446|455|456|478|493|497|514|534|535|539|543|550|563|565|576|579|590|593|619|623|630|634|636|645|653|658|663|670|674|678|680|684|686|689|694|699|709|710|712|723|725|731|732|737|747|…	amitriptyline_1e-06_6
HOST:2	SSBP3,PGGT1B,RANBP17,KHDRBS3,GJB4,SIX2,GNAL,MYH7,PCF11,MEIS1,GJB3,PTBP2,ELAVL2,BIN1,FBXL2,BEST1,SIN3B,MYH8,STRN,RBMS3,MYH1,SNRNP40,FZR1,PCBP4,SMARCD3,ACTA2,CAMK2A,RXRA,RBM4B,RXRG,SF3A2,NR4A1,MTOR,POLR2A,WRAP53,RPLP2,CSTF2T,DCAF11,AP1B1,ATP2B4,SUPT5H,BTRC,STRN4,KCNJ4,PAK1,NR2E3,CNOT4,GJA3,AP3M2,RPRD2,UBE2D4,KCNJ8,SIX3,HNF1B,KCNJ2,GJA1,GNAI1,AP2B1,MYH13,MSL3,HDLBP,KCNJ16,CHAF1B,NR1H4,ELAVL3,CEBPZ,T…	0.036655	0.002	0.0488	1.14623034696116|1.11202970231713|1.10740402073438|1.10232450539019|1.10200881198362|1.10141758602633|1.09870508143483|1.09149520041216|1.08205282066086|1.08053389195211|1.0774487387483|1.07547652385254|1.07539607304031|1.07426384675261|1.07234639109605|1.07082761063961|1.06865963361072|1.06163077512421|1.06098715620934|1.0592302823402|1.05803734817409|1.05769135040634|1.0573925579908|1.057109638…	25|56|65|80|81|85|91|114|153|163|179|187|188|198|207|220|232|271|279|293|300|301|302|309|312|322|326|332|336|342|351|354|359|364|365|371|375|377|405|413|415|435|441|452|458|463|470|488|512|517|531|532|536|548|567|569|571|579|596|650|661|662|693|694|703|709|716|726|749|754|755|774|776|797|804|817|818|836|845|846|855|856|868|879|888|895|899|900|902|905|910|915|923|925|926|936|937|939|950|952|962|97…	AR-A014418_1e-05_6
HOST:2	SIX2,RUNX3,TCEA2,SMAD4,PTBP2,SF3A2,FCF1,PSMB9,XPO4,SEC23A,TBL1XR1,SPSB1,UBE2L6,SNIP1,INTS9,DAZAP1,RPLP2,AP4M1,PDK1,CHAF1B,SIX1,CLP1,TAF5L,NR1H4,RNF7,PPP4R3B,FBXL6,RBMS3,MLST8,CHMP1B,GNA11,RFX3,YPEL5,SMAD1,RIOK2,THOC6,TLE1,FAM8A1,PHKA1,CPEB1,MRE11,GNB3,SMU1,CPSF7,CALM1,SPEN,RPRD2,POLB,ATG16L1,KCNJ2,NR4A2,CAMK2G,CNOT4,PPIE,DCAF7,LHX3,EXOSC2,UBE2B,SEC24D,CNOT3,SEC24C,PRDX3,LSM5,YEATS4,ESR1,GNA14,PAA…	0.035667	0.002	0.0418	1.15305334243744|1.10762690810348|1.0858046839725|1.08438871380241|1.08205667872164|1.07591167204868|1.07515419304172|1.07404369728944|1.07305544400741|1.06503600516182|1.06182686999158|1.05929198409643|1.05906869542582|1.05895134122371|1.05849710199764|1.05625792249509|1.05536147014335|1.05292742401664|1.05084642059489|1.05012185328493|1.04967684127871|1.04963063510353|1.04936917320879|1.0485648…	8|27|61|63|69|87|91|95|100|124|143|161|164|166|167|177|186|212|230|236|242|245|247|254|255|261|296|298|320|328|337|341|350|356|360|366|385|402|410|416|426|432|433|455|461|463|471|472|476|484|497|511|514|541|542|549|556|576|582|591|593|599|604|612|614|617|633|639|642|652|653|657|661|662|665|668|673|679|683|687|709|717|720|726|742|749|752|755|766|774|777|784|788|795|801|805|809|825|849|896|897|900|…	arachidonic acid_1e-05_6
HOST:2	TFCP2,PDK1,RBMS3,SIX3,GNAI1,MTOR,PABPN1,AP4S1,ATP2B4,DCAF10,MYH1,BIN1,KHDRBS3,SF3A2,PPARG,SNIP1,KCNJ8,PPP2R2B,GNAO1,NR1I2,NR4A1,COPZ2,GJA5,NR0B2,FBXL6,GJC1,ATP2A1,RAC2,PSMB9,TAF5L,BEST1,AP1S2,RBMS2,RUNX2,MYH4,TLE3,AP2A2,UBXN8,AR,INTS9,DCAF8,KCNJ2,CLP1,KCNJ3,PBX2,UBQLN4,ENO2,RPS4Y1,HNF1B,GNA11,CIAO1,CENPA,ATP6V1H,FBXL2,GJB5,AMBRA1,ATP1A3,RAB3A,RARA,NR6A1,CSTF2T,GJB3,ISL1,ACTA2,PKNOX1,POLA2,GJA4,PO…	0.038362	0.002	0.0428	1.40554121943643|1.14475410020342|1.14170699787988|1.12242339773388|1.11232368711157|1.11151758324626|1.10854310711644|1.10697354674183|1.09967311004489|1.08982123142329|1.08949373491315|1.08420252427499|1.0786012765467|1.077381973863|1.07672646238001|1.07566682430238|1.07310314252083|1.07061962901471|1.06442006582384|1.06347361224153|1.06290453499293|1.06254705923503|1.0599185153336|1.0571280038…	1|20|21|33|39|40|44|45|60|75|76|90|107|110|113|118|128|135|164|168|173|177|192|215|236|244|248|250|254|259|260|267|278|290|305|315|320|322|346|347|362|364|372|385|394|395|398|399|400|413|416|419|435|451|476|489|493|512|531|569|581|602|611|634|642|652|658|661|666|671|685|691|694|696|713|732|738|741|756|799|805|827|829|831|846|854|856|881|883|884|894|903|910|926|929|950|954|960|970|972|980|981|991|…	arachidonic acid_1e-05_6
HOST:2	PDK1,PABPN1,PTBP2,WDR5B,CPEB1,SF3A2,SMARCD3,AP1G2,FBXL6,PPARG,NR1H3,OCLN,PPP4R3B,KCNJ2,TLE1,NR1H4,RIOK2,TIMM22,SPSB1,SNIP1,AP3M2,RUNX3,RAC2,ATP1A3,AP4M1,CWF19L1,YEATS4,XPOT,DAZAP1,RIOK3,UBE2B,EYA1,XPO4,PCF11,UBE2D4,MYH4,SMAD4,CAMK2A,CHMP1B,WDTC1,CPSF7,CTBP2,DCAF10,BEST2,RBMS3,CHAF1B,THOC6,NR4A3,SIX2,KCNJ14,NR5A2,MLST8,UBE2D1,KIFAP3,TLE2,GJB5,YPEL5,PDK2,STRN,AP2A2,GJA3,RFX3,MYH13,SIX6,FAM8A1,PBX1,…	0.035829	0.002	0.0462	1.16507826397278|1.09744542762264|1.09538639486827|1.07740061729441|1.07702092920005|1.07466390659549|1.0730660088494|1.0669836704328|1.06531305431296|1.06451885334532|1.06348617767229|1.06305380846702|1.05993987089927|1.05966628132569|1.0586527779946|1.05534571739983|1.05405828529408|1.05328334229595|1.05291198302412|1.05234684269231|1.05145578297824|1.04929028158515|1.04857131669263|1.044311161…	12|57|60|103|104|113|118|142|151|155|161|164|191|195|203|223|227|235|243|248|251|268|277|325|329|330|333|355|366|370|374|383|385|393|400|402|407|412|413|420|433|442|446|448|458|472|474|488|494|508|509|511|512|521|526|532|533|534|543|578|589|597|598|623|625|628|630|637|652|661|664|681|710|711|720|725|726|733|736|744|745|752|763|772|774|779|801|803|808|811|814|846|849|853|861|870|876|880|893|916|92…	arachidonic acid_1e-05_6
HOST:2	TFCP2,CELF2,WDR5B,ACTA2,AP4S1,INTS7,MYH4,FBXL6,ELAVL2,KCNJ2,CSTF2T,YPEL5,MYH7,PABPN1,RGS7,KHDRBS3,AP3B2,GNAO1,PPP2R2B,GNB5,SMU1,AP3B1,RXRB,KCNJ8,MEIS1,CAMK2A,NR1H3,WDTC1,SEC24D,PAX2,OCLN,RNF19B,FBXW7,CIRBP,PDK1,NR6A1,UCHL5,MYEF2,RIOK2,SPSB1,AP1G2,AMBRA1,FAM8A1,COPZ2,UBE2B,SMAD5,GJA4,PSMB9,ILF3,SATB2,GJA3,SMAD3,SEC23B,PHKA2,NR5A1,RUNX2,THRB,WDR26,STRN3,CHMP2A,ATG16L1,SEC23A,BCKDK,RNF19A,SPSB3,EXOG…	0.033923	0.002	0.0475	1.82471668536984|1.42665752717938|1.12666490282879|1.12196078255558|1.10604641071647|1.09919240302263|1.09623172861554|1.09338651925565|1.09152179182171|1.0908763831042|1.08974518174843|1.08746670739295|1.08597113292222|1.08483547130868|1.07722032843165|1.07586760775559|1.07158004178586|1.07140868319613|1.06689846376634|1.06648104160356|1.06633979385647|1.06520615545394|1.06509927564766|1.0612744…	1|3|47|53|71|90|99|106|113|116|121|125|129|134|166|169|190|191|220|223|224|233|235|255|267|273|281|286|296|313|315|321|335|341|353|358|374|378|379|381|384|389|402|412|418|420|428|432|436|447|449|453|463|467|469|470|484|497|509|531|534|555|560|563|580|590|612|615|620|621|627|634|647|667|672|686|690|691|703|706|711|721|732|736|744|748|764|766|771|773|787|825|834|841|850|857|859|863|866|871|889|893|…	arachidonyltrifluoromethane_1e-05_6
HOST:2	PDK2,TFCP2,SMAD4,SPSB3,GGA3,PPIE,MSL3,SNIP1,AR,WDR5B,UBE2B,PBX1,YPEL5,DCAF8,RANBP10,CIRBP,RAC3,DCAF10,SIX3,KIFAP3,HSF1,AP2A2,NR1H2,WAC,CSTF1,RNF7,THOC6,RXRB,TSC2,STUB1,ATP6V1H,CNOT3,GNAI2,HIRA,IPO5,TSG101,EIF2B2,PABPN1,UBE2D1,AP1M2,YEATS4,CPSF7,RPRD2,DCAF11,EXOSC5,CHMP5,TLE1,CAND1,FAM8A1,PCBP3,ENO2,ISCU,CHMP1B,AP4M1,LSM6,MYH3,MRPS28,SCAF8,GPX4,PRPSAP2,RPL36,USP22,MTOR,RBM3,PHKB,PSMB9,NUTF2,SEC24A…	0.035218	0.002	0.0488	1.18574378801823|1.17970567090931|1.15604288794451|1.14732875690794|1.12852738168436|1.12272209290656|1.12126520831366|1.11760178023712|1.11429784599715|1.10855333131518|1.10633408880175|1.10560199569041|1.10508520602127|1.09993104465247|1.09876233197632|1.09144782245289|1.08165605759821|1.07927103972724|1.07910762485224|1.07880695167463|1.07635089253609|1.07619836953124|1.07535767054197|1.074950…	10|13|24|29|49|58|61|66|71|78|85|89|91|108|113|132|171|189|190|194|210|211|215|217|228|248|253|262|270|292|296|307|311|317|325|330|339|340|351|353|363|366|380|388|400|423|424|431|446|454|457|458|466|476|479|489|491|508|516|527|539|554|558|570|578|588|589|594|595|611|615|617|625|626|629|633|650|651|659|664|671|688|689|705|711|712|718|720|726|727|731|734|740|742|743|753|760|761|763|764|768|770|776|…	arachidonyltrifluoromethane_1e-05_6
HOST:2	TFCP2,ESR1,CLP1,ENO2,RANBP17,CWF19L1,XPO4,PPIE,PAK1,EXOG,NR5A2,SPEN,COPG1,WDR5B,NR1H4,PPP4R3A,PABPN1,CAMK2G,AP4E1,CHMP1B,RBBP4,FBXW11,DCAF10,AP4S1,PHKB,SIX3,RPRD2,DCAF7,GJC1,CIRBP,PPP2CA,RBM4B,ISL1,RARA,PCBP1,VDR,INTS9,WAC,PSMB9,UBE2B,SEC23A,AQP4,ACTG2,DDX3X,CDC45,MYH3,DCP2,GNB1,GJB3,SMAD4,STUB1,SLC25A4,PRPF19,GNA14,POLR2K,AP2M1,SCAF8,DTL,RBM12,PRPS1L1,PDK2,RGS7,PABPC1,NONO,XPO6,STRN3,KCNJ8,POLR2…	0.036445	0.002	0.0439	1.66644026172687|1.18937168909753|1.14646111592653|1.13494008308924|1.10705381899858|1.0891759524916|1.08162421490041|1.08060173413525|1.0762526404845|1.07058627387278|1.06917737941766|1.06833440832053|1.06345144175152|1.06332676571668|1.06327125265298|1.05966111107206|1.05892680224629|1.0580355990066|1.05244718850634|1.05233590749193|1.05211682733403|1.05097857143254|1.05084503813219|1.049393906…	1|8|14|24|51|80|103|107|121|147|154|160|182|184|186|208|214|221|270|272|274|286|289|304|330|335|337|344|345|347|363|373|376|384|386|388|403|425|431|440|450|451|468|481|483|486|487|488|494|495|497|521|538|539|542|552|556|560|561|582|585|586|593|598|599|608|614|631|632|642|652|663|665|668|672|674|689|694|698|706|711|715|720|731|734|744|747|751|761|773|787|788|802|809|816|821|827|834|840|843|852|859…	azathioprine_1e-04_6
HOST:2	ATG16L1,MYH3,GJA4,BEST2,RUNX3,BEST1,GNAO1,NR5A2,EYA3,NR0B2,BTRC,CPEB1,AP4E1,AR,MYH4,ISL1,HNF1A,CHMP6,GJA3,KCNJ6,RAC3,ATP1A2,SIX1,NR5A1,EXOSC1,NR1H2,PDK2,THRB,GJB3,PDK1,HCFC1,ACTG2,EYA1,RBMS2,MTOR,GJC2,KCNJ8,YEATS4,POLR1B,DCAF1,RXRG,PKNOX1,AMBRA1,SUPT5H,SNRNP40,RARG,RUNX2,RNF19B,TLE1,AP1G2,OCLN,SEC24C,CSTF2T,KIFAP3,BCKDK,PPARG,WDTC1,GJA5,ATP2B4,FBXL6,UBE2L6,CAMK2A,SMARCD3,PPP2R1A,STRN4,PPIE,RPS4Y1…	0.041944	0.002	0.0439	1.15588082081179|1.15000234086049|1.12106248037573|1.11209918114119|1.10480173690319|1.10408072386324|1.10024324006622|1.09630842847807|1.08732597972511|1.08572465034099|1.08274931008875|1.08161870683969|1.0771938189937|1.07582070366577|1.07332449070385|1.07061617530301|1.06904184069993|1.06833436170393|1.06759317476021|1.06674068786654|1.06549488054331|1.06433097851727|1.0642211607469|1.06360565…	2|4|14|25|35|39|47|52|73|75|83|84|95|97|104|116|120|125|129|132|138|146|149|152|156|165|177|178|179|191|207|212|221|262|263|265|266|267|282|295|308|331|332|347|379|382|401|408|414|422|425|428|430|438|441|443|452|473|476|494|496|497|505|513|519|524|526|553|579|586|587|603|607|626|630|632|633|638|643|649|656|661|695|703|708|710|716|719|724|725|727|732|746|754|759|764|766|768|771|773|775|776|785|791…	BAS-012416453_3.8e-05_6
HOST:2	HNF1A,RAC2,PDK1,OCLN,RNF19A,GJC1,KCNJ4,DCAF13,HIRA,LHX3,BIN1,CAB39L,KHDRBS3,FAM8A1,YEATS4,TLE4,SATB2,MYH6,RNF19B,MYEF2,ATG16L1,PSMB8,DCAF1,RAD23B,KCNJ16,RCC1,PTBP2,SCAF8,WDR5B,PRPS2,NR4A1,NXT2,SIX3,FUBP3,CHMP5,NR5A1,GJB4,MYH13,UBE2D1,WDR12,AP4E1,MYH3,GNAL,RNF11,PRDX3,SMAD4,LSM6,TTN,RBMS3,PSMB10,FBXW11,MSI1,RUNX3,LSM8,SMARCD3,CALM1,HNRNPA0,EIF1B,RAB3A,CAMK2B,PARP4,PHKB,TAF5L,HSF1,DCAF6,ATP12A,UCHL…	0.03654	0.002	0.0462	1.1674321730905|1.13903106628867|1.12573022196619|1.12305195513533|1.12166701589584|1.11724207752998|1.11031983692548|1.1075909571033|1.10673342964226|1.10047592847066|1.09882522479687|1.0974970395684|1.09477415420966|1.09415554438899|1.09303415302108|1.09091670080964|1.08735372345023|1.08424060934726|1.08393598114441|1.08068082507548|1.07999359341217|1.07849835975602|1.0770659993467|1.0734730702…	5|18|27|33|37|47|61|64|66|85|90|98|105|108|113|124|138|154|159|180|185|198|208|243|247|260|264|277|287|289|290|300|306|310|311|316|317|324|333|335|344|348|383|385|387|395|398|399|401|407|410|412|414|426|427|428|457|469|475|487|502|518|527|531|533|547|571|575|576|583|584|586|592|597|618|624|626|627|632|645|660|665|671|672|673|694|695|708|726|728|733|734|740|753|774|792|802|804|805|819|828|849|854|…	BAS-012416453_3.8e-05_6
HOST:2	TFCP2,PSMB8,AP3B2,RXRG,SMU1,AP1S2,SATB2,SIX6,EYA1,MSL3,CAMK2B,MYH2,KCNJ6,BEST2,KCNJ2,ACTG2,SMAD9,RFX3,SMARCD3,GJA5,CPEB1,MTMR9,PAK1,RBMS3,ATG16L1,UBE2S,FZR1,SEC24B,TSC2,GNAI1,NR1I2,CHMP6,AP4M1,ENO3,SMAD3,PSMB9,GJB5,GJA4,GNB3,ACTA1,SIN3B,HNF1B,HSF1,UBXN8,CTNNBL1,GLRX3,CALM1,PRPS1L1,XPO7,INTS9,CNOT3,RAC2,FBXL14,PPIL2,ENO2,AP3B1,AQP4,PCBP4,CSTF2,RALY,SGTA,BCKDK,STIP1,AKAP8L,CENPA,CELF2,RNF19B,PKNOX1…	0.038075	0.002	0.0418	1.18376312518135|1.16878695998933|1.16715522795644|1.1591274357831|1.15510064398976|1.15230940610936|1.12751115502298|1.12568260930752|1.12196265243459|1.11650214344074|1.11640815935408|1.11023934582766|1.10901984597738|1.10761085515192|1.1061578327919|1.10544191148454|1.09681798989188|1.09606788491678|1.0957511596599|1.08838609893879|1.08761903298235|1.07841248347219|1.07721615649718|1.075018274…	2|6|8|12|16|17|36|39|46|56|57|69|73|76|83|84|113|116|118|146|157|204|216|228|240|244|245|246|256|259|264|272|276|277|280|286|289|301|322|354|363|371|374|389|400|410|413|418|422|423|426|440|449|470|471|476|478|493|515|521|538|545|549|561|566|584|593|601|610|623|637|638|649|656|657|661|665|672|680|696|700|706|710|714|721|727|738|753|754|762|766|772|774|776|781|783|804|822|824|829|839|843|846|854|86…	BCB000038_1e-05_6
HOST:2	MYH6,GJC1,PPP2R2B,NR1H4,MYH2,FCF1,BEST1,LHX3,RANBP17,ATP1A2,SMAD5,SMU1,EXOSC1,ACTA1,XPO4,GJB5,MEIS1,ATG16L1,KCNJ3,GJA1,SMAD4,ISL1,CHAF1B,HNF1A,GNAI1,PPP4R3B,ENO2,KCNJ8,SNCA,HSF1,AP4M1,RAC3,RARG,TFCP2,GNA14,RBM3,TBL1XR1,KCNJ6,SUPT5H,AP1B1,STRN4,MYH4,RNF19B,STRN,ATP12A,CWF19L1,LSM14B,PPIE,CSTF2,DCAF10,CALM1,CHMP1B,PHKB,FMR1,KCNJ4,FUBP3,SIX6,RUNX2,ATP2A1,PSMB8,RXRG,HNF1B,IPO7,CNOT6,EXOSC2,TCEA2,PKNO…	0.037286	0.002	0.0488	1.12417730727249|1.12362771949469|1.11724121464071|1.11669686796392|1.11324425291525|1.10000392207396|1.09188251216118|1.08675309379232|1.08626491034178|1.08365872856012|1.0762602207482|1.07297433720747|1.0720497108965|1.07002782510998|1.06789918996002|1.06330534979599|1.06308565918083|1.06265819943185|1.06226322331765|1.06110806646201|1.05900319103324|1.05750602974556|1.05583376079902|1.05563008…	8|10|14|16|18|35|53|64|67|74|103|120|123|132|145|168|169|173|174|180|190|200|206|210|224|227|232|269|279|296|299|304|307|329|344|347|351|374|377|378|383|386|396|402|417|419|423|436|444|452|466|497|500|508|518|538|539|542|543|555|573|594|596|599|606|612|615|623|647|649|650|654|658|667|680|688|704|739|750|755|762|768|774|775|776|778|787|788|819|828|832|835|837|838|845|848|864|869|872|893|894|905|91…	BCB000038_1e-05_6
HOST:2	ATG16L1,SNCA,CALM1,EXOSC1,CAMK2B,ENO2,GNAL,GJC2,GNAO1,MYH2,RAC3,RBMS3,CPEB3,NR5A2,PPP2R2B,PAK1,UBE2L6,RUNX2,GJC1,RARG,RGS7,CELF2,NR1H4,ATP2B4,WDR18,TTN,AQP4,NR0B2,KATNB1,DCAF1,ACTC1,SNIP1,SIX1,TFCP2,SEC24C,DCAF10,UBE2D4,MSL3,ATP2A1,RAC2,DAZL,MSI1,HNF1B,RPLP2,NR4A1,RPS4Y1,KIFAP3,MYH4,KCNJ5,RBMS2,THRB,AMBRA1,NR1I2,NSFL1C,LSM14B,COPG1,PSMB9,MYH7,BCKDK,CHMP6,TAF5,FCF1,GGA1,KCNJ16,RANBP17,NR2E3,COPZ2,…	0.038668	0.002	0.0488	1.21197531378837|1.17265083350618|1.16256832572448|1.13278882831068|1.1219978785024|1.11694147151111|1.10710457556321|1.10512722743868|1.10442774927865|1.10367183212174|1.1019612802086|1.09565354234967|1.09406404842708|1.08966698278636|1.08790110438991|1.08726854372667|1.08574392173808|1.08432267670162|1.08043901166279|1.07702322986012|1.07504618548105|1.0719848312428|1.07188047355352|1.071287110…	4|18|25|58|75|84|109|116|123|126|131|151|160|177|186|190|195|207|233|249|265|284|287|294|298|307|323|331|333|337|357|363|373|374|394|403|416|421|434|443|464|466|470|472|475|488|494|497|508|523|525|529|530|540|544|551|567|576|579|597|601|616|624|625|628|631|634|640|651|656|670|691|692|698|706|708|712|713|714|736|741|753|761|783|786|803|810|820|822|825|832|859|869|876|882|895|897|902|905|910|913|92…	BCB000039_1e-05_6
HOST:2	GJC1,KCNJ6,PPARG,FCF1,ACTA1,PCBP3,MYH1,CWF19L1,AP3B2,RARG,TBL1XR1,PAX2,SMU1,MSI1,GJB3,CAB39L,PHKB,PSMB9,CALM1,DCAF1,MYH2,RGS7,RBMS2,SIX1,BTRC,MYH6,LSM14B,MYH13,PHKA1,XPO7,MSL3,LHX3,SNIP1,AR,FBXL6,DCAF10,AP4E1,RAC3,AP1S2,RBM12,ENO2,SEC24C,ATG16L1,ATP2A1,CLP1,RNF19A,RANBP17,WAC,PPIE,INTS9,TSC2,NR1H2,SMAD2,EXOSC2,PAK1,AAAS,RPLP2,KCNJ14,DCAF11,BCKDK,UBXN8,GNB5,GLRX3,AP1G2,GJA3,PRPS1,GNB2,DYNLRB1,U2AF…	0.037803	0.002	0.045	1.10830768914579|1.10108055734974|1.08531690516262|1.08198171110759|1.07982287310126|1.07953218260126|1.07881792367622|1.0783726896988|1.07206170344884|1.06918139242387|1.06819103437874|1.06632332585099|1.06550107357975|1.0640538697425|1.0634014228938|1.06241542459868|1.06229576516045|1.0618379576147|1.0615005390127|1.05861877312426|1.05405778224953|1.0530872416021|1.05276177124447|1.051953580720…	20|25|52|59|62|64|66|69|92|99|104|110|116|122|128|137|138|140|142|162|186|198|205|215|226|241|256|259|268|274|289|291|299|302|314|324|340|350|359|369|381|384|390|400|408|432|435|439|444|447|449|459|460|463|468|471|476|484|496|498|500|504|514|528|539|550|551|554|570|578|592|595|620|624|643|645|652|653|659|670|680|683|687|689|691|699|712|716|723|726|746|747|762|763|769|790|791|796|812|813|815|818|8…	BCB000040_1e-05_6
HOST:2	PPARG,KIFAP3,YPEL5,PABPN1,CELF2,DCAF13,RANBP17,PAAF1,SMAD4,RANBP10,SIX3,LHX3,MYH4,CTBP2,PPP2R1B,RFX3,WDR18,CAND1,DCAF8,SEC24A,TIMM22,ESR1,CALM1,KCNJ6,EYA3,MYH7,GGA3,NXT1,AGL,NR4A1,UBE2N,SCAF8,PBX1,HNF1B,POLA2,MYH1,SF3B4,U2AF2,GNAI2,CNOT3,PPP4R3B,AR,GPN3,PRDX3,RBM12,ATP12A,GJA5,RARA,NR6A1,HNF1A,STUB1,POLR2B,SMAD3,POLR1B,PRPSAP1,CAB39L,PPIE,MSI1,TTN,STRN3,FAM8A1,ACTA2,RAD23B,POLB,UBE2D1,XPOT,SEC24B…	0.038379	0.002	0.0475	1.27628795634083|1.21717962209175|1.10253283636494|1.09834267052044|1.09679010064613|1.08773857781618|1.08361718689603|1.07779190139358|1.06920563493218|1.06872270236489|1.0636132640379|1.05988929480476|1.05958570201595|1.05749224617258|1.05586889426681|1.05550185726464|1.05384147756687|1.05383392556886|1.05284820885176|1.05275568818763|1.05227705010188|1.05085331165616|1.05003796368704|1.0498251…	1|4|26|31|33|41|51|68|91|95|113|132|135|148|158|160|176|177|186|187|194|210|214|217|221|223|238|242|265|272|279|280|287|299|305|318|325|331|335|343|366|378|385|394|400|401|404|411|441|459|475|481|484|489|493|510|529|532|542|557|562|563|571|591|600|608|610|615|618|667|669|672|676|680|682|691|700|706|722|728|735|738|752|758|759|766|767|772|780|798|809|810|813|815|818|819|821|825|830|832|833|835|843…	bucladesine_2e-05_6
HOST:2	GNAI1,PPP2R2B,TFCP2,CALM1,ATG16L1,GJC1,ATP2A1,ENO3,DCAF10,MYH1,RAB3A,SF3A2,MYH3,GNAO1,AP4S1,AR,PPP1R10,PSMB9,PDK1,PPP4R3B,AKAP8L,PCF11,GNA11,RIOK2,NR5A1,NR6A1,PABPN1,KHDRBS3,AP1S2,STRN4,PSMB8,AMBRA1,AP2A2,AP3B1,RBMS2,GJB3,SEC24D,POLR1C,RXRA,EYA1,CDC42,MSI1,SEC13,CNOT3,HSF1,RAD23B,WDR61,ATP12A,DYNLRB1,DTL,SMARCD3,CSTF1,ATP2B4,WDR82,GNAL,BCKDK,INTS9,CHMP1A,BIN1,FBXL6,RPLP2,RFX3,RAD23A,MTOR,TLE2,MEI…	0.035491	0.002	0.0488	1.14017630961295|1.11797144825189|1.10816685985978|1.09302404952172|1.08880917703846|1.08707524367418|1.07806395562593|1.07447360163263|1.07220919695226|1.06914990602998|1.06525279695327|1.06400190594405|1.06377581816169|1.06194850705807|1.06193335368738|1.05980784385106|1.05936870258757|1.05618983300758|1.05517723252476|1.05411316739767|1.05252486161202|1.05218977782856|1.05041221530326|1.049825…	14|27|38|55|63|66|91|101|109|120|146|155|156|166|167|178|182|202|211|219|227|228|252|260|266|267|268|287|290|303|308|323|327|350|354|360|362|372|376|383|395|404|416|421|423|429|430|431|432|433|435|436|449|450|455|459|466|482|483|499|500|512|514|522|534|536|554|559|567|583|584|598|603|606|615|621|629|641|643|649|653|654|658|670|676|690|698|703|712|719|721|735|745|758|799|826|831|836|839|846|847|85…	butein_1e-05_6
HOST:2	TFCP2,GNA14,CALM1,GJB1,KCNJ6,RAC3,SIX6,CWF19L1,BEST2,GJB4,RUNX3,RBMS3,TBL1XR1,RXRG,TTN,MYH6,CENPA,GJC1,SIX3,EXOG,UBQLN4,ISL1,COPZ1,GJB5,AP1S2,NR5A2,UBE2L6,CTNNB1,MYEF2,RFX3,PAK1,NUP93,CELF3,POLR2K,DCAF13,PSMB2,GPN3,LSM14B,CDC42,WDR5B,SNRPC,RALY,GNB5,CHMP2A,UBE2C,MYH1,RCC1,KPNB1,WRAP53,STIP1,CAB39L,HADHB,KCNJ8,SNRPF,NR6A1,KIFAP3,RPL9,AP1G1,NR5A1,RAB3A,XPO7,AP3B1,RBBP6,RPS3,HIRA,EXOSC5,NCBP2,MORF4L…	0.038339	0.002	0.0462	1.15521274365245|1.13057742656371|1.10489408229959|1.0923301143116|1.0854640156258|1.08421966159482|1.07472851236372|1.07424918325648|1.0737243465258|1.07176449663001|1.06764403091371|1.06648900727083|1.06435783556961|1.06400069010844|1.06023974317911|1.05204765270599|1.04847878288594|1.04620781421705|1.04455980943512|1.04358969239341|1.04058091407882|1.03994188360185|1.03737013984627|1.036754303…	4|10|19|36|46|48|62|64|67|72|82|87|97|100|118|154|173|189|196|204|221|233|259|263|265|297|324|360|362|368|386|391|401|403|409|418|437|438|442|469|480|497|499|508|511|516|520|524|529|531|536|553|565|582|588|600|638|643|646|668|671|678|679|681|692|697|720|728|730|734|735|740|752|759|771|773|775|779|786|788|789|790|796|797|798|802|809|815|818|826|828|836|839|841|845|847|850|851|852|858|861|868|878|8…	C-75_1e-05_6
HOST:2	RUNX3,SIX3,ESR1,GJB3,ISL1,MYH1,RAC2,PKNOX1,RPLP2,SIX2,SIX6,PDK2,ATP1A3,AP4M1,DCAF8,KCNJ6,GJA3,SMAD9,TIMM22,ATP12A,NR4A1,BEST1,TLE2,SMU1,RBM4B,PAX2,MYH4,AP3B2,TAF5L,MYH13,KCNJ14,RARA,AP4S1,DCAF1,CELF3,SIX1,CAMK2A,RBMS2,PCBP3,PPP2R2B,STRN3,ELAVL3,UBQLN4,PPP4R3B,EYA3,GNA14,HNF1A,KCNJ5,COPZ2,FBXL2,MSI1,GNAL,THRB,MYH8,STUB1,PAK1,DCAF13,SSBP3,EXOG,ATG16L1,NR1I2,RNF19A,NR5A2,NR1H2,BEST2,RXRB,CTBP1,POLB,…	0.040138	0.002	0.0475	1.18630658929617|1.17679431106231|1.16057357091916|1.15683072779859|1.12942617211739|1.12226857624477|1.11985360671634|1.11370061982357|1.111126825076|1.10869939832127|1.10392137852173|1.10243812821428|1.09155432874899|1.09148224099631|1.09138199847719|1.0907464975785|1.08745841743291|1.08678487913924|1.08542606701746|1.08499012944574|1.08175685394149|1.07948002672999|1.07911004426758|1.078047479…	17|20|27|31|47|56|63|78|83|92|109|120|153|154|156|161|173|176|185|190|208|220|224|231|232|241|259|263|274|278|279|300|322|324|332|341|348|357|360|375|376|380|381|396|413|425|477|482|485|489|497|505|507|513|520|521|522|539|547|556|561|562|574|580|581|591|596|601|606|611|622|623|626|627|653|655|659|674|680|682|686|689|690|695|718|722|728|731|741|749|750|756|759|772|809|818|819|855|857|866|871|872|8…	calmidazolium_5e-06_6
HOST:2	DCAF1,SMAD4,MRE11,PAX2,PGGT1B,GNAO1,SEC24D,KIFAP3,CPEB3,MYH2,ELAVL2,PPP2R2B,TLE4,SUPT5H,YEATS4,AGL,LSM8,SATB2,UBE2D1,CELF2,COPZ2,DCAF13,MYH6,RBMS3,RNF19B,RNF11,RXRG,PPP2CB,ENO3,CAB39,GJB1,EXOG,UBXN8,PRPS2,SEC23A,DTL,CSTF2T,PPP4R3B,RUNX2,RANBP9,SMARCD1,KHDRBS3,ISL1,SLC25A4,ATP2B4,SEC24B,RIOK2,COPB1,HNRNPA3,G3BP2,VDR,FAM8A1,LHX3,NXT2,SSBP3,NR4A1,GNAQ,CHMP5,AMBRA1,GJB4,INTS9,DDX3X,SCAF8,ATP1A3,RBM3,…	0.0316	0.002	0.045	1.17505292609539|1.13468758878135|1.13205334780931|1.11536803727576|1.11108082957653|1.10730961297269|1.10532079442765|1.09878834437183|1.09735858028398|1.09315645169639|1.08816543413214|1.08791025379104|1.08701031009406|1.08619626117|1.08460954655024|1.08372303435557|1.08327671254888|1.08310830711421|1.08273224483025|1.08177922239744|1.08114762571926|1.07861334583901|1.07858116442284|1.077139073…	6|29|37|69|73|88|94|118|126|149|170|172|178|188|196|202|204|205|210|216|219|231|232|241|247|248|257|266|272|274|286|288|293|306|316|326|355|359|360|370|384|409|420|436|454|459|464|467|475|495|512|513|516|525|528|539|542|557|564|566|586|615|632|633|634|648|650|671|680|701|703|705|706|714|724|725|727|729|750|753|774|791|795|796|798|805|833|835|836|843|851|857|860|862|876|889|906|910|917|933|934|936…	carmustine_1e-04_6
HOST:2	RUNX3,AP1S1,PCBP3,EYA1,ACTG2,BEST1,CHMP6,KCNJ6,RBMS2,EXOSC1,FBXL2,ATP1A2,RCC1,TFCP2,MTOR,GNAO1,UBE2L6,OCLN,SNCA,GJC2,SNRNP40,NR1H2,AMBRA1,AQP4,INTS7,DCAF1,EYA3,CELF2,KCNJ8,MYH7,PDK2,ISL1,SMARCD3,RUNX2,BEST2,HIRA,CSTF2T,SEC24A,BTRC,RFX3,GJB3,KCNJ16,SIX1,WDR5B,RPS4Y1,MYH2,RNF19B,POLR1B,HCFC1,RXRG,KHDRBS3,HNF1A,AP1G2,MYEF2,PSMB9,CAMK2A,FBXW11,SIN3B,MYH1,ARCN1,RBM15B,AP3M2,GJB5,CAMK2G,SSBP3,AR,PBX2,R…	0.039731	0.002	0.0475	1.15216798101357|1.12198754266595|1.11284198375776|1.11063770948965|1.09011454626491|1.08923396574719|1.08580900461425|1.08469308528131|1.08318410022466|1.08081418734931|1.07815607983595|1.07542116315401|1.07138481911829|1.07035953194477|1.07023885722633|1.0695098415131|1.0682934751189|1.06733072921195|1.06441652855462|1.06389192861062|1.06024763696902|1.05877704620945|1.05837602130473|1.05812013…	3|12|23|26|61|63|68|74|80|88|94|106|128|131|132|140|150|157|173|176|195|204|210|213|218|233|248|252|253|256|257|269|281|284|293|299|309|316|321|334|338|348|365|367|378|379|405|414|424|428|442|449|453|458|469|479|480|487|495|497|499|510|514|515|516|518|525|533|585|589|599|603|611|619|623|633|658|663|664|697|699|700|703|704|706|708|720|724|725|733|737|739|740|746|755|759|777|782|792|797|806|812|820…	carmustine_1e-04_6
HOST:2	EIF2B2,SMU1,CSTF1,MYH4,SATB2,RNF7,TBL1XR1,AP1G2,PAK1,PPARG,RUNX3,KCNJ2,LSM14B,CENPX,CNOT3,NR6A1,NR4A3,RIOK2,STRN3,SIN3B,INTS7,CAND1,CNOT4,PSMD1,SEC24C,CPSF7,PBX1,HNRNPM,ISL1,ACTA2,WDR18,KATNB1,PSMD5,POLR2A,TIMM17B,CIRBP,DDX3X,YPEL5,CAMK2G,CAB39L,USP22,FXR2,PPIE,SMAD4,TSG101,ELAVL2,NR1H4,SMARCD1,RBM12,PSMA2,GAR1,CAMK2A,P4HB,PPP1R10,EXOSC7,ATP1A1,PPP4R3A,RBM39,GNAI2,LSM14A,CNOT6,MRPS2,CAB39,SPSB3,G…	0.037534	0.002	0.0418	1.15730910153414|1.14081701672969|1.12995036630671|1.12550807698882|1.12285198445174|1.1021743772022|1.09644150323575|1.08309029565488|1.07678202378459|1.06830406753672|1.06733175648492|1.06664618618572|1.06408347443516|1.06403415807179|1.06129436728565|1.06092653309252|1.06072822353611|1.06006439221659|1.05713433512934|1.05637368880584|1.05611842540187|1.05395374462427|1.05381345490826|1.0511957…	3|7|14|17|19|35|40|64|79|107|110|112|129|130|143|146|147|151|173|177|178|194|198|219|228|232|233|246|254|288|289|295|301|305|307|316|318|322|324|332|344|346|347|349|364|370|371|386|391|399|405|423|435|466|469|474|480|483|499|512|517|524|535|536|545|550|551|553|558|562|565|569|571|572|582|584|592|595|605|614|629|638|659|661|666|668|674|695|696|706|708|726|746|748|767|781|783|803|806|826|846|850|86…	celecoxib_1e-05_6
HOST:2	TFCP2,ISL1,AP1G1,SMU1,PDK1,TBL1XR1,AP3B1,MYH1,OCLN,PPARG,ESR1,RBBP4,FBXL2,NR1H4,SNIP1,DCAF10,PBX1,RBM4B,WDR5B,SMAD4,UBXN8,INTS9,CLP1,POLR2B,CNOT4,SF3A2,LHX3,PPP4R1,UBE2L6,BEST2,AP3B2,AP2A2,PPIE,YPEL5,PGGT1B,RBM12,PSMD5,SSBP3,RPLP2,FBXW11,PAAF1,CHMP2B,GJA4,GNAI2,FXR2,STUB1,CNOT9,PRPSAP2,RAD23B,POLA2,SPSB3,PRPS1,UBE2B,GGA3,WDR26,AAAS,RNF19B,ACTA2,LSM7,CIRBP,PSMB9,MSL3,SNRNP40,KATNB1,BIN1,SLC25A4,NR…	0.038099	0.002	0.0488	1.20287051444964|1.18584172502483|1.13708935416897|1.13453819159186|1.12528796185396|1.12480054763087|1.1245642217789|1.11899553578549|1.11516451477236|1.10548973380653|1.10343627332989|1.09676332522382|1.09258311315545|1.09182322833707|1.09164727980771|1.08658392206658|1.0803253947553|1.07864913038624|1.07717645423129|1.07543064808039|1.0744440969441|1.0729726847487|1.06798714581478|1.0674353154…	8|11|31|33|43|44|45|48|52|76|83|94|103|106|107|126|155|166|171|177|186|195|226|229|232|249|252|253|254|266|274|286|331|337|353|357|365|367|376|377|386|387|389|393|395|396|398|399|408|412|440|448|456|458|462|472|473|475|485|486|493|494|506|520|522|525|527|537|571|576|579|583|586|617|627|628|639|647|652|659|662|664|678|687|689|693|695|699|710|712|725|739|745|758|766|772|782|798|804|805|814|815|820|…	celecoxib_1e-05_6
HOST:2	PSMB8,YPEL5,KCNJ8,SIX6,SMAD5,ELAVL2,PTBP2,GJB4,GJC1,PCBP3,DCAF13,FBXL2,SMAD4,ATP2B4,CHMP1B,UBE2B,KCNJ2,AP4M1,ATP12A,ATP6V1H,HNF1B,WAC,ACTA1,TLE3,ENO2,PPIE,FAM8A1,SPSB3,RBMS2,AP1S2,IPO5,NR5A2,RANBP10,CAND1,SEC24D,WDR26,GGA1,RAC3,MYH2,PGGT1B,TAF5L,KIFAP3,EIF3I,PRPS1L1,RBBP4,CAMK2A,HSF1,ENO3,EIF4B,MYH6,UBQLN4,FCF1,POLB,GNAL,STRN,AP3S1,SEC23A,FBXW11,CAMK2G,EXOSC8,USP22,CALM1,FXR1,PPIL2,BUB3,UBE2D1,SN…	0.037954	0.002	0.0475	1.24260743656994|1.12997620377131|1.1201584794473|1.10970149403465|1.10346211885915|1.09271467276821|1.08744805180395|1.08553028794121|1.08158774955337|1.07830028106068|1.07803450940396|1.07564876548802|1.06767205081459|1.06138963994618|1.05912959712015|1.05751026382656|1.05714797688546|1.05557204719413|1.05322367923386|1.05237181323975|1.04727148779181|1.04724323656109|1.04531354631723|1.0452128…	1|18|22|29|36|50|59|65|79|84|87|97|124|155|165|175|178|190|205|220|256|258|268|270|287|300|307|313|318|323|347|350|355|365|382|393|409|417|418|425|434|437|440|457|489|498|502|507|524|538|541|555|560|564|576|578|593|604|608|626|628|640|646|670|671|676|698|702|703|708|711|724|728|732|738|746|751|757|762|764|791|801|806|810|811|815|819|822|838|852|859|861|868|870|872|873|884|890|901|923|926|928|930|…	chlorpromazine_1e-05_6
HOST:2	CELF2,ESR1,KIFAP3,TLE4,EXOG,UBE2L6,HIRA,ELAVL2,PDK2,PPP2R2B,CALM1,AP3B2,DCAF8,RXRB,AP4M1,RAB3A,SIX2,RXRA,PPP4R3B,RIOK2,XPOT,CIAO1,YEATS4,SMARCD1,AP1G1,TAF5,RANBP17,PCF11,MSL3,PPP1CC,NCBP2,SMAD9,PPP2R1B,ENO2,TAF5L,ACTC1,PSMB8,CNOT4,AP1S1,XPO6,PABPN1,GPN3,XPO4,RAP1A,INTS9,DCP2,USP22,SEC24A,SMARCD3,EXOSC8,LSM14A,RCC1,RPL39L,MRPS2,WDR5B,CSTF1,PPIE,NR4A2,SPEN,RNF7,UBE2L3,CENPX,SF3A2,NXT1,AP1M2,TRRAP,X…	0.036163	0.002	0.0408	1.29413131378464|1.20388529093207|1.19444886435815|1.15778226324561|1.15577507107477|1.11775136787944|1.10624457684342|1.09543700744417|1.09002727548403|1.0887722951216|1.08366665987818|1.0800034811239|1.07909184099838|1.07909183858621|1.07823665323016|1.07599474828825|1.07597329753211|1.07008547393962|1.06966290268267|1.06878391417312|1.06813130507687|1.06557590275401|1.06434385732616|1.06305127…	1|7|8|13|14|30|49|63|72|76|87|104|106|107|110|118|119|147|149|154|161|174|183|193|225|226|227|233|244|270|280|281|282|285|291|292|314|326|328|343|353|355|369|372|374|383|396|402|405|409|414|420|426|431|453|454|459|478|483|486|490|496|499|500|504|506|513|515|522|542|547|551|557|558|564|565|568|580|594|600|601|606|616|622|629|640|653|663|688|727|738|746|748|749|753|755|757|758|759|771|773|774|781|7…	chlorpromazine_1e-06_6
HOST:2	RPLP2,KIFAP3,PSMB9,KHDRBS3,BEST1,DCAF1,NR4A2,BIN1,MYH4,MYH1,ATP2B4,PAX2,SIX1,COPZ2,HNF1B,PKNOX1,GJC1,RBMS3,TFCP2,GNB3,ACTC1,ATP1A2,PGGT1B,PCBP4,PPP4R3B,HNF1A,GJC2,RUNX3,KCNJ5,PRPS1L1,STRN,RAB3A,CHAF1B,NR1I2,PDK2,ELAVL3,AP4S1,GJA4,PBX2,RARA,ATP2A1,GJB5,EXOG,CELF2,PCF11,RPS4Y1,MEIS1,KCNJ4,RAC3,KCNJ2,MSI1,NR4A1,AQP4,TLE2,AP4M1,GJA3,NR2E3,CPEB1,DAZL,SNCA,CELF3,YEATS4,THRB,NR4A3,MYH8,AKAP8L,NR5A1,GNA1…	0.037694	0.002	0.0488	1.33374253469355|1.28123164152773|1.22384377395488|1.18654187909545|1.18210311201327|1.18038636556686|1.17824307019011|1.16985627302737|1.15718647855698|1.152552676577|1.14853977052039|1.13076855113312|1.12422536709289|1.12398285565125|1.12395550258622|1.12016475487056|1.1177071493101|1.11593464484402|1.11359592084458|1.10964224656091|1.10956670732725|1.1089441496023|1.10827175934989|1.1079679413…	13|24|42|77|85|87|90|99|117|123|132|173|194|198|199|207|215|220|232|254|257|260|262|263|266|268|281|300|302|328|332|334|362|369|373|388|405|412|436|438|441|442|445|454|455|463|471|478|486|494|498|501|518|521|527|529|541|543|545|568|571|572|573|610|622|623|641|644|686|693|698|704|722|726|737|746|768|778|784|788|795|800|808|822|846|849|852|862|866|879|885|899|902|916|922|925|934|940|978|987|989|990…	chlorpropamide_1e-04_6
HOST:2	TFCP2,FCF1,ATP2B4,ENO2,HSF1,RARA,AR,NR6A1,TLE3,RARG,ATP1A2,STRN4,KIFAP3,GJC1,KCNJ5,CNOT3,HNF1B,FZR1,NUTF2,NR0B2,AP4M1,MYH3,SIX6,EXOSC2,KCNJ3,BIN1,RAC3,SIX3,RAC2,NR4A1,SF3A2,COPG1,AP3B1,AP2B1,SMARCD3,RBMS2,AP1S1,TLE2,AP1M2,SMARCD2,GNAI2,RPRD2,FBXL2,CELF2,NR4A3,CDC42,GJC2,NR5A2,PPP4R3A,RNF19A,AP1S2,DCAF10,CHMP1B,PBX3,AKAP8L,MYH4,PAFAH1B1,COPZ2,GNAQ,RBM4B,NR1H3,RPLP2,SMAD5,SMARCD1,RXRB,CPSF7,TBL1X,G…	0.039769	0.002	0.0428	1.88047755384947|1.17259524083203|1.16570293883774|1.14801373144849|1.0907310908876|1.08923016929247|1.08918426694062|1.08667739188964|1.08565157850473|1.08120869675335|1.07880792162608|1.07667276334019|1.07532797188213|1.07452720921351|1.07328151705903|1.07313524453282|1.07292441815039|1.06901972756114|1.06888245964955|1.06824598938922|1.0681780613893|1.06720625956491|1.06596627026387|1.06456187…	1|5|8|14|78|82|83|88|92|104|108|119|125|128|132|133|134|148|149|153|154|157|164|176|184|191|194|200|208|212|218|226|229|246|253|255|258|260|263|279|285|287|307|310|320|323|324|328|329|339|352|395|396|404|406|428|439|452|460|468|476|478|483|488|489|496|498|510|514|539|540|541|547|549|554|556|567|579|595|596|609|614|620|639|642|647|648|651|671|676|680|693|697|701|709|713|716|732|737|748|753|757|776…	ciclosporin_1e-06_6
HOST:2	MYH6,RAC2,TAF5L,ATP2B4,ACTA2,PBX1,MEIS1,ISL1,SMAD9,NR5A2,CNOT4,MYH4,SIX2,AP3B2,ESR1,RCC1,CLP1,ENO2,EXOG,UBE2L6,SATB2,AP4S1,DCAF1,AAAS,PPP2R2B,FCF1,AR,BEST1,NR4A3,ACTC1,GNAQ,SIX3,CELF2,AP1S2,PPIL2,AP1S1,PABPN1,TBL1XR1,HNF1B,GNA14,AP1G2,SIN3B,ATG16L1,PDK1,PHKA2,ATP12A,YPEL5,CWF19L1,AP4E1,AP3B1,GJB5,CAB39L,MYH3,CENPX,PPP1R10,MYH13,EYA1,EMG1,TIMM22,USP22,LHX3,NR1H4,AKAP8L,DAZL,GNB3,KHDRBS3,ILF3,FAM8A…	0.040848	0.002	0.045	1.11747064367213|1.10929857629056|1.10203263200535|1.1000934494557|1.0912464835146|1.08750650012889|1.08367786037771|1.0822674823057|1.07406823714459|1.07374489871461|1.0705151591146|1.06939083190235|1.06680284717478|1.0637092091848|1.05744056876792|1.05498655741822|1.05398593909509|1.05349201258974|1.05323026646528|1.05274035725044|1.04952917326044|1.04851176073301|1.04836259848999|1.04813830511…	27|31|38|42|50|55|62|65|85|88|105|113|121|129|150|161|169|174|175|178|208|213|216|217|233|234|235|239|240|241|245|246|254|260|262|272|279|280|291|297|317|321|325|328|334|336|346|374|383|384|406|410|413|421|423|424|435|440|443|450|451|460|464|465|468|470|476|482|493|520|527|528|538|556|558|560|565|575|583|598|599|609|620|622|631|642|644|652|667|669|684|700|701|711|720|731|733|738|739|752|769|772|7…	ciclosporin_1e-06_6
HOST:2	TFCP2,RAC2,CELF2,NR6A1,PGGT1B,ESR1,TLE2,FBXW7,SMAD9,FBXL6,PHKA1,AP4E1,ENO2,ACTC1,AP4M1,SIN3B,COPZ2,AP4S1,DCAF8,NR1I2,NR1H4,SATB2,ATP2A1,GJB5,SIX2,KIFAP3,NR4A3,ACTG2,GNAI1,SEC24C,FCF1,PPP1R10,THRB,SGTA,UBE2L6,AKAP8L,AHNAK,STRN,DAZL,TBL1X,DCAF13,CDC40,RANBP10,ILF3,GNAI2,RXRB,PCBP3,UBXN8,FZR1,RAC3,RBMS1,PRPS1,USP22,PPARG,NUP93,GNA14,POLR2B,ENO3,USP7,CTBP2,WDTC1,ATP1A2,RXRG,TIMM22,TCEA2,AP1S1,CELF3,P…	0.038211	0.002	0.045	3.24362467201345|1.1977333358153|1.1148740731443|1.11402591709995|1.10355670030856|1.09409627492248|1.08882713728399|1.08788046679325|1.07748950277366|1.07299094772204|1.07003652029562|1.06896978820825|1.06720964247034|1.06674692733395|1.06634314534019|1.0655163253701|1.06227865566413|1.05707309555186|1.05539342457656|1.05207399052658|1.05162863110621|1.05063175252095|1.04987111810705|1.049653960…	1|10|31|32|41|54|65|68|89|98|112|115|122|124|126|133|155|171|183|204|207|211|216|218|225|227|247|259|273|275|298|311|314|326|343|351|356|364|379|388|396|412|419|425|447|462|465|466|469|487|497|504|523|545|547|557|559|561|570|576|579|589|600|617|619|636|637|646|650|661|667|668|678|680|681|682|701|705|729|735|749|760|763|774|786|790|794|795|803|810|831|843|844|845|853|861|872|884|885|887|896|897|89…	clofibrate_1e-04_6
HOST:2	SIX3,CSTF1,PPARG,TLE4,MYEF2,CAMK2A,ISL1,NR4A3,VDR,MLST8,TIMM17B,EIF2B2,CNOT3,PPIE,STRN3,AP4M1,RNF7,TFCP2,PAK1,FXR2,AP1G2,SMU1,LHX3,AP2A2,EYA1,AP4S1,GJA4,SLC25A4,RFX3,PSMD1,KATNB1,CENPX,WDR18,NR1H4,GJB5,FBXL6,ELAVL3,PSMB8,CTNNBL1,PSMB9,CAB39L,CHMP6,SUPT5H,SMARCD2,MYH4,SPSB3,INTS9,HNRNPM,TAF5,UBXN1,ATP2B4,RXRA,MRPS2,ACTA1,XPO4,DCAF7,SMARCD1,PAX2,ATP2A1,ARPC1B,RAB3A,FBXW7,WRAP53,CNOT9,CELF3,SSBP3,ST…	0.040091	0.002	0.0428	1.1447022073844|1.11666354603695|1.11627647850574|1.09423089164743|1.08760717717074|1.08292959032969|1.0697288038948|1.06725868376203|1.06516722013463|1.06336258163902|1.06271170352656|1.0625861708079|1.0616035037746|1.0614371100606|1.06036066631518|1.05929495541222|1.05750465827948|1.05557258774409|1.05530555670182|1.0548757359249|1.05391704079683|1.05058012025894|1.04995237553971|1.049140006823…	15|30|31|53|68|81|111|122|129|140|146|147|152|154|160|171|179|191|192|196|207|232|240|247|249|254|261|266|279|283|287|292|295|322|323|324|335|353|354|364|368|393|398|399|411|420|430|433|434|444|447|450|452|457|463|482|483|507|528|531|532|535|551|556|562|573|574|576|585|587|593|599|601|609|634|646|654|662|671|676|684|690|691|694|707|717|719|723|727|732|746|747|763|764|765|777|778|786|787|796|801|8…	cobalt chloride_1e-04_6
HOST:2	TFCP2,RAC2,ESR1,NR6A1,PPARG,SIX2,UBE2L6,PHKA1,COPZ2,FBXL2,DCAF8,YPEL5,ATP2A1,NR0B2,AP4M1,AP4S1,GJB5,SPEN,TBL1X,UBE2B,SEC24C,FZR1,THRB,ATP12A,AKAP8L,SMAD3,RNF19A,SPSB3,SEC23A,STRN,POLR2B,RPS27L,FBXW7,RPLP2,USP22,ATP1A2,GNA14,NR1I2,CHMP1B,CTBP2,NR4A3,NR1H2,NR4A1,HNF1A,WDR82,POLR1C,GNAI1,HNRNPC,IPO5,KHDRBS1,FAM8A1,WAC,NR1H4,FBXL6,NR2E3,WRAP73,MYH2,SNCA,DCAF11,IPO7,SMARCD3,CELF3,GJB1,ENO3,GNAQ,TLE2,B…	0.037205	0.002	0.045	1.89284344763545|1.20217149926964|1.17498894765099|1.10226898916128|1.08906095573293|1.08101002747071|1.07538520638298|1.06974685378156|1.06628126613584|1.06311248676397|1.06197901903795|1.0578687070228|1.05742194784982|1.05538674850095|1.05484332517372|1.0547019031944|1.05300191285408|1.05280400707999|1.05159954578476|1.05011311037551|1.04931485913129|1.04822550255185|1.04702817875765|1.04660149…	1|10|14|43|61|86|104|120|129|141|143|159|162|181|185|187|200|202|213|219|225|234|243|248|253|256|267|270|278|292|318|328|330|340|344|384|385|387|392|397|431|440|446|447|456|463|481|494|522|554|572|583|588|594|597|599|608|613|624|636|645|671|684|690|698|701|703|711|716|718|724|740|747|749|751|755|759|762|768|772|773|778|781|790|794|804|807|816|822|823|828|829|832|834|842|860|863|864|870|877|879|88…	cobalt chloride_1e-04_6
HOST:2	ESR1,FCF1,PDK1,ELAVL2,MSL3,TFCP2,PPIL2,PBX1,TCEA2,AP2A2,TLE4,AP1S2,SMAD3,SMAD1,UBE2L6,SLC25A4,MYH3,BEST1,AIMP1,EXOSC5,LHX3,PPP2R2D,RAC3,STRN,TLE3,LSM2,PPP2R1B,SMAD5,CENPX,CELF3,PPIE,PRPS1,MTMR9,ATP1A3,LSM4,RAC2,RCC1,PDK2,GNAI2,PSMB10,INTS7,LSM7,SIX1,ACTA1,MRPS28,EXOSC2,EXOSC7,RARA,GNA11,POLR2B,GNAQ,SNRPC,KCNJ14,POLR1C,ARPC1A,CHMP6,CSTF1,HSF1,PPIF,PAAF1,AP1M2,TIMM17B,SMAD2,CIAO1,RNF7,EIF2B2,EXOSC4…	0.037777	0.002	0.0462	1.22585343473288|1.19440816758159|1.19019277125394|1.13100639135182|1.12431379105721|1.11952964913481|1.09767735881913|1.09305550524371|1.09086664150981|1.08581307351605|1.08575281814282|1.08156146450742|1.07717922004315|1.07621918157278|1.07301363008353|1.06587293737103|1.06467489541928|1.05939273563537|1.0587679455405|1.05706011051881|1.05665180395841|1.05617844703484|1.05314799954576|1.0526170…	5|7|8|25|26|33|44|56|62|70|71|75|83|85|95|133|141|163|167|176|181|184|209|212|216|221|226|235|242|251|254|257|259|260|261|264|270|291|307|313|318|330|335|347|356|360|369|374|378|396|420|427|431|432|444|448|451|455|466|475|496|501|509|520|524|530|533|535|538|570|578|579|580|584|588|591|615|619|629|632|641|646|660|673|674|677|679|680|701|720|727|729|731|744|746|759|768|779|787|791|816|823|828|831|8…	cobalt chloride_1e-04_6
HOST:2	ACTA2,CELF2,GNAI1,BIN1,HNF1B,ATP2B4,PSMB8,EXOG,EYA1,KCNJ3,ENO2,GJB5,KIFAP3,RPL39L,RUNX3,SIX3,KCNJ8,PAX2,MYH2,MSI1,GNAI2,SMAD5,NR5A2,NR5A1,ACTA1,GJC1,GJA5,ATP1A3,WDTC1,PABPN1,PPARG,CAB39L,SATB2,CENPA,INTS9,SMAD9,FBXL2,STRN3,TTN,VDR,AP3B2,SIX6,MYEF2,PHKA2,SCAF8,AP3M2,RNF19A,CELF3,TAF5L,EIF2B4,PPP2R2B,MSL3,GNA14,THRB,EXOSC9,UBE2L6,NXT2,FUBP3,MTMR9,AP1G2,KCNJ6,XPO4,GJA4,GNAO1,AP4S1,ATP6V1H,STRN,RANBP…	0.035423	0.002	0.0408	1.18981308194296|1.14723814563446|1.12755178556942|1.12567329982445|1.10544597417892|1.10195027021485|1.09543031154268|1.0949589843786|1.09040090472476|1.08098039819758|1.07720226093909|1.07294335123381|1.07143010549649|1.06924695045135|1.06903686559049|1.06803514282659|1.06744377610939|1.0630894641584|1.06256255961313|1.06214653251435|1.06202244140727|1.06190960682065|1.06027367498984|1.05824832…	24|38|60|64|96|103|122|123|133|168|185|207|213|231|233|238|245|274|279|286|288|289|299|318|321|328|333|339|341|342|346|348|357|359|374|377|401|406|410|429|447|456|463|466|472|486|491|493|502|514|518|527|530|534|536|537|542|545|546|548|575|580|616|621|624|625|630|680|683|692|700|711|721|729|745|749|752|767|797|802|804|810|826|840|855|868|869|873|879|882|901|905|925|935|948|961|964|980|993|1002|101…	colchicine_1e-07_6
HOST:2	PCBP3,RXRG,SIX6,HNF1B,ENO3,TFCP2,DAZL,CELF3,DCAF1,NR0B2,PPP2R2B,SMARCD3,AP3B2,BEST1,SIX2,NR2E3,GNAL,GJA3,GJA4,MYH6,UBQLN4,ATG16L1,NR1H4,RUNX3,TTN,RPS4Y1,GNAO1,GJB4,SIX3,BEST2,KCNJ6,CHMP6,HNF1A,RGS7,SPSB1,RAC3,FBXL6,PPP1R10,GJB3,ATP2A1,SATB2,UBE2L6,POLR1B,GGA3,KCNJ4,SIN3B,XPO6,WDTC1,PPARG,EXOSC7,ACTG2,KCNJ16,NR5A1,AP1G2,AP1S1,TIMM17B,RBBP6,GJA5,PABPN1,NR4A1,CDC42,SIX1,RCC1,RFX3,BCKDK,SNRPC,MYH2,SG…	0.040138	0.002	0.0488	1.19536771734481|1.18365710319693|1.16713483044595|1.1582512136323|1.14860615711493|1.1416421977457|1.13490985697264|1.131108788653|1.12098020006589|1.11447117804488|1.11161317246985|1.11015841585231|1.10775787050136|1.10723357208177|1.10597477527204|1.10460757568651|1.09836341493064|1.09439643253002|1.09404775176515|1.09388547533842|1.08812572382278|1.08359650029271|1.08353132841861|1.0775755876…	1|3|7|12|17|19|27|32|47|58|66|70|76|77|83|87|103|121|127|128|144|169|170|201|223|225|231|244|260|268|280|289|290|310|348|350|357|360|372|373|393|404|452|453|454|461|466|483|487|505|520|521|525|532|546|551|560|569|593|609|613|625|627|632|637|638|652|658|660|676|688|712|722|723|731|739|746|763|765|767|769|770|774|776|785|809|810|818|821|822|827|862|869|891|898|909|916|918|920|926|932|934|943|952|95…	colforsin_5e-07_6
HOST:2	PSMB8,RPLP2,TFCP2,PDK1,BIN1,SIX3,HNF1B,SIX2,MYH4,SMAD9,PPARG,AP4S1,KIFAP3,RAC2,FBXL2,GJB3,ACTA1,NR4A1,BEST1,RGS7,KCNJ2,KATNB1,GJC1,KCNJ6,RBMS3,PAX2,KHDRBS3,PHKA2,MYH2,MYEF2,NR5A1,TAF5L,PPP2R2B,GJB4,ELAVL3,AP4M1,BEST2,MTOR,NR1H4,GNB3,AKAP8L,KCNJ5,NR0B2,GNAL,NR1I2,ACTG2,FZR1,NR1H3,CNOT9,CELF3,RUNX2,CAMK2A,MYH8,GJC2,ISL1,STRN3,WDTC1,TLE2,NR2E3,AAAS,HNF1A,ATP2B4,RARA,RAB3A,ATG16L1,GNAI1,NR6A1,GNAI2,P…	0.036362	0.002	0.0428	1.37341274702934|1.27299799155575|1.25761718714015|1.22561425175713|1.22206464302745|1.17332906821025|1.16546603687589|1.16206205676965|1.1545557682728|1.15443829880437|1.15358726957687|1.14949195604646|1.13759745653064|1.134954655707|1.13464606655633|1.12208636709698|1.11877359389896|1.11261777837344|1.11052974617452|1.10489789699808|1.10425058665052|1.10406920747622|1.10331887218117|1.100953918…	4|14|18|30|31|55|67|78|86|87|90|95|121|130|133|164|178|207|216|246|253|255|259|271|286|292|307|342|347|353|360|361|372|378|390|391|397|406|408|412|426|430|432|444|468|469|472|488|491|510|515|523|534|549|556|568|622|628|654|657|663|685|702|721|728|758|759|763|776|782|790|795|805|822|823|839|842|851|858|861|871|885|887|889|891|895|920|922|944|952|954|972|973|974|980|990|1006|1008|1010|1021|1024|103…	copper sulfate_1e-04_12
HOST:2	CALM1,ATG16L1,RUNX2,GJC2,FCF1,RXRG,PAK1,HIRA,GNAL,KCNJ14,NR6A1,SIX1,MYH7,THRB,EXOG,CPEB3,DCAF1,TBL1XR1,WDR18,RAC3,MYH2,MSL3,RARG,ATP2A1,ELAVL2,EYA1,OCLN,CAMK2G,MYH6,SNIP1,NR5A2,ACTA1,AMBRA1,PPP2R2B,KCNJ5,EXOSC1,DAZL,DCAF10,NSFL1C,EYA3,PPP4R3B,SEC24C,RCC1,PSMB8,CAMK2B,AKAP8L,ATP12A,RGS7,NCBP2,DCAF7,CNOT3,PGGT1B,CENPA,CWF19L1,EXOSC2,CAB39,RAC2,EXOSC9,PARP4,POLR2C,MSI1,MYH4,CTNNB1,NUTF2,SMAD4,SLC25A…	0.037753	0.002	0.045	1.21608955846459|1.20206254464425|1.15005532150043|1.1289647295693|1.12749681323591|1.11295777237221|1.10553727450963|1.1020255217191|1.09400831713703|1.08834739138426|1.08451413127416|1.07772795819761|1.07694040302908|1.07388706482101|1.07319889572224|1.0707674305732|1.07065929636338|1.06988684726162|1.06918292285841|1.06774907409137|1.06275024790441|1.06098288954082|1.05757462057218|1.056905876…	2|4|14|28|32|58|72|81|102|123|142|169|174|190|195|207|209|213|217|231|261|275|305|310|326|328|331|338|356|360|366|373|384|396|417|426|432|434|456|494|500|516|519|527|528|534|542|552|559|565|581|585|590|610|613|622|628|640|650|654|661|663|671|685|703|711|712|716|719|720|721|727|728|735|742|746|749|750|764|805|807|815|817|819|826|835|844|856|869|875|879|882|886|888|891|893|898|899|906|920|923|925|9…	CP-319743_1e-05_6
HOST:2	GJC2,MYH1,GJB5,ATG16L1,BEST2,TFCP2,SIX6,AP1S2,KCNJ6,CALM1,MYH2,ELAVL3,KCNJ16,PPIL2,MSL3,ACTA1,CHMP6,CAMK2A,BIN1,GJA4,ATP1A2,RBMS3,PRPS1L1,RAC3,RANBP17,MYH7,GJA5,PAK1,NR1H2,MYH6,KCNJ4,NR4A1,ACTG2,NR1I2,PCBP4,CAMK2B,EYA1,PSMB8,PAX2,NR2E3,MYH3,GJA1,NR5A1,BTRC,EXOG,HSF1,UBQLN4,RPS4Y1,SMU1,WDTC1,SPSB1,HNF1B,DAZAP1,PDK1,PBX2,CTNNBL1,NR5A2,TTN,PCBP3,RCC1,AP3M2,RBM4B,GNAI1,PPIH,PSMB9,GJC1,AAAS,MTOR,AP1G2…	0.039915	0.002	0.0428	1.25289380481085|1.25054070989458|1.21311579542225|1.20026637039588|1.19692992220688|1.17871617628621|1.17067133684242|1.15494887742563|1.15073852255511|1.14147766061219|1.13936300476442|1.13793369467752|1.13169486831415|1.11967803242804|1.11891376618858|1.11866707880662|1.1159060553073|1.10899070221608|1.10835088940045|1.10398107807253|1.10349661700033|1.09998476300379|1.09891796433389|1.0987305…	3|4|13|17|20|27|33|43|44|55|58|61|74|89|91|93|103|127|133|149|152|165|168|170|173|194|197|204|206|215|218|223|232|236|240|241|247|254|260|284|285|290|309|310|327|330|335|343|344|364|379|391|395|408|424|427|438|439|457|466|492|495|501|513|552|556|558|562|563|566|582|587|590|597|616|624|627|643|650|660|672|687|691|692|698|704|710|728|734|752|754|759|772|794|822|851|852|855|856|863|872|875|881|889|8…	CP-645525-01_1e-05_6
HOST:2	ATG16L1,GJB3,CALM1,ATP12A,NR5A1,PBX2,PDK1,RAC2,RXRG,FBXL6,SIX2,ACTC1,RUNX2,KCNJ4,SMAD4,PSMB10,SIX1,FCF1,CNOT3,VDR,KCNJ16,RBMS3,RUNX3,GJA3,GNAL,CAMK2G,AR,GJB5,THOC6,ELAVL2,NR2E3,RALY,PABPN1,MSI1,NR5A2,GJC2,ATP1A2,EYA1,KCNJ3,HNF1B,DCAF10,MYEF2,GJB4,GNB5,RPL39L,RFX3,HNF1A,SIX6,AP3M2,AP4E1,RBM15B,CNOT4,SMAD3,CSTF2,HNRNPA3,AKAP8L,PPP4R3B,MYH13,OCLN,MYH2,SND1,BIN1,TSC2,PHKA1,PKNOX1,GNA14,DCAF13,KHDRBS3…	0.035915	0.002	0.045	1.16279663679668|1.16256514181498|1.13664116939214|1.13639432095438|1.12762702640131|1.12157790696465|1.11474713525145|1.0873687251196|1.08324286362574|1.08074940544006|1.07826796271049|1.07818039406059|1.0780886261389|1.07675856824745|1.07331679605487|1.07259314701602|1.07135988690724|1.07092543722145|1.06958355869212|1.06645752875721|1.06601422374722|1.06426989743809|1.06297406157314|1.06291501…	9|10|27|28|35|41|49|114|126|138|145|146|148|156|176|182|193|195|203|229|231|243|250|252|257|262|265|270|276|294|299|310|322|325|328|330|346|349|351|365|376|380|385|429|440|456|462|477|485|495|496|501|509|525|531|535|551|558|568|613|616|621|627|631|632|636|646|664|691|698|712|726|730|738|755|766|774|784|786|789|794|805|818|828|830|838|858|870|871|875|885|900|908|912|921|933|936|938|942|955|957|969…	CP-645525-01_1e-05_6
HOST:2	SIX6,TFCP2,AP1S2,ATG16L1,BEST2,PPP2R2B,SATB2,KCNJ4,PSMB9,MSL3,EYA1,HNF1B,GNAI1,MYH2,NR0B2,TTN,GJC2,SMAD9,PDK1,PDK2,MYH6,GNAL,KCNJ16,SIX2,RCC1,DCAF10,GJA5,NR2E3,SGTA,PBX2,ATP12A,XPO7,EYA3,DCAF1,OCLN,LHX3,LSM14B,SEC24B,PSMB8,AP3B1,NR1I2,FCF1,KCNJ5,RAC3,MTMR9,GLRX3,RBMS2,CSTF2T,RPS4Y1,CTNNB1,PPIH,RAP1A,CSTF2,TAF5L,PCBP3,AP4M1,SMAD4,TAF5,MYH7,CHMP5,AQP4,AP3B2,CTNNBL1,CPEB1,FBXL14,RBM4B,EXOSC1,LSM8,GJ…	0.039523	0.002	0.0439	1.21964038700363|1.2041984712577|1.18940839821642|1.16192549421447|1.16169383216618|1.15360139503603|1.15220269528182|1.14851519654544|1.14472238344137|1.14062814569964|1.13947014534799|1.13620687792394|1.13572573621484|1.12340346361985|1.11592231023956|1.10442047325445|1.09999809493531|1.09885730910871|1.09663783861503|1.0952869101866|1.09467365044701|1.09342234031573|1.09042357461585|1.08927255…	3|4|8|17|18|23|25|27|29|34|36|37|38|56|76|113|123|126|135|142|147|152|165|171|186|209|226|229|234|237|247|250|252|255|261|273|296|297|305|309|310|312|315|316|318|321|325|326|330|342|359|393|404|409|421|423|439|444|479|482|492|500|507|510|520|549|562|563|567|582|584|594|605|619|634|636|639|643|679|681|687|695|701|703|704|708|712|720|723|725|730|738|743|745|746|748|755|762|770|777|792|797|800|801|8…	CP-863187_1e-05_6
HOST:2	SNIP1,SMAD4,SMAD5,AP1S2,INTS9,PHKA2,SATB2,PABPN1,SMU1,RARG,KIFAP3,PHKB,RPS4Y1,CENPA,SMAD3,DCAF13,RBMS2,KCNJ6,PPP4R3B,POLE2,STRN3,KCNJ3,TLE4,BEST1,OCLN,UBXN8,TFCP2,MYEF2,SSBP3,SEH1L,RANBP10,PPP2R2B,XPO4,MYH1,PPP2CB,PTBP2,TRRAP,MEIS1,CLP1,NR1H3,XPO7,FUBP3,SMAD1,STRN4,GGA1,CWF19L1,JUP,GNAL,GNB5,UCHL5,POLR2B,POLA2,VDR,WDR26,SCAF8,AP1G2,POLR1C,PHKA1,CHMP6,NXT2,AP4M1,MRE11,KCNJ2,AGL,PPP2R1B,FBXL2,SMAD2…	0.034086	0.002	0.0462	1.18676702605147|1.18599587694723|1.18211733502442|1.16399778777461|1.15752360420525|1.15376345437684|1.15035645325593|1.13903806944522|1.1328867320621|1.11697138003424|1.1156929870436|1.10016795908455|1.09459907496423|1.09433127000833|1.09216313395057|1.08838954544381|1.08541072626943|1.08520386912319|1.08306206420412|1.08207125052898|1.0788952530627|1.0778927776332|1.07473935655143|1.0733126045…	12|13|15|25|30|34|38|43|53|84|88|130|154|155|164|179|192|194|206|217|235|245|268|281|312|313|318|334|339|351|388|392|406|424|427|429|441|455|464|471|476|479|494|497|514|522|528|529|545|560|582|595|599|601|607|612|619|620|624|628|641|648|652|672|689|690|693|708|715|717|738|743|755|756|760|771|773|783|786|801|806|810|813|817|820|821|825|830|833|838|841|847|867|887|892|902|903|905|913|915|918|928|93…	CP-863187_1e-05_6
HOST:2	SIX2,ACTA2,PABPN1,RNF19B,NR5A1,GNB3,TIMM22,POLR1B,FBXW7,FBXL6,PCBP4,CLP1,SMARCD3,PSMB8,WRAP73,GJB5,POLR1C,AP3M2,PDK2,GNAL,AP3B2,SIN3B,NR4A1,NR1I2,RAB3A,AP1S1,RAC2,THOC6,MSI1,ELAVL3,CAMK2B,TLE2,DCAF1,MYH3,HRAS,ENO3,FXR2,SPSB3,KATNB1,ATP2A1,MYH13,PSMB10,GJC2,RBM14,AKAP8L,KCNJ2,TCEA2,SIX3,SUPT5H,RXRB,UBE2D4,GJB1,GJA3,WDR18,ACTG2,YPEL5,RBM22,POLR2A,UBQLN4,HNF1B,SRRT,ATP12A,ISCU,TFCP2,GGA3,RBBP6,HNF1A…	0.038772	0.002	0.0475	1.45497348699551|1.38179645362348|1.35030931997455|1.30170867944989|1.28949672616907|1.24567113137047|1.23781282240376|1.22914949569287|1.22122072751554|1.20274079292586|1.20106503803878|1.19770508192974|1.18564191433935|1.18116232839298|1.17376488049382|1.17184302763271|1.16844669134614|1.16689616157339|1.16391711398713|1.15938786815544|1.15796237255484|1.15545499848504|1.15078642876268|1.149407…	9|15|18|31|36|58|64|73|81|94|95|96|114|119|135|142|152|157|165|184|188|193|206|213|225|236|237|240|243|245|256|268|269|275|282|288|290|308|311|324|348|350|370|395|398|400|404|406|416|420|423|434|437|438|440|444|453|457|458|484|490|491|496|497|503|511|514|522|545|546|549|556|562|577|586|591|603|604|614|623|635|646|652|661|679|697|704|705|711|743|750|789|791|793|796|797|809|822|845|847|863|865|866|…	CP-944629_1e-05_6
HOST:2	SATB2,SMAD4,CWF19L1,SSBP3,PDK1,PAK1,LSM14B,MYH6,TFCP2,AQP4,ATP2B4,FBXL6,RGS7,MSL3,PABPN1,ENO3,AP1S2,KIFAP3,RBMS2,ATP1A2,AP1B1,DCAF13,STRN,CAMK2A,AP3B2,CPEB3,CHMP6,GNB3,POLA2,AKAP8L,MEIS1,PSMB8,NR1H2,POLE2,SNCA,CAMK2G,SND1,RPS4Y1,CPEB1,AP3B1,ENO2,GNB2,SIX3,SMAD5,KCNJ4,TIMM22,THOC6,AP4M1,LSM14A,PPP2R2D,PHKB,SMU1,XPO4,CELF3,RAB3A,AR,SNIP1,PRPS2,EXOG,KATNB1,FZR1,BEST1,RUNX2,RXRB,UBE2L6,VDR,RARG,GJA5,…	0.039296	0.002	0.0428	1.14860210245087|1.14493274692601|1.14225516809257|1.1340283415952|1.13250906299146|1.12637968963665|1.12430955034097|1.11392500814829|1.11108294524035|1.09770642085319|1.09599053486076|1.0904955875948|1.089021153279|1.08582799195242|1.08295483088829|1.07360876238383|1.07271126953758|1.07260120126971|1.07232843947552|1.07141731796154|1.0706194975365|1.06805277374731|1.0656724872959|1.064626882252…	13|16|17|25|27|33|34|53|56|81|87|102|109|123|133|176|184|186|188|193|196|215|236|237|241|253|270|300|302|306|308|330|347|357|361|372|380|396|402|407|421|425|429|431|441|442|448|452|461|463|471|475|478|487|488|495|496|503|514|527|528|536|547|557|575|580|584|589|598|606|614|623|630|635|638|639|643|658|660|670|683|687|690|693|697|720|727|728|733|738|746|747|754|772|773|787|789|791|793|804|806|811|81…	daunorubicin_1e-06_6
HOST:2	SIX3,TFCP2,MYH4,PSMB8,KHDRBS3,HNF1B,FCF1,PDK1,RANBP10,SIX2,MYH3,AP4M1,RPS4Y1,AP4S1,PPP2R2B,STRN,ACTG2,MTOR,KCNJ2,PSMB9,COPZ2,TAF5L,SMAD9,STRN3,EXOSC1,KATNB1,GJC1,ATP2B4,NR6A1,CELF3,GJA5,FBXW7,NR1H4,RNF19A,MYEF2,TLE2,NR5A2,RFX3,NR0B2,ELAVL3,RXRG,SIX6,WDR5B,FAM8A1,KCNJ4,ACTC1,GNAO1,GJC2,EYA3,GGA3,PCBP3,AKAP8L,NR1I2,NR5A1,KCNJ6,BEST1,GJB4,RGS7,DCAF1,MYH8,RBMS3,RARG,NR1H3,FZR1,GNAL,XPO7,TTN,PHKA2,RXR…	0.038666	0.002	0.0475	1.32250808030053|1.3120216918223|1.25335780383517|1.25315764381708|1.22264708314732|1.14358922876979|1.13518308378075|1.12082128197444|1.11895098443338|1.11832104795962|1.09695969124574|1.09515824098247|1.09363193923057|1.08724272743788|1.08526355544716|1.08105071274383|1.07630471436625|1.07627312582983|1.075831505025|1.07539970995683|1.07460529397892|1.07442205288244|1.073543567934|1.07165031467…	3|4|9|10|14|39|52|80|83|85|138|145|154|181|197|229|260|261|264|271|276|278|291|305|310|321|337|369|376|378|388|396|408|409|412|455|461|471|483|485|502|505|507|508|512|526|531|538|560|561|563|565|569|586|587|595|598|601|616|617|622|635|636|647|655|663|665|672|675|680|711|717|738|746|751|762|775|781|792|811|826|831|837|860|866|877|896|909|922|924|925|946|955|959|969|981|989|1003|1008|1019|1039|1043…	deferoxamine_1e-04_12
HOST:2	ESR1,ATP2B4,TAF5L,SIX3,KIFAP3,PSMB9,SNIP1,NR4A3,OCLN,RANBP10,CAMK2G,MYH1,NR4A1,RBM4B,YPEL5,AR,NR4A2,NR0B2,FBXL2,RIOK2,STRN3,PAX2,DCAF1,RNF19A,SIX6,SMAD3,MYH13,XPO7,ACTC1,THRB,WAC,ATP6V1H,MYH6,PCBP3,PPP1R10,LHX3,SMAD1,SMU1,RBMS2,BEST1,MTMR9,RGS7,ISL1,CHMP1B,KCNJ14,RBM39,UBQLN4,SPSB3,GJC1,NSFL1C,XPO4,RABGGTB,ACTA1,MYH4,RANBP17,NR1H3,LSM14A,GJB3,PKNOX1,SPSB1,ENO2,AMBRA1,SUPT5H,CAMK2B,GJB4,PPP4R3B,KC…	0.034939	0.002	0.0488	1.19460648746034|1.14818322782482|1.14460616927934|1.13323767129974|1.12992886264841|1.12937767948414|1.12388771672306|1.11371667845761|1.11111084396818|1.10444412428408|1.10343617646142|1.09921475144895|1.09577766692907|1.09471125582114|1.09429118205984|1.09375740486889|1.0920924433607|1.09114933578134|1.08736976550372|1.08722755419974|1.08719086202702|1.08675952548909|1.08583295293627|1.0855356…	25|55|60|68|71|73|79|86|93|112|115|129|135|140|143|144|149|151|161|162|163|165|173|175|208|210|237|250|255|264|279|284|286|288|293|310|311|325|329|337|347|373|406|415|439|450|452|466|485|492|504|518|520|526|534|541|550|567|574|584|588|593|608|613|619|649|651|660|661|662|664|696|717|722|724|743|744|754|755|778|786|792|810|820|824|825|833|852|854|858|861|863|870|875|883|890|898|902|904|915|923|930|…	deferoxamine_1e-04_6
HOST:2	CELF2,RPLP2,RAC2,SIX3,DCAF1,ATP1A2,CSTF2T,KHDRBS3,PKNOX1,KCNJ2,NR1I2,BIN1,KCNJ3,BEST1,SIN3B,PCF11,RUNX3,ELAVL3,AKAP8L,ATP1A3,HNF1B,GJA4,FBXL6,GNAI1,MSI1,PBX2,SMARCD3,RAB3A,RPS4Y1,AP4S1,ACTA1,FBXL2,GJA3,AP1G2,NR6A1,KCNJ16,THRB,ACTG2,MYH6,NR2E3,ACTC1,GJB1,NR4A1,WDTC1,KCNJ8,SIX6,MYEF2,FZR1,GJB4,ATP2A1,CPEB1,NR1H2,GJB3,PPP2R2B,KCNJ4,NR5A1,HNF1A,RARA,PAX2,AP1M2,RAD23A,CELF3,SMARCD1,NR4A3,ENO3,PCBP4,SI…	0.038682	0.002	0.0439	1.34709274347162|1.34214646519094|1.24534301364295|1.20328093248865|1.18856669075678|1.18536698358488|1.16480565524785|1.15064087233006|1.14416805410069|1.13866254089344|1.13856605938084|1.13715209765828|1.12942239360453|1.12899645286183|1.12079124424978|1.12009012533682|1.11677747953388|1.11170087470458|1.11096903391002|1.1093910801673|1.10843590087878|1.10536415863924|1.10517662815208|1.1048968…	6|7|21|34|46|51|69|89|104|115|117|118|135|137|166|168|184|207|213|223|228|242|244|245|246|262|271|276|288|302|312|314|315|331|340|342|350|354|364|366|371|394|401|409|419|428|451|453|460|468|475|485|501|511|515|524|533|560|564|568|573|574|582|606|651|685|698|705|707|712|718|719|727|733|739|748|749|754|764|782|783|789|801|802|809|812|820|832|858|870|871|875|885|886|893|902|907|920|925|929|950|954|9…	dexamethasone_1e-06_6
HOST:2	CELF2,FCF1,OCLN,PPARG,PGGT1B,PHKA2,KCNJ3,YPEL5,SMU1,PTBP2,TLE2,LSM6,SPSB3,RIOK2,RCC1,ATP6V1H,HNRNPA3,NR2E3,CAMK2G,SIN3B,KIFAP3,TAF5,CNOT4,NR1H2,PABPN1,GGA3,AP1B1,PDK2,RARA,AP1S2,AP1G1,JUP,TBL1XR1,GJB5,COPZ2,SF3A2,AP1M2,CHMP1B,CPEB1,FBXL2,FMR1,HNF1A,AP1G2,KHDRBS3,DCAF11,EXOSC1,MYH1,PSMB10,KCNJ8,ATP1A3,TSG101,RGS7,DCAF1,RARG,PHKA1,PCBP4,SSBP3,SIX1,RPRD2,WDR5B,UBXN1,GNAO1,ACTA2,CNOT6,UBAC1,GNAI1,BCK…	0.037566	0.002	0.0462	1.17981168565333|1.17744418215431|1.16569486805735|1.15719198441018|1.09962211219499|1.0973327239517|1.09626372814346|1.09027298580447|1.08681821094602|1.08469571732444|1.08169073919566|1.07848986882197|1.07724801023242|1.07584619910782|1.07565917754384|1.0754222420506|1.07482510981856|1.07369859887543|1.06758299735974|1.06733706315701|1.06574959256878|1.06407188810363|1.06359880668916|1.06170981…	12|14|18|24|75|83|84|94|99|103|110|127|135|141|142|143|148|156|196|200|210|225|229|246|253|259|262|281|299|300|304|316|321|322|324|331|335|347|357|359|360|371|376|378|388|389|400|411|414|416|425|431|445|452|454|460|462|469|487|488|509|515|519|524|527|530|566|567|587|590|591|593|596|616|621|623|626|635|638|645|650|664|670|671|686|693|696|700|731|732|740|743|750|760|773|781|786|787|802|803|811|826|…	diclofenac_1e-05_6
HOST:2	MSI1,SPSB1,EXOSC1,PSMB9,SMARCD1,PGGT1B,PBX2,YPEL5,POLR1B,MYH3,MYH2,TTN,GJB5,NR5A1,MSL3,XPO4,CHAF1B,STRN3,GJA5,KCNJ5,GJC2,BIN1,UBE2L6,PSMB10,SF3A2,SNCA,NR1I2,PCBP3,EYA1,MTMR9,SIN3B,PDK1,BTRC,FBXL6,SIX2,TBL1XR1,TLE4,AQP4,AMBRA1,AP1B1,PPIL2,RAB3A,NR1H3,CEBPZ,UBXN1,MYEF2,SIX3,MYH4,BEST2,FXR2,RBMS3,RGS7,CHMP6,CPEB3,CDC42,GJA3,MEIS1,UBQLN4,CHMP2B,HIRA,TRRAP,RIOK2,DCAF1,HCFC1,KATNB1,CHMP1A,POLB,PPP2R2B,…	0.036509	0.002	0.0428	1.14482222495715|1.11541790200671|1.10181606482542|1.10072982128202|1.09414810029344|1.0901737565458|1.08511644707236|1.08406943135717|1.0810990567801|1.07963440736901|1.07918021888592|1.07866411733919|1.07748839476936|1.07440482360287|1.07158391510648|1.06588896429776|1.06557474542776|1.06512723026239|1.06501603264506|1.06287018319575|1.06002635305687|1.05962117146417|1.0592637277864|1.057202968…	9|25|36|38|45|56|66|73|80|84|89|93|99|113|128|165|166|170|171|183|205|209|211|230|238|240|242|244|245|287|289|300|303|321|322|330|338|349|354|356|359|361|390|394|405|426|431|448|467|475|482|485|487|492|493|515|521|524|526|539|588|595|600|621|655|657|660|687|691|695|719|720|724|727|728|741|759|787|793|796|803|825|827|832|835|845|846|861|867|868|872|878|880|883|888|895|898|910|918|920|924|935|942|9…	dinoprostone_1e-05_6
HOST:2	RCC1,PTBP2,HIRA,BEST2,RUNX3,VDR,PSMB8,PABPN1,SMAD9,DCAF1,CHAF1B,SF3A2,POLR1C,ACTA2,TIMM22,XPO4,RXRG,CEBPZ,HNF1A,POLR2A,CDC42,NR1H4,GNAO1,CAB39L,MYH8,SIX3,WDR18,PPP4R3B,PPP2R2B,GNA14,G3BP2,TBL1X,ELAVL2,AP1S1,MYH1,AP3M2,POLR1B,SEC23A,RANBP17,HNRNPA1,PPP1CB,SNCA,AMBRA1,PAX2,KCNJ6,PKNOX1,RIOK3,YPEL5,RAD23A,AP4S1,ACTG2,SMARCD1,DCAF7,EXOSC7,BIN1,TFCP2,PPIF,TLE4,MYH2,WDTC1,RARA,CIRBP,NR1H2,FBXW11,TCEA2,…	0.035722	0.002	0.0462	1.12323252011992|1.12029978378727|1.11942798051378|1.0948851362567|1.08694402902126|1.07006283249017|1.0660443499615|1.06566242409176|1.06463033926361|1.06421950783677|1.06382370552952|1.05806199589519|1.05792344883821|1.05520344590666|1.05329828773859|1.05137136516869|1.05082112090462|1.05035168953646|1.05025436383989|1.04878683836551|1.04845369925338|1.04755287509687|1.04748026758495|1.04710070…	7|11|12|45|64|114|133|136|141|144|151|186|188|218|236|247|254|262|264|279|285|297|299|303|311|314|322|323|329|333|351|361|369|374|404|406|407|411|418|420|421|425|436|437|450|454|456|458|459|460|463|480|484|512|522|554|557|576|579|590|598|609|620|621|630|632|645|651|658|660|662|671|685|688|695|713|722|724|734|738|739|748|749|754|760|761|770|774|782|792|798|815|820|826|829|867|870|902|907|926|935|9…	dinoprostone_1e-05_6
HOST:2	TFCP2,ATP2B4,GJC1,PPARG,CELF2,TBL1XR1,TLE4,ESR1,CPSF7,MYEF2,RAD23B,MSL3,OCLN,PBX1,SEC24D,RBMS3,INTS7,HNF1B,DCAF1,PDK1,RPLP2,PGGT1B,PAK1,SIX2,SMAD4,RUNX3,UBAC1,TLE1,ACTA2,UBXN1,GJB3,KIFAP3,TCEA2,GPN3,XPO7,KCNJ14,PKNOX1,XPO4,AP3B1,GNB5,MYH1,RANBP10,GLRX3,FMR1,PCBP2,PTBP2,AQP4,TRRAP,BIN1,PPP1CC,FBXL2,RNF11,AP1B1,NR4A1,WDR18,WDTC1,EIF1B,SPSB3,TLE2,CIRBP,POLR2A,UBE2B,LSM14B,JUP,AP2A2,UBE2D1,CSTF2,UBE2…	0.038686	0.002	0.045	1.95895098522659|1.19539834033756|1.16158100051336|1.15470924321627|1.13557058025565|1.11295344027656|1.10690413751664|1.10010886273141|1.09087684282011|1.08450664947768|1.08125431631454|1.08123403306245|1.07681328114127|1.07400529657767|1.07353863197344|1.07304976069803|1.06451312763183|1.06397297209276|1.06297894358116|1.06056607467841|1.05982147329096|1.05635402055561|1.05536092893973|1.055346…	1|4|7|8|13|22|27|35|51|60|66|67|74|81|85|87|115|117|120|131|140|160|166|167|168|176|193|196|200|222|223|225|229|234|242|246|257|265|267|269|276|279|300|318|325|340|343|348|352|365|367|370|378|379|391|396|398|418|429|431|437|441|451|457|461|462|477|483|485|498|502|503|504|523|538|550|566|568|595|606|643|646|651|658|669|674|686|687|701|715|723|730|731|739|742|743|756|761|777|790|793|799|801|813|818…	dopamine_1e-06_6
HOST:2	THRB,NR0B2,ATG16L1,LSM14B,GNAI1,GJC1,TTN,RUNX2,ACTA2,ISL1,XPO4,GJB5,RXRG,AP1S2,DCAF13,ACTC1,SNIP1,ATP1A3,MYH7,SIX6,ATP2A1,RAC2,PPP4R3B,FBXL6,CDC42,MYEF2,MSI1,PAX2,MYH13,KCNJ4,CAMK2A,SIX2,PABPN1,MYH4,MYH2,NSFL1C,SNRPG,GNAL,PDK1,FCF1,CALM1,RARG,WDR18,CENPA,UBE2D2,DCAF1,BEST1,GJA3,GNAO1,WDR5B,NR5A2,PSMB8,PPP2R2B,PRPS1,AP3M2,FBXL2,NR1I2,SGTA,DAZL,NUP93,PSME4,TAF5,MTMR9,PPP2R1A,PGGT1B,ATP1A2,NR4A3,HNF…	0.038748	0.002	0.0475	1.11126697787748|1.10203480657839|1.09189075287244|1.08750400418497|1.0863467457253|1.07310217676085|1.06536205689392|1.06336573452441|1.06328226615108|1.06164993387437|1.0614950571495|1.06086739827758|1.05861396741556|1.05803906553193|1.05771986581748|1.05659718750825|1.05579405274163|1.05425949552211|1.05407568995632|1.04980280422951|1.04972034129124|1.0497072731284|1.04832577032451|1.048017899…	10|18|28|36|38|80|109|118|121|129|131|137|150|154|159|169|172|181|183|208|209|210|231|236|242|247|249|273|275|280|281|295|298|314|317|326|333|343|345|356|364|370|377|386|387|390|391|421|430|442|453|454|460|461|462|485|493|498|500|519|522|526|529|535|537|540|544|550|551|553|564|581|589|599|602|622|645|665|680|691|693|710|713|716|736|737|739|743|746|753|755|763|767|770|790|791|792|799|817|824|832|8…	erastin_2e-05_6
HOST:2	ISL1,CALM1,ENO3,GJB1,UBQLN4,SIN3B,ATP12A,CNOT3,POLA2,RCC1,SMARCD3,MYH8,RAC3,CPEB1,PSMB9,PPP2R2D,NR6A1,CAMK2A,AMBRA1,GAR1,AKAP8L,PRPS1L1,PHKA1,PSMB10,PPIL2,XPO4,PPIE,WRAP53,BCKDK,TAF5,PDK2,HSF1,IPO4,ATP2A1,UBE2L6,SIX3,PPIF,DCAF8,MTOR,CHMP1B,AP4E1,AQP4,SEC24C,AP2A2,EXOSC8,AP4M1,CAMK2B,MLST8,CTNNBL1,GNAI2,KCNJ4,AP3B2,HNRNPK,SNCA,NR1H2,RUNX3,SUPT5H,GNA14,GNAI1,ACTC1,SNRPG,P4HB,PPP1CA,NR1H4,RPL14,CAMK…	0.037905	0.002	0.0488	1.1117321911048|1.07750142633514|1.07276263883322|1.07231318234605|1.07222550385563|1.06023496865244|1.05982593445136|1.05863837170867|1.05756407579325|1.05719477417844|1.05401422442125|1.05221489394326|1.05196104803264|1.05023377217428|1.04874676727944|1.04854370138494|1.04825708738242|1.0480707934207|1.04778880261647|1.04655327597931|1.04549613980038|1.04499481493986|1.0446820129062|1.044563890…	9|39|60|62|63|113|116|126|134|139|153|164|166|184|200|202|205|210|212|227|235|241|247|249|264|267|273|290|296|301|306|314|316|317|335|352|357|381|394|400|407|409|413|414|419|426|429|443|449|464|478|481|486|497|511|513|526|528|529|531|536|554|555|560|574|575|588|597|599|605|607|615|632|636|642|650|669|678|693|695|696|707|708|723|729|732|739|745|746|747|761|763|770|776|780|786|787|792|793|794|807|8…	erastin_2e-05_6
HOST:2	TFCP2,EIF2B2,DAZL,ENO3,THOC6,GNAI2,AP2A2,SATB2,SMAD3,GJB3,GNA11,EXOSC8,PSMD5,SMARCD3,FBXL6,ENO2,RIOK2,MTMR9,PSMB8,TAF5L,PAAF1,RBMS2,WDR61,POLD2,TLE3,PCBP4,PSME4,YEATS4,RAD23A,UBE2D1,CIAO1,BCKDK,RXRA,FAM8A1,CHMP2A,SMARCD1,GNAI1,USP39,PHKA1,SIX3,TCEA2,TBL1X,SPSB3,PCF11,KIFAP3,RPS27L,LSM14A,TLE2,SEC24A,PRPS2,FXR2,FUBP3,API5,SNRPC,SGTA,WDR82,PARP4,PPP2R1B,SMAD1,DTL,IPO4,AAAS,SNIP1,INTS7,SF3A2,CHMP1A,…	0.034936	0.002	0.0418	1.29034633387121|1.10375286450407|1.10037924842317|1.09592996506866|1.0932328989797|1.09010463753766|1.08900064224608|1.0885946082131|1.08006988035351|1.07920150049776|1.07411560751388|1.07106091604745|1.06645719654488|1.06564810282029|1.06500895780878|1.06220556270327|1.05942524212811|1.05905559577329|1.05282996516577|1.0511924327012|1.05115189705204|1.05048734155172|1.04960073067812|1.049380231…	1|26|28|33|39|47|52|53|68|70|91|104|123|125|130|148|153|161|213|233|234|239|251|252|253|260|263|270|277|282|285|328|341|350|354|362|365|366|377|383|400|403|407|408|410|412|420|423|427|431|440|450|457|459|473|496|497|499|506|513|525|529|530|532|535|536|544|545|552|573|575|592|610|620|624|629|636|644|650|653|662|666|688|690|692|702|708|712|718|730|736|742|745|746|760|766|778|790|797|805|825|836|843…	estradiol_1e-07_6
HOST:2	DCAF1,GJC1,TFCP2,PGGT1B,KHDRBS3,PPP4R3B,COPZ2,MEIS1,CELF2,ATP2A1,ELAVL2,RNF19A,PCBP4,NR4A3,AR,MSI1,MYH4,AP4E1,RBMS2,GNB3,KCNJ4,ATP1A2,GNAL,ENO3,ATP2B4,TLE2,BEST1,DAZL,GJC2,PRPS1L1,TBL1XR1,AP1S2,BIN1,PDK2,PBX3,PCBP3,SIN3B,THRB,GNAQ,GNAI1,MYH1,BTRC,UBE2D4,PAX2,XPO7,STRN3,RPRD2,NR5A1,SEC24C,ATP12A,FBXL2,AAAS,NR1H2,PPP2R2B,RPL39L,RGS7,XPO4,NR5A2,TBL1X,GJB5,CALM1,SIX3,YEATS4,ACTC1,PKNOX1,MTOR,AKAP8L,N…	0.036	0.002	0.0462	1.24565811625318|1.23513708865855|1.18700841917135|1.16750276445736|1.14412906544211|1.13657309317103|1.12243970180625|1.11735420886356|1.11267072243093|1.10433248952754|1.10373843878459|1.10301946625351|1.10298967193808|1.09821005963849|1.08935992582413|1.0770219966932|1.07563255149927|1.07552998856522|1.07221145750547|1.07093850090759|1.06901655615294|1.06864639722921|1.06708230113889|1.0664166…	7|9|21|35|57|67|90|99|103|124|126|127|128|138|160|222|231|232|246|256|269|272|279|284|290|292|312|316|326|336|356|361|384|388|399|419|424|426|428|434|445|476|483|495|510|511|516|531|561|579|581|588|596|604|609|618|634|643|645|650|673|681|697|699|708|721|725|727|736|739|740|741|742|754|771|781|783|784|786|797|798|800|801|804|806|808|820|827|828|830|840|846|881|884|888|895|898|901|907|913|916|934|9…	exemestane_1e-08_6
HOST:2	TBL1XR1,UBE2B,RUNX3,TLE4,CELF2,TFCP2,RBMS1,SMAD1,MSL3,SMAD4,LSM7,RANBP17,AP1G1,PBX1,RNF7,OCLN,XPO4,TIMM22,RPRD2,RALY,MRPS28,NSFL1C,ELAVL2,CTNNB1,PPIE,YPEL5,PRPS2,RPLP2,PBX3,DCAF10,ATP1A2,RAC2,DYNLRB1,LSM5,PDK1,LSM4,GJC1,PSMB10,SEC24C,TSG101,NR1H2,TLE1,ENO3,UBE2V2,RPL35,CENPX,RBMS3,SMARCD3,CPEB1,POLR2J,SCP2,NUP85,FXR2,RBM4B,CNOT4,AP3S1,MYEF2,PAK1,GPN3,CSTF1,GNB5,PPP4R3A,INTS7,FAM8A1,SMAD2,CHMP2B,S…	0.03694	0.002	0.045	1.23300893103513|1.17647006547768|1.16735753219849|1.13421503867939|1.09636304839109|1.08678951183627|1.08653072593421|1.08367120788342|1.08338462456497|1.08032155023025|1.07976428068582|1.078227105831|1.07813161325325|1.07436507688831|1.07209290845521|1.07203794981338|1.07107939866871|1.06667057051746|1.06647758704243|1.06445236354106|1.06397923338865|1.06034896483118|1.06029609572391|1.05573931…	1|3|4|12|29|53|55|64|65|75|78|82|83|102|117|118|124|147|150|169|172|203|205|229|243|252|260|267|280|283|284|287|296|300|304|307|310|319|345|352|353|370|371|383|392|399|414|417|431|433|437|444|447|452|456|461|464|469|486|514|520|525|527|529|534|540|563|565|567|575|576|584|600|608|610|615|616|622|626|640|642|644|650|656|674|679|680|699|717|719|721|722|739|740|746|754|758|769|780|781|794|806|815|820…	exisulind_5e-05_6
HOST:2	PSMB8,PPARG,PDK1,MYH6,PAX2,SIX3,BIN1,PDK2,STRN,CHMP1A,GNB3,RBMS2,NR1H3,NR6A1,KATNB1,RUNX2,PHKA2,KIFAP3,RFX3,GJC1,KCNJ5,CAMK2A,MYH2,FBXL2,SND1,PPP2R2D,ELAVL3,TFCP2,COPG1,KCNJ6,GJC2,ATP2B4,GJA4,DCAF13,NR4A1,SIX1,THRB,SSBP3,CHAF1B,ATP1A2,EIF2B4,SNRPC,XPO7,MSI1,SPSB1,RXRB,NR0B2,ATP1A3,GNAI1,RBM4B,ATP2A1,GLRX3,NR4A3,CENPA,PSMB9,CSTF2T,VDR,LHX3,RBMS3,XPO4,TLE3,BCKDK,DCAF11,GGA1,MYH7,GNA14,PSMB10,PRPS1,…	0.038215	0.002	0.0475	1.29480933796622|1.2387547480043|1.15757760793656|1.13611218348854|1.12533692476831|1.12198940208468|1.0992910293483|1.09215129193363|1.08927381643407|1.08316471965188|1.08002007977015|1.07362094457859|1.07267154417382|1.07123879229832|1.06855065240953|1.06537377755825|1.06498788060522|1.06307626704324|1.06118696277033|1.05994617595462|1.05913828213777|1.0588509587508|1.05835330190733|1.056436295…	6|9|23|35|43|44|75|92|99|116|128|152|156|166|180|197|199|213|220|231|235|241|246|263|272|287|324|328|375|378|386|392|411|415|421|429|453|454|465|468|486|488|491|492|493|504|521|528|538|539|541|542|558|560|600|615|628|637|641|642|656|668|669|683|689|691|710|729|757|758|766|770|776|782|796|797|816|820|821|825|827|828|841|863|865|866|870|873|881|897|911|914|915|918|924|931|932|935|937|944|957|961|97…	exisulind_5e-05_6
HOST:2	NR4A3,KIFAP3,SNCA,TBL1XR1,OCLN,TFCP2,RAC3,CAMK2A,MYH7,UBE2L6,GNAI1,NR6A1,PPP2R2B,RXRG,NR1I2,GJB5,PCBP3,AP4S1,RBMS3,EYA1,AP4M1,GLRX3,NR4A2,HNRNPA0,CHMP1B,NR1H2,RXRB,CELF2,MYH6,RANBP17,NR4A1,NR1H4,RIOK2,KCNJ16,AP2B1,PPIE,SEC24D,RUNX3,MYH2,PRPS2,PSMB8,RNF19B,NR0B2,COPZ2,LSM14B,TSC2,BTRC,NR5A1,PPARG,CALM1,PARP4,SIX2,AP2M1,ATP2B4,CTNNB1,PDK2,AP3B1,EIF1,MYH3,CPEB3,PCF11,SNIP1,RABGGTB,UBE2B,SLC25A6,UBE2…	0.036506	0.002	0.0475	1.11797808642423|1.11692332078265|1.10897558994044|1.09885984014904|1.09839511004381|1.09429485542131|1.09212726446548|1.08734276797728|1.08643020041892|1.08491432392692|1.07795967527834|1.0712331374322|1.06956101565791|1.06922865963857|1.06478927175851|1.06233258245857|1.06211073051565|1.06194029374697|1.06144479873807|1.06041325779262|1.06006801058938|1.05914676747648|1.05734270662673|1.0566026…	17|19|25|37|39|48|55|71|75|80|106|139|154|157|179|191|194|195|200|205|208|215|224|235|242|245|255|258|263|265|270|271|294|302|318|333|334|336|369|373|380|387|388|392|393|396|402|411|425|452|457|461|464|477|486|488|510|518|524|535|545|546|552|553|569|573|581|603|611|618|624|627|628|644|665|668|670|697|724|753|772|780|783|793|796|819|820|821|823|825|837|839|865|871|876|877|878|879|900|913|920|922|9…	F0447-0125_1e-05_6
HOST:2	TFCP2,KIFAP3,PSMB9,PCF11,CELF2,RARA,PABPN1,SEC24D,PPP4R3B,CLP1,NR1H4,RIOK2,SEC24A,WDR5B,SPEN,XPOT,UBE2B,PDK1,PAK1,COPG1,PBX2,OCLN,RAD23B,PPIE,RBM39,CWF19L1,MYH3,XPO4,ESR1,GJB3,YEATS4,WAC,TRRAP,RBBP4,ACTG2,CIRBP,CNOT3,SMU1,IPO7,PHKA1,AP4E1,FBXW11,EIF4B,KHDRBS3,PRPS1L1,TCEA1,PCBP1,SEC23B,SNRPA,GNB3,LSM14A,SEC23A,RBBP6,DDX3X,DCAF10,EXOG,GNAO1,PDK2,NR1I2,ARCN1,PSMD5,LSM6,XPO1,PABPC1,UBXN8,SPSB3,PBX1,…	0.034688	0.002	0.039	1.82531969013326|1.16003626251545|1.15700119034075|1.15523274246396|1.13883698469331|1.12980397302026|1.11192185705678|1.10980755976918|1.10041581799332|1.09300951642423|1.08406307545882|1.08290956823259|1.07762767962938|1.0764423977533|1.07633676631329|1.07552606990961|1.06955663957852|1.06933801051033|1.06723198682353|1.06694259548694|1.0656292016905|1.06346789925533|1.06268595272656|1.06132248…	1|21|24|25|36|45|65|69|83|96|115|118|139|142|143|146|175|179|191|192|203|219|226|240|244|264|278|282|296|315|316|318|323|325|326|341|350|358|391|395|410|422|452|465|478|484|486|490|499|508|512|513|517|543|544|553|554|559|565|568|574|577|594|644|647|649|650|655|660|676|678|686|687|690|711|716|717|726|736|741|755|757|760|767|780|786|790|805|812|816|820|827|844|853|855|856|866|871|872|884|887|899|90…	fasudil_1e-05_6
HOST:2	AP4M1,PDK2,WDR5B,TBL1XR1,RARA,GNAI2,DCAF8,PPIE,SNIP1,RAC3,UBE2L6,FBXW7,GJB5,NR1H2,PAAF1,POLR2A,RPRD2,GNAI1,SF3A2,BCKDK,CNOT3,KIFAP3,YPEL5,BEST2,DCAF1,CSTF1,STRN4,CELF3,GJA1,LSM2,CALM1,AR,COPG1,FBXL6,TCEA2,TIMM17B,PBX1,KATNB1,ISL1,TLE2,ATP1A2,PAK1,WDTC1,RNF7,SEC24C,ENO3,ACTG2,PSMB10,CHMP1B,ACTC1,PSMD5,FCF1,PBX3,CHAF1B,TTN,PHKA1,RBBP4,EXOSC2,SEC23B,LSM4,GNA14,PAFAH1B1,PCBP2,SMARCD3,CDC45,PHKB,UBE2L…	0.035891	0.002	0.0462	1.16288683800629|1.15706063414689|1.15325293910732|1.13303341689334|1.11379235021341|1.10417040822834|1.10154649813924|1.100677596376|1.0962852534001|1.09625409827641|1.0916305758927|1.0880303623893|1.0877117115816|1.08757489670081|1.08409213487462|1.08117638997819|1.07873808965344|1.07798495234049|1.07520403730383|1.07444367542346|1.07380736407426|1.06890048471514|1.06830005868963|1.066760003919…	14|16|17|27|41|53|55|57|65|66|76|92|94|95|105|119|126|128|143|148|156|184|188|198|203|207|211|213|215|222|226|233|243|247|255|257|265|280|293|295|299|300|316|328|329|337|343|356|383|387|403|424|434|435|449|462|465|467|481|482|484|488|498|500|504|508|514|519|525|536|557|559|562|564|578|580|582|595|599|612|614|623|635|663|666|696|706|711|727|752|759|764|765|776|780|789|796|813|815|816|819|831|852|8…	felodipine_1e-05_6
HOST:2	SNIP1,MSL3,ACTA2,STRN4,GNAQ,CAMK2G,PBX1,GGA3,DCAF10,PSMB8,AP2A2,CNOT3,GJB3,PHKA1,SMAD1,TBL1XR1,RPRD2,AP4E1,BEST1,PPARG,BCKDK,SMARCD1,SF3B4,PPP1R10,ENO2,TLE3,SIX2,SLC25A4,FAM8A1,XPO7,PRPF4,AAAS,SUPT5H,RXRB,KATNB1,EXOG,RARG,VDR,PARP4,FZR1,AP1G1,UBAP2L,PAFAH1B1,USP39,TSC2,PBX3,ACTA1,CHMP1A,AR,PPP2R1B,PRPSAP2,DAZL,ILF3,AKAP8L,WDR26,GNAI3,DCAF7,DTL,RARA,INTS7,XPO4,RANBP10,IPO4,JUP,RAD23A,XPO6,PCBP2,PS…	0.037844	0.002	0.0428	1.21315924662829|1.13908731358831|1.12189966452341|1.11913313248469|1.11851412924402|1.11184900745218|1.10833583656085|1.10728705827199|1.10563332150134|1.10446001966526|1.10368238604541|1.10028813975733|1.0983518173565|1.09674181645416|1.09444884849453|1.09279255466583|1.09171582189688|1.08711346397165|1.08709128127447|1.08076067187946|1.07804523509172|1.07541222088303|1.07440238144361|1.0706386…	1|19|44|47|49|67|73|77|78|82|83|91|95|99|107|113|116|134|135|160|173|183|190|215|218|223|231|237|240|243|256|257|265|268|269|287|294|300|318|329|333|355|359|386|389|398|402|407|447|451|454|459|462|470|471|478|480|484|485|490|504|506|515|524|531|537|540|548|549|555|557|572|573|574|579|600|610|615|644|652|653|657|676|677|683|689|692|695|698|708|709|715|716|717|729|730|733|737|750|752|755|760|770|77…	fludrocortisone_1e-06_6
HOST:2	RXRB,AP4S1,AAAS,SIN3B,SNIP1,RARA,VDR,FZR1,UBQLN4,DCAF7,ENO2,SMARCD1,PPARG,PHKA1,KCNJ6,NR4A1,GJB3,MSL3,SIX6,SUPT5H,RARG,DAZL,ACTA1,HNF1B,WDR26,PPP1R10,DCAF10,AP3B1,PABPN1,CPSF7,G3BP2,GGA3,MTMR9,SF3B4,FAM8A1,STRN3,SMU1,RAD23A,AP1S2,USP39,AP4E1,CNOT6,GJA4,TAF5L,SMAD1,IPO4,PAFAH1B1,GJB1,MYH2,EXOG,XPO4,NR0B2,NR1I2,PARP4,XPO7,CAMK2B,UCHL5,POLR3B,RUNX2,SMAD3,YPEL5,PBX2,SPEN,AP1S1,DDX3X,GNB1,KATNB1,GNAL,…	0.039003	0.002	0.0462	1.128306651637|1.109744986184|1.10569968134837|1.09785293399119|1.09045577340952|1.08969962305131|1.08954655492312|1.08639829863898|1.07614836073229|1.07531413255932|1.07396412959703|1.07169689184058|1.0703463095753|1.06831947894808|1.06710027893619|1.0665194015024|1.06354053497955|1.06056014638995|1.06033719151275|1.06011876887157|1.05907717437542|1.05448119265149|1.05387621931475|1.052992336887…	31|49|56|67|82|84|85|93|124|129|134|148|156|169|176|182|200|223|229|231|244|275|283|293|300|306|308|335|343|358|370|372|379|380|382|383|387|390|392|397|400|403|404|407|421|431|438|460|477|479|482|488|489|499|505|507|536|544|560|563|581|590|591|596|605|608|609|611|615|625|642|647|651|652|655|666|673|674|678|679|685|689|690|696|697|702|708|712|717|728|731|739|749|750|753|779|798|804|805|808|811|812…	fludrocortisone_1e-06_6
HOST:2	TFCP2,PSMB8,SIX3,BIN1,GJC1,AAAS,INTS9,DCAF8,SMU1,AP4M1,RARA,MRPS2,GJA4,SNIP1,VDR,RBM4B,DCAF1,AP4S1,RPLP2,CHMP1A,ATP1A3,GNAL,ACTG2,SPSB3,ENO3,BCKDK,PPARG,GNAI2,KATNB1,NR1H3,HSF1,PPP4R3B,PBX1,PHKA2,RXRA,RARG,STRN4,GJA1,AP3B2,KCNJ8,NR1H2,GNB3,STRN,MYH2,MYH7,POLR2J,SIX1,EYA1,AP1S1,PAAF1,FZR1,SNRPB,PSMB9,PCBP3,TCEA2,PSMB10,PPIE,THRB,WDR5B,POLR2A,JUP,NR4A3,PPP2R2D,CELF3,RCC1,GPX4,COPZ2,LSM4,SNCA,ENO2,E…	0.036109	0.002	0.0488	1.35317113089724|1.18943315950575|1.10845429138464|1.1009532495434|1.09218397091932|1.07923067445409|1.07742443712578|1.07505038703388|1.06819569634819|1.06628945945232|1.06624224969636|1.0659566002478|1.06350754867945|1.06000128411833|1.05891932247629|1.0571000230853|1.05427189198765|1.05277000498126|1.05272354926066|1.05244767329934|1.04779479334645|1.04776960281119|1.04720424683174|1.043291957…	2|8|31|40|46|72|78|84|105|113|114|115|129|142|148|158|178|187|188|193|236|238|244|280|295|311|314|327|345|351|356|360|404|410|414|418|420|424|428|438|445|447|454|462|471|475|486|491|501|527|560|562|587|590|592|608|616|619|640|652|653|655|665|670|675|676|678|685|701|711|716|717|722|725|728|744|758|759|761|764|775|776|779|794|838|844|851|857|858|865|866|871|872|873|878|881|882|897|898|902|912|936|9…	flufenamic acid_1e-05_6
HOST:2	SIX3,PDK1,SMAD3,YPEL5,RAC2,FBXL2,KIFAP3,GJA5,CALM1,NR2E3,MYH4,SPSB1,CIRBP,DCAF1,NR4A2,MYH8,STRN,GNB3,SPSB3,OCLN,RANBP10,GNA14,MYH2,HNRNPA1,PARP4,SMAD4,FCF1,PAX2,TSG101,MYH6,NR5A2,CAMK2G,BEST1,CNOT4,CHMP1B,RNF19A,UBE2B,GNAL,AP3M2,RIOK3,YEATS4,POLR2A,CHMP5,AHNAK,GNAO1,RNF19B,SMAD9,TLE1,MRE11,MYH1,WDR5B,SF3A2,ACTG2,ATP1A3,RPRD2,ENO3,EYA3,WAC,GJA3,PBX1,KCNJ3,RUNX2,UBE2D1,DCAF7,RIOK2,CAB39L,TBL1XR1,EL…	0.034403	0.002	0.0399	1.19066289397987|1.17215933763431|1.13799059485941|1.1367718585608|1.1364602888476|1.1267121705576|1.11979129219096|1.11578226572426|1.11146174336055|1.10616956635551|1.10375695475843|1.09625382317262|1.09239345390263|1.09139504724109|1.08842341166567|1.0858027709769|1.08485778345486|1.0807216601315|1.07910524674374|1.07841650904751|1.07685984656016|1.07453494894551|1.07244341058029|1.07170001170…	5|11|19|21|22|32|38|46|53|63|68|84|94|97|111|119|124|140|149|152|160|174|183|187|196|214|218|237|265|267|269|271|274|294|295|305|335|339|342|345|356|374|377|382|403|410|418|425|429|443|461|471|489|495|522|523|533|536|566|574|599|615|620|622|623|624|639|649|657|660|675|679|707|723|731|776|789|790|791|806|813|815|819|821|835|837|845|854|861|868|869|871|877|881|883|889|892|913|920|929|943|951|958|96…	fulvestrant_1e-06_6
HOST:2	SIX2,EXOSC1,PSMB8,LSM14B,PDK1,SIX3,HNF1A,RARG,TFCP2,FCF1,NR1H4,LHX3,CHMP6,MTOR,AR,DCAF10,RPLP2,NR1H2,ACTC1,PPP4R3A,THRB,KCNJ3,MYH3,FBXW7,CDC42,RBM14,RNF7,AMBRA1,ATP2A1,RCC1,AP3B2,EXOG,PDK2,ACTA1,HNF1B,DAZAP1,CALM1,CELF3,DCAF8,BIN1,GNB3,TBL1XR1,PSMD1,COPZ1,VDR,POLR2C,CNOT3,CAMK2G,EIF3I,NCBP2,PARP4,SUPT5H,NR1H3,CAMK2B,RGS7,EYA3,AP1G2,NR5A2,SNRPA,SF3B4,RBM3,HIRA,PTBP2,RPS27L,ACTG2,ISL1,AP4M1,CPEB1,E…	0.039338	0.002	0.0418	1.15466143046497|1.14000910056168|1.12392616242715|1.12205890546252|1.11647057760201|1.10644479526832|1.10312163402064|1.09068550582403|1.08286783058363|1.0823715283843|1.0785286323652|1.07684623028253|1.06984371010193|1.06611318494565|1.06447273705517|1.06383759778104|1.06289504624682|1.05840638879888|1.05520679210708|1.05258535222459|1.0519381670894|1.05166134082301|1.04850412574006|1.048365119…	3|4|8|10|12|17|23|39|53|54|60|64|88|104|116|118|128|150|171|190|195|198|226|227|243|246|250|260|272|281|290|295|296|303|310|344|346|349|367|381|391|393|400|403|428|438|452|466|468|470|472|491|504|512|525|532|533|541|547|550|560|564|570|601|603|606|612|619|626|632|633|634|645|647|662|663|685|687|691|694|726|727|729|735|738|739|747|770|773|779|780|785|791|798|806|821|822|828|836|839|847|854|866|872…	fulvestrant_1e-06_6
HOST:2	RXRG,AP1B1,FZR1,FBXL6,RBMS2,GNAL,RANBP17,RPLP2,ATP2A1,SMARCD3,MYH13,HNF1A,KCNJ14,PAK1,AP3M2,RAB3A,CWF19L1,RPS4Y1,ELAVL2,NR2E3,RBMS3,SUPT5H,ELAVL3,RFX3,NR0B2,PCF11,ATG16L1,PSMB10,RUNX3,ATP1A3,DCAF1,RAC3,SF3A2,FBXW7,WRAP73,MYH3,AP3B2,DAZAP1,RIOK2,ENO2,KRR1,PBX2,CHAF1B,ATP1A2,NAT10,DAZL,SIX1,EXOSC8,SEC24A,PSMB8,NR1H4,PDK2,SMAD9,PGGT1B,CAMK2B,PRPS2,NR5A2,XPO6,THOC6,NSFL1C,PABPN1,SNRNP40,SNRPD1,POLR1C…	0.036457	0.002	0.0418	1.10235965684706|1.09845805339553|1.08922431449827|1.08783585641729|1.08493104027307|1.08312791325443|1.07997146084045|1.07920535063286|1.07766775123828|1.07563599802737|1.07539977745759|1.07441666406624|1.07081015112234|1.06983529609166|1.06915359011642|1.06708028468801|1.06532667284278|1.06509829570622|1.06448074605036|1.05765090972686|1.05763283466928|1.0550176164778|1.05474768769868|1.0536238…	32|39|61|65|72|76|86|87|90|99|100|108|116|121|127|139|153|156|159|212|213|229|231|241|248|254|262|264|271|277|294|303|312|325|339|362|365|397|404|427|428|430|433|454|460|461|471|496|500|502|510|516|518|530|550|551|554|558|560|565|576|580|592|602|606|609|618|620|621|625|629|646|649|653|675|685|697|699|706|711|716|717|734|742|788|794|802|804|811|817|830|832|835|837|841|844|846|858|861|868|880|887|8…	fulvestrant_1e-06_6
HOST:2	AP4M1,EXOSC1,RNF19B,ATP1A2,MYH6,RPS4Y1,BIN1,KCNJ6,AP1S2,ATP12A,CELF3,LHX3,ATP2A1,BEST1,DAZL,PDK2,SIX6,XPO4,AP4E1,ACTA1,EXOG,GNAL,EYA1,TFCP2,KCNJ8,PPP2R2B,PCBP3,NR1H3,SPSB1,CWF19L1,YPEL5,CPEB1,NAT10,PPP2CB,TBL1X,ACTG2,FXR1,SUPT5H,PKNOX1,NR1H4,KCNJ5,ATG16L1,GJB4,DCAF10,MTOR,SIN3B,AQP4,RXRG,FBXL2,GJA3,RUNX2,HSF1,GGA1,MTMR9,PRPS1L1,SMAD4,UBXN8,EIF1B,NCBP2,RANBP9,WDR26,GGA3,EXOSC8,RBMS1,MYH8,FBXW11,MY…	0.035715	0.002	0.0428	1.19581241968004|1.16034842212086|1.11655902229613|1.11599294167238|1.10431140476496|1.10416991520328|1.10346746453809|1.09527659774951|1.09076946431357|1.08962015139095|1.08075490018407|1.07400890478007|1.07383141194156|1.07232150987832|1.06960650073245|1.06938729339179|1.06932843311887|1.06892269210204|1.06770068138044|1.06297852229443|1.06272274344635|1.06128341025326|1.05907262362494|1.058707…	6|15|48|52|72|74|75|99|115|120|147|174|175|186|199|201|202|203|212|245|246|255|267|271|281|295|307|317|321|326|349|356|379|393|402|410|412|417|428|429|440|456|471|475|480|488|497|509|510|511|512|537|538|541|556|568|577|648|655|660|684|696|710|711|712|715|722|727|740|756|778|798|812|814|823|830|834|840|844|846|851|860|872|877|883|886|892|895|898|913|923|928|933|934|946|956|957|959|966|973|975|978|…	fulvestrant_1e-06_6
HOST:2	TFCP2,FBXL6,GNAI2,THOC6,SNIP1,SATB2,PSMD5,EIF2B2,PPP2R1B,AP2A2,SMAD1,SMARCD3,RXRA,RNF7,SMAD4,LSM14A,XPO4,AIMP1,LSM2,TBL1XR1,EXOSC8,POLR2B,ATP6V1H,DCAF10,TCEA2,FCF1,CSTF1,AAAS,GJA1,RAC3,NR1H2,ENO2,CHMP2A,CIAO1,PPP4R3B,ENO3,INTS7,CHMP6,WDR82,POLD2,STIP1,PPP4R1,PARP4,COPG1,GJC1,PGGT1B,RIOK2,UBXN8,CTNNBL1,PPP4R3A,CHMP1A,EXOSC7,CNOT3,INTS9,PRPS1,LSM7,DYNLRB1,NUP85,POLR2K,WAC,AP1S2,PSME4,USP39,SEC24A,T…	0.034689	0.002	0.0439	1.42918470406624|1.14632698332579|1.10289863766125|1.09847498672873|1.09721760663178|1.09610885117702|1.09459131122179|1.08842596852319|1.08801723714239|1.08235928370966|1.0813589122276|1.07903254371375|1.07866698828918|1.07811022116335|1.07632856260179|1.07570017202348|1.0739871604271|1.07348966264586|1.07197511609107|1.07127284896029|1.07044667662675|1.06981814681774|1.06925543142439|1.06908242…	1|12|45|56|60|63|66|84|86|104|109|116|118|120|127|130|138|140|149|154|160|164|168|170|177|180|188|190|194|200|206|212|226|244|252|267|276|286|297|302|317|342|345|346|353|355|373|389|392|396|399|402|403|406|417|427|430|433|441|446|448|449|452|472|474|487|488|496|502|503|507|509|533|542|554|555|559|561|567|580|587|592|610|658|665|695|706|710|711|721|724|729|734|738|740|743|749|763|776|781|782|789|7…	fulvestrant_1e-06_6
HOST:2	ENO3,CALM1,TTN,KCNJ3,ACTA2,FBXL2,SIX3,RNF19A,RPS4Y1,RXRG,EYA1,FBXW7,KCNJ5,ATP1A3,PPARG,SIX2,MEIS1,PDK1,NR5A1,SPSB1,SMARCD3,KIFAP3,CIRBP,HSF1,RUNX3,PPP2R2B,MYH7,CELF3,PPIL2,GJB3,SPSB3,PAK1,NUP93,KRR1,MYH6,CDC42,ATG16L1,PSMB10,GJA3,GJC2,FCF1,AP1B1,SIX1,UBXN1,CEBPZ,GNAL,PARP4,UBQLN4,AP4E1,DCAF7,GNAO1,ACTC1,YPEL5,AHNAK,CTNNBL1,TIMM17B,EXOSC1,RPRD2,PCF11,SMARCD2,GNB3,EYA3,PKNOX1,PAX2,AP3B2,MYH2,WDTC1,…	0.036333	0.002	0.0475	1.19355770724982|1.17206351752423|1.1470976508434|1.14532098231198|1.12628547795763|1.10505431243777|1.09714585907522|1.09252064158021|1.0890414494514|1.08876776490396|1.08278083411917|1.07612316932331|1.07530571557011|1.07388233366042|1.07080094971928|1.06970965971705|1.06856232005591|1.06828044114693|1.06806152004896|1.06405333333174|1.06147041560474|1.06105006707894|1.06022547476714|1.05904421…	1|2|7|8|14|38|47|60|67|68|85|111|114|121|133|142|149|151|152|178|198|201|209|219|220|227|228|229|240|241|253|274|293|300|301|320|323|326|334|360|367|372|374|378|390|435|450|452|464|466|468|472|473|490|499|511|521|527|530|532|539|542|562|587|601|624|628|630|639|648|682|690|700|710|746|751|773|786|788|797|800|805|821|823|827|843|846|852|867|873|875|879|885|888|893|903|908|910|918|921|932|935|937|94…	fulvestrant_1e-06_6
HOST:2	PPP2R2B,RCC1,ATP2A1,CAMK2B,GJA3,PAK1,GJB5,KCNJ2,DCAF1,RBMS3,MEIS1,SATB2,SIX3,SIN3B,FUBP3,AQP4,CPEB1,EXOG,LSM14B,PGGT1B,POLR1B,CHMP6,RBM3,FBXW7,PPP4R3B,RAC2,STRN,SIX1,ELAVL2,CPEB3,RANBP10,SEC23A,TCEA2,PPIE,GNAL,ACTG2,SIX6,GJA1,CHAF1B,PRPSAP2,AHNAK,ATP1A3,CELF2,ACTA1,PPP1R10,RBM14,SNRPC,NR1H2,TLE4,LSM6,GAR1,CALM1,PDK2,PRPS2,SUPT5H,UBE2L6,GNAI1,RBMS2,FBXL2,THOC6,WDR5B,CNOT9,TFCP2,RXRB,SMU1,AP1S1,DCA…	0.036452	0.002	0.0475	1.11182928112364|1.09816370178337|1.0952460555991|1.08778526891961|1.08486234955176|1.08240119896748|1.07794941851179|1.07758485266787|1.07370412564209|1.07157892177043|1.06819736908373|1.06782703328363|1.06743592456731|1.06650947213994|1.06628589349808|1.06601326514858|1.06322604824668|1.06294296476627|1.05765647849332|1.0551122953135|1.05500087863503|1.05394428515251|1.05347629270513|1.05261471…	21|35|39|53|60|66|82|85|99|112|124|127|129|135|138|140|160|162|197|220|222|231|237|244|276|287|306|309|323|332|337|347|352|354|356|371|376|387|394|403|427|450|451|455|469|474|482|491|493|498|519|522|532|557|558|561|566|572|585|588|595|606|611|613|627|628|632|656|658|659|660|661|675|676|678|686|702|708|710|714|718|732|733|736|737|744|755|756|771|774|779|784|789|802|806|808|812|818|824|832|835|837|…	fulvestrant_1e-06_6
HOST:2	TFCP2,TBL1XR1,FBXL6,TCEA2,SMAD9,SEC24A,OCLN,PPIE,PAAF1,CSTF1,RAC3,HSF1,CHMP6,DCAF10,BTRC,PHKA2,GGA3,GNAQ,PHKB,RPLP2,PPP1R10,XPO4,VDR,PBX1,AP1B1,GNAI2,HNF1B,CNOT4,RANBP10,AP2A2,TRRAP,KCNJ8,POLR2A,PBX3,RAD23B,CNOT3,LSM14B,GNAI1,SMAD2,SEC24C,SIX1,WAC,PHKA1,SMARCD1,GNB2,WDR18,RFX3,TLE2,SMAD4,NAT10,POLR3B,RIOK2,FBXL2,SMU1,NR1H3,PABPC4,INTS9,EEF1A2,PGGT1B,SATB2,DDX17,HIRA,IPO7,LSM2,TSG101,RPL39L,SMARCD…	0.036156	0.002	0.0462	1.37892164122971|1.08615219955703|1.07365016998378|1.07350629226812|1.07323982143483|1.07131438770405|1.07121418783081|1.06836126848448|1.06659283301143|1.06316290962126|1.062395422057|1.06199307690021|1.06075970451096|1.05886752873174|1.05850361453056|1.05785289592534|1.05782394808674|1.05766702776666|1.05506415815091|1.05449657363132|1.05354041628219|1.05336666967852|1.05327440760698|1.05196513…	2|62|96|97|101|110|112|125|130|153|160|165|172|187|191|193|194|195|218|221|229|232|234|245|247|251|253|259|265|272|278|293|319|322|329|341|350|358|382|390|424|428|432|440|448|483|484|486|487|492|493|501|512|520|523|536|543|558|559|560|569|570|595|596|616|617|626|628|630|632|641|642|643|644|647|661|668|669|672|678|680|682|683|685|696|701|702|708|709|714|727|735|738|739|743|746|759|761|762|768|777|…	fulvestrant_1e-08_6
HOST:2	CELF2,SIX2,PPP4R3B,RAC2,AP4S1,RAB3A,PPARG,MYH6,KCNJ2,RPLP2,SIX3,PSMB9,EXOG,SIX6,HNF1B,RARG,AP4E1,BEST1,KHDRBS3,PCBP3,MYH1,PPP2R2B,OCLN,ATP2B4,RUNX3,NR5A1,DAZL,ACTA2,PDK2,KCNJ8,MYH3,HNF1A,GNAO1,SMU1,COPZ2,AP1S2,PRPS1L1,AP1S1,PBX1,PAX2,FZR1,ISL1,SMAD9,RIOK2,TAF5L,GJC1,MYH13,PBX2,DCAF10,NR4A1,PDK1,NR2E3,AP3B2,SPSB1,KCNJ5,NR6A1,YEATS4,MYH8,ENO3,SSBP3,WDTC1,HNRNPL,RPRD2,NR1I2,PHKA1,KCNJ6,GNA14,RBM15B,…	0.036466	0.002	0.0439	1.18621575699162|1.14100154307961|1.14067996010362|1.11970334829831|1.11486632414712|1.09817318228187|1.09232673071032|1.08575525783797|1.08371566618938|1.07808207611825|1.07760292585291|1.07757735275637|1.07542451505286|1.07376230378099|1.07202480005628|1.07026339792732|1.06875499519144|1.06833334658379|1.06608057053185|1.06571718893962|1.06342574777326|1.06265855053635|1.06213260171148|1.057593…	5|24|25|41|48|67|79|94|101|122|123|124|134|140|150|156|163|167|186|189|211|216|221|259|272|275|285|287|299|306|357|371|373|374|386|388|410|412|414|416|422|426|430|460|473|479|481|485|494|496|497|503|515|529|533|535|553|556|558|561|563|609|617|625|627|650|680|693|699|703|708|709|710|711|715|727|734|735|750|757|761|770|779|790|800|820|822|835|859|860|873|875|876|877|881|888|891|900|905|913|925|926|…	genistein_1e-05_6
HOST:2	AP1G2,SMAD4,CNOT6,PDK1,MTMR9,SUPT5H,XPO4,MRPS2,TLE4,PTBP2,FBXL6,AP2A2,SMU1,MSL3,MYEF2,ACTA2,RARG,SIN3B,RIOK2,ILF3,FMR1,PPP4R3B,BCKDK,PHKA2,RANBP10,DCAF13,NAT10,HSF1,GJA1,SATB2,AP1G1,STIP1,PCF11,CSTF1,SEC24A,RBM22,UBE2S,UBAC1,SEC23A,AP1B1,EEF1A2,SND1,DCP2,THOC6,ADRM1,AAAS,TRRAP,PPP2R1B,KHDRBS3,NCBP2,ATP1A1,PSMD2,PRPS2,AP4S1,PABPN1,SMAD1,PPP4R1,NUP85,PCBP4,HNRNPM,RAD23B,RBM39,XPO1,AGL,STRN,WRAP73,X…	0.036104	0.002	0.0418	1.12865534027504|1.12467350485638|1.12286462577156|1.11507729698796|1.09891544223553|1.09738358122254|1.09724339108935|1.09519585849661|1.0944814761633|1.09239546999863|1.09147432782132|1.09034499024909|1.08957845136964|1.08767156744349|1.08641650579662|1.08615410482949|1.08457719581859|1.08432809206429|1.08420824290217|1.08306874001513|1.08148999267062|1.08024140658514|1.07949672768034|1.0794364…	24|28|29|40|70|74|75|81|82|89|98|106|107|114|120|121|129|133|134|138|146|155|164|165|171|187|205|208|220|222|223|227|228|233|235|242|257|258|264|270|274|288|300|310|313|323|329|337|351|353|366|371|392|406|425|426|429|436|444|447|449|457|459|464|478|482|488|489|502|503|504|514|517|519|527|543|548|557|560|566|577|592|602|609|615|617|619|622|642|645|647|656|662|667|672|683|688|696|716|719|721|723|73…	genistein_1e-06_6
HOST:2	TBL1XR1,CELF2,DCAF10,ENO2,MSL3,RAD23B,PBX1,GJB3,FAM8A1,AAAS,GGA3,PBX3,GNAQ,SNIP1,SLC25A4,XPO7,U2AF2,CNOT6,PCF11,DDX17,AP4E1,DCAF7,PPP2R1B,IPO7,TLE3,IPO5,XPO4,MRPS2,UBQLN4,PGGT1B,PSMB8,CSTF2T,UCHL5,RAP1A,PRPF19,LSM14A,PSME4,PPP2CB,ESR1,HNRNPA3,DTL,G3BP2,CAND1,STUB1,RBM14,SCAF8,RIOK2,ILF3,KATNB1,LSM14B,STRN4,SPEN,DAZAP1,PPP2R2D,SIN3B,PAAF1,RBM15B,DAZL,PRPS1,CHMP5,DCP2,YEATS4,WAC,NR5A2,UBE2E1,SUPT5H…	0.037051	0.002	0.0488	1.12786081062771|1.11016348443694|1.10261308295979|1.09999518143479|1.09506731806132|1.09483854249819|1.08420484383252|1.08130957982141|1.08008452970196|1.07556907769318|1.06808686101229|1.06799310603792|1.06364587680536|1.06261759066452|1.06253500130987|1.06188611819682|1.06096007942137|1.0594096954914|1.05767151919492|1.05741673844845|1.05457073092462|1.05331423870824|1.05120894570758|1.0496857…	13|26|39|41|49|50|69|77|80|92|106|108|134|138|140|143|152|160|176|178|194|208|219|229|235|237|240|248|268|275|276|281|287|293|300|302|311|326|328|333|336|348|349|350|358|361|364|366|368|380|384|386|402|406|418|431|435|445|446|460|466|470|508|531|544|545|548|553|565|573|588|617|619|626|632|648|650|655|659|670|671|686|687|707|717|723|730|732|733|736|737|744|745|747|752|754|762|772|773|782|790|794|8…	genistein_1e-06_6
HOST:2	RXRG,NR0B2,GNAO1,HNF1A,TTN,DCAF13,NR5A1,DAZL,NR1H4,BIN1,SMU1,MTOR,PSMB9,DCAF1,THRB,RUNX3,ELAVL3,SMARCD3,MSI1,ISL1,PPP2R2B,ACTA1,SNIP1,PPIL2,WDTC1,RPS4Y1,DCAF11,RNF19B,POLR1B,RFX3,POLR3B,GJB5,BTRC,RUNX2,CELF2,CSTF1,CALM1,KCNJ6,GGA1,GGA3,ATP2A1,KHDRBS3,UBQLN4,AP2B1,XPO4,PABPN1,NR4A3,MLST8,KATNB1,CDC45,LSM6,PRPS1L1,EXOG,RCC1,HADHB,PSMB10,RNF19A,POLR2A,RBBP6,NR2E3,TLE4,GJB1,PPP2CB,UBE2D2,ATP2B4,GJA4,…	0.037685	0.002	0.045	1.14482246582363|1.13365678460565|1.11985527193496|1.1173032753783|1.11447305907343|1.10668422591758|1.1009461836979|1.08528234120829|1.07311015937447|1.0700324832525|1.06965921213174|1.06933961672339|1.0668162016409|1.06629679715401|1.06627313205998|1.06341071339072|1.06198560667289|1.0619483269429|1.06139991085384|1.05826712609882|1.0578121285997|1.05537872656079|1.05466163470774|1.052998678676…	9|19|27|32|36|45|55|77|114|126|130|131|144|147|148|160|170|171|176|196|198|205|212|228|265|277|283|289|292|300|329|336|350|355|359|363|406|408|431|440|448|458|460|469|474|482|486|488|515|522|523|535|541|553|560|570|575|577|580|582|605|609|610|611|614|633|637|639|649|669|673|674|682|691|695|715|720|727|735|739|749|754|770|772|777|778|779|797|813|835|839|843|857|873|879|892|894|902|914|923|926|928|…	GW-8510_1e-05_6
HOST:2	SIX3,PDK1,GNA14,RUNX2,SMAD9,NR4A2,DCAF1,FBXL2,KCNJ3,YPEL5,LSM14B,GJA5,MYH2,KIFAP3,BEST1,KCNJ8,FCF1,CPEB3,PKNOX1,RAC2,SPSB1,RANBP10,BTRC,PAX2,GNB3,NR1I2,AQP4,CALM1,AHNAK,CAB39,GJB1,MYEF2,CELF3,MYH4,GNAL,SF3A2,MRE11,PBX2,OCLN,SMAD3,AGL,TLE1,SEC24A,SMARCD1,AMBRA1,TFCP2,MYH1,CHMP5,MEIS1,NXT2,NR0B2,TAF5,PRDX3,AP3B1,GNAI1,COPB1,TAF5L,TSG101,ATP2B4,PPP2R2B,FMR1,SCAF8,UBE2D4,HNF1B,RXRA,PRPS1L1,CAMK2G,CHM…	0.037065	0.002	0.0439	1.16571156805955|1.12131358105277|1.12088508498851|1.11608554712396|1.10514864228736|1.10313490244916|1.10254147979726|1.09752143780832|1.09688406747972|1.0967438170813|1.09277166582209|1.08994893739078|1.08446447566929|1.08238182147698|1.08144674626427|1.07718956944329|1.07684943497699|1.07562548475411|1.06814165763224|1.06626537516655|1.06614033802758|1.06224122106312|1.05836211555057|1.0580435…	2|13|14|17|27|31|32|43|45|46|52|58|74|82|88|111|113|124|165|176|177|212|239|240|242|251|259|261|266|267|294|308|323|337|343|353|358|360|362|365|370|392|426|428|438|448|471|472|495|498|528|536|551|573|595|615|647|648|668|672|718|720|723|728|731|736|738|747|751|752|757|764|771|776|784|833|852|856|862|873|878|882|888|904|922|937|945|950|967|974|1002|1003|1006|1010|1020|1021|1031|1041|1044|1056|1059|…	H-7_1e-04_6
HOST:2	KCNJ3,SIX2,CALM1,KCNJ6,MYH8,ELAVL3,RPLP2,SSBP3,RNF19A,TSC2,GGA3,GJC2,ISL1,MSI1,SPSB3,DCAF1,RFX3,AP1G2,HNF1B,PCBP4,DCAF10,MYH1,THRB,GJA5,UBE2D4,PAK1,RXRG,KATNB1,FBXL2,TLE3,DCAF7,NR1I2,YPEL5,GNB3,CIRBP,CAMK2A,SMAD3,GNAI1,DCAF11,SNCA,RANBP10,SIN3B,TCEA2,GNA14,HNF1A,KIFAP3,FBXL6,RUNX2,NR2E3,COPZ2,EXOSC1,NR4A2,GNAI2,NR0B2,PSMB8,AKAP8L,AHNAK,ENO3,BTRC,BEST1,PABPN1,SIX6,RIOK3,HNRNPA1,INTS7,NR1H2,POLR2A,…	0.03987	0.002	0.0462	1.16008859179534|1.11519083423117|1.10209932551959|1.10072703788914|1.09431726280293|1.09383600541474|1.09179751820433|1.08630640903112|1.08498912900285|1.08178549742798|1.08105126665166|1.08063568078119|1.08030975929314|1.07876854265449|1.07872527476285|1.07865593530915|1.07627647436265|1.07610423150398|1.07598836544736|1.07584159570547|1.07536391557839|1.07444537458474|1.07403325632205|1.073907…	7|28|45|46|59|61|64|85|96|107|112|113|115|125|126|127|145|147|150|152|155|164|166|167|168|195|201|205|211|221|226|229|240|244|256|266|268|275|276|281|302|303|309|315|340|343|345|363|371|376|396|398|399|422|440|443|444|453|456|461|475|480|509|513|514|515|516|558|561|568|571|574|575|576|587|588|590|595|599|611|614|618|619|622|626|648|658|660|661|668|671|677|685|688|694|707|717|718|722|754|757|764|7…	H-7_1e-04_6
HOST:2	KIFAP3,RAB3A,GNAI1,FBXL2,PSMB8,NR4A2,KATNB1,UBE2L6,SMARCD3,PDK2,RAC2,PCBP4,PSMB9,NR4A1,YPEL5,RANBP10,CLP1,MEIS1,SPSB3,GPN3,VDR,SIX3,FBXW7,NR1H4,WRAP53,PCBP3,UBE2D1,ATP2B4,STRN,SEC24D,BTRC,ENO2,WRAP73,CELF3,NR4A3,HIRA,SLC25A4,NXT2,UBE2B,AP3B2,CAB39,AGL,POLB,KCNJ4,RNF19B,BEST1,CHMP5,GNAI2,GNA11,RIOK3,EIF4A3,HADHB,SIN3B,ATP6V1H,SPSB1,WDR26,GNB3,EXOSC1,UBE2A,MYH4,TLE4,NUP93,AMBRA1,AP3M2,DCAF11,CAMK2G…	0.038037	0.002	0.0382	1.31981122056101|1.27760211750452|1.26049037360014|1.24325979397217|1.23237814480355|1.22263566301043|1.21407989645485|1.1887703971852|1.17875314946785|1.1638151971854|1.154863043614|1.15032733657435|1.14196756021967|1.13481876494957|1.13374706715676|1.13307702804306|1.12656317359835|1.12635799520471|1.12632217265907|1.12311589499124|1.12221912083382|1.12172769413163|1.11989542154664|1.1192689795…	26|35|41|49|56|62|69|85|97|116|139|148|165|181|188|190|207|210|212|225|226|228|239|243|247|264|275|277|296|298|307|310|312|323|324|342|354|365|377|379|381|382|384|388|390|391|403|407|415|420|421|435|438|457|471|490|491|499|506|522|540|546|549|571|579|606|631|634|658|685|699|704|706|710|713|728|739|756|761|762|766|767|770|775|797|798|811|844|849|866|868|875|879|881|885|892|896|905|920|937|943|953|…	H-89_5e-07_6
HOST:2	PDK1,ENO2,PSMB8,SIX3,GJA1,RGS7,AP4S1,BCKDK,ATP2B4,OCLN,AP4M1,SIX2,KHDRBS3,HNF1B,MYH4,ACTA2,PHKA2,RARA,PDK2,ENO1,MSI1,RBM4B,NR1H3,RAB3A,GGA3,UBQLN4,STRN3,SMAD5,INTS7,XPO7,RBMS3,RNF19A,KCNJ6,AP3M2,KIFAP3,GJC2,DCAF1,NR0B2,FBXL2,ATG16L1,BIN1,PPP2R2B,ELAVL2,GNAO1,RANBP10,KATNB1,RPS4Y1,ATP1A3,TIMM22,ACTC1,BEST2,GNAL,DCAF10,SPSB1,NXT2,FZR1,NR5A1,GJA3,AP3B2,HNF1A,KCNJ14,GJB4,MYH13,AP1B1,CDC45,MTOR,GJB5,S…	0.03724	0.002	0.0408	1.46447219527073|1.33875534914315|1.33800636571605|1.13848727512827|1.13738888884206|1.12771654249989|1.12754005479405|1.1224434985725|1.11784870833259|1.11526711939655|1.11354480172632|1.1047057976328|1.10289201565298|1.1014687589824|1.09803102030395|1.09228263216275|1.08955774023715|1.08619556589135|1.08470294893274|1.08233531566697|1.08043762064788|1.07754530951838|1.07593342047283|1.074867974…	3|7|8|60|63|72|73|81|89|97|103|117|120|124|131|144|154|162|166|179|196|216|225|229|256|268|283|288|296|304|340|341|365|375|376|378|381|383|392|398|409|413|428|456|463|467|476|486|490|493|510|529|548|549|576|577|588|589|596|604|620|627|632|648|662|665|685|694|699|710|718|745|749|767|769|783|786|788|803|814|816|821|827|828|840|841|843|854|858|872|873|901|903|904|917|919|923|945|955|957|958|968|977|…	haloperidol_1e-05_6
HOST:2	SIX3,UBE2L6,TFCP2,MYH6,FBXL2,MYH4,DCAF8,PKNOX1,LHX3,STRN,PDK2,TCEA2,RPS4Y1,AP3B2,RAC3,PAK1,PCBP3,NR4A3,GJC1,PAX2,MTOR,GJB3,BEST2,NR4A1,INTS9,AP4M1,COPZ2,VDR,ENO3,AP2A2,ACTC1,KHDRBS3,RARA,CHMP1B,GJB1,PPIE,GNB3,GJC2,SGTA,ATP1A2,CELF3,KCNJ14,NR2E3,THOC6,MYH1,PSMB10,PSMB8,GJB4,GNAI2,NR6A1,AP4S1,CHAF1B,PSMB9,BIN1,AKAP8L,SIX2,RFX3,FZR1,TTN,RANBP10,HSF1,AAAS,POLR2A,SMAD3,DCAF1,SEC24C,SPSB3,UBXN1,MYH13,S…	0.037179	0.002	0.0475	1.18725752336408|1.18390715045257|1.16189411909938|1.14938469049851|1.13387674931105|1.12142269668553|1.11859995336705|1.11736709084093|1.11607179865682|1.11316613973966|1.10508151806124|1.10253234336921|1.09569668230312|1.09560383723138|1.09559024159954|1.09312228432635|1.09056136062157|1.08696647851632|1.08557580080211|1.08540042106922|1.08477705332997|1.08385309070336|1.08016276272111|1.080121…	28|31|43|51|65|88|93|97|104|113|137|143|174|175|176|185|202|230|241|243|249|258|277|278|303|316|324|328|341|357|365|368|369|373|405|408|410|424|425|426|453|455|462|471|489|502|510|523|526|534|538|563|572|578|597|615|619|640|642|649|654|658|664|666|671|686|697|713|722|731|732|748|750|754|758|771|813|814|818|823|831|834|839|852|853|860|874|879|884|885|934|949|962|963|965|968|985|993|995|1015|1016|1…	haloperidol_1e-05_6
HOST:2	PCBP3,GJC1,PAK1,CAMK2B,GJB5,ENO2,SMU1,GNAL,ATG16L1,ACTA1,ATP1A3,BEST1,TFCP2,NR4A3,BTRC,KCNJ5,POLR2A,AP4M1,TBL1XR1,RNF19B,UBQLN4,SMAD5,RCC1,PAX2,LHX3,KCNJ8,RANBP17,SUPT5H,RANBP10,CSTF2,ATP1A2,AP1S1,FBXL2,RPS4Y1,CELF3,NR5A2,NR2E3,EXOG,AHNAK,ATP12A,MSL3,CNOT9,PCBP4,NR1H4,WDTC1,CAMK2A,AP3B2,PPP4R3B,KCNJ4,MTOR,HIRA,EXOSC2,GGA1,DAZL,SNCA,CHAF1B,GNB3,WDR26,SND1,CHMP2A,HCFC1,NR1H3,RBM15B,CLP1,WDR18,CWF19…	0.037312	0.002	0.0418	1.18689302389334|1.16842985611551|1.10836192564307|1.10073452358949|1.10025035252713|1.08083035048361|1.07926256464734|1.0760503273445|1.07524745630869|1.0724558585815|1.06994841323553|1.06913328449652|1.06912958851659|1.06477282131992|1.05941361117239|1.05931223295263|1.05868953173446|1.05708512573981|1.05645390753195|1.05614955266473|1.05327129757863|1.05263714847503|1.05246769237584|1.05103846…	2|6|40|50|51|104|110|125|127|138|154|159|160|197|233|236|237|251|256|258|286|292|294|307|310|320|338|344|351|359|368|370|390|401|416|421|437|452|456|459|464|471|477|494|527|535|536|538|546|569|584|585|586|587|592|624|628|643|647|649|655|659|678|679|687|689|691|717|724|736|741|742|756|770|777|780|784|788|793|796|811|819|823|825|837|846|847|850|854|889|893|907|911|912|914|915|928|930|942|954|955|95…	IC-86621_1e-06_6
HOST:2	KCNJ6,KCNJ5,ACTG2,MYH3,TFCP2,DCAF1,SIX6,PCBP3,CHMP6,NR5A2,MYH6,RAC3,MYH1,NR2E3,AP3B2,PSMB9,GJA5,GJB5,GNAO1,ATG16L1,SMAD9,AP4M1,MSI1,NR1I2,HNF1B,AQP4,RBM4B,MSL3,GJC2,EYA1,SMU1,AP1S2,MYH2,ACTA1,NR5A1,FCF1,SIN3B,CELF2,CAMK2B,BCKDK,CSTF2T,TCEA2,TLE2,SF3A2,CTNNBL1,TAF5,FBXL6,CPEB1,ATP12A,NR1H2,UBQLN4,DAZL,NR1H3,PHKA2,SUPT5H,SGTA,TAF5L,LSM8,BEST2,OCLN,WDTC1,EXOSC7,KCNJ2,TIMM22,SMAD5,RUNX2,PSMB10,CHMP1A…	0.03809	0.002	0.045	1.18308580825721|1.17435773588234|1.16641270287799|1.16309473452588|1.15732976953852|1.15230873179469|1.14128685075782|1.12850041250552|1.12666106073429|1.1261386965151|1.11386242131738|1.11039727561219|1.1096297511944|1.1060565028464|1.10084264283861|1.09582560355327|1.09240818519306|1.0916068505569|1.08884988413568|1.08363912025723|1.0834188968859|1.0829033738197|1.0800843365111|1.0786104107720…	15|18|23|26|30|35|49|67|72|74|106|115|117|127|145|168|179|183|192|212|215|220|235|244|246|248|267|291|311|325|332|342|362|370|387|409|429|434|439|446|454|455|456|460|461|474|488|491|495|511|538|542|546|554|560|561|564|565|568|585|588|589|590|594|601|616|617|619|632|635|645|647|650|656|683|688|691|694|695|701|702|717|719|734|753|795|799|806|812|813|817|818|820|828|864|869|877|884|885|887|896|897|9…	IC-86621_1e-06_6
HOST:2	TFCP2,GJC1,RAC3,FBXL6,ATP1A2,GNAI2,SIX3,DCAF1,NR6A1,NR1H3,ENO3,ATP12A,RXRA,GJA5,BEST1,MYH2,MTMR9,TLE2,GJC2,GNAI1,CNOT4,GJB4,THOC6,EIF2B2,MYH7,PBX2,GJA4,ENO2,SNIP1,WDTC1,NR1I2,SMARCD1,NR4A3,KIFAP3,EXOSC1,RBMS3,KCNJ3,ACTA1,SMAD1,DAZL,AHNAK,INTS7,AP2S1,HNF1B,AKAP8L,DCAF13,VDR,STRN4,FBXL2,CHMP2A,POLD2,RAC2,RBMS2,DCAF8,AP3B2,PSMB10,CTNNBL1,LSM2,MLST8,AR,BCKDK,NR5A1,PRPS1,BEST2,MYH3,RPS27L,SMARCD3,CIAO…	0.038155	0.002	0.0408	1.37346131964646|1.16574686789733|1.13555504182774|1.11806068921724|1.11521076431791|1.11421465644012|1.10964392038321|1.10315023549693|1.1003309512487|1.0994690671167|1.09802113334658|1.09518693747034|1.09325652680013|1.09148429427265|1.09067890597669|1.08548716135498|1.08486407316569|1.08240559275104|1.07873344667489|1.07457242717915|1.06948512905279|1.06734063870639|1.06610533896333|1.06448057…	2|12|26|37|44|47|57|65|71|74|79|86|90|99|101|116|118|130|150|174|205|220|223|239|252|262|264|282|287|288|296|310|328|329|341|354|357|375|387|391|399|400|409|415|420|432|447|458|463|481|487|489|501|509|510|515|523|529|564|577|583|586|595|597|620|622|623|629|632|650|659|663|665|676|700|725|731|747|749|751|756|759|768|772|780|800|809|815|827|829|837|851|853|856|864|884|903|906|915|921|924|926|936|93…	imatinib_1e-05_6
HOST:2	TFCP2,AR,ENO2,DCAF13,FZR1,COPZ2,NR6A1,RAC2,AP4S1,CELF2,PPARG,RANBP17,GJB5,NR1I2,TLE2,GJB3,GJC1,FBXW7,SMAD5,SMAD9,MYH7,MYH8,AKAP8L,CELF3,ATP1A2,DCAF7,PPP4R3B,RARA,GJB1,AP1S2,RPLP2,AP2A2,NR1H4,YPEL5,MSL3,KCNJ6,HNF1B,POLR1C,SGTA,GNA14,POLD2,THRB,NR4A1,WDR5B,USP39,GNB3,AHNAK,EXOSC2,SEC24C,AP3B2,LSM14A,PARP4,POLR2B,UBQLN4,MYH13,AP4E1,CAMK2A,GNB1,RPS27L,PRPS1,HNF1A,ATP12A,HNRNPC,TIMM17B,EXOSC1,TIMM22,C…	0.038683	0.002	0.045	1.75575612208549|1.1000458214855|1.09907119795612|1.09663805699292|1.09205385744802|1.08536681260175|1.08502566433722|1.0841973355617|1.07650314690731|1.07064879396718|1.06949019874703|1.06909649797928|1.06854829337654|1.06551011045478|1.06246559309181|1.05998810094688|1.0598496954921|1.05808850078024|1.05806517729793|1.055707112372|1.05520387172807|1.05430463955573|1.05286576268887|1.05238581685…	1|48|51|54|60|72|73|75|90|111|116|120|124|132|145|157|159|167|168|180|183|189|199|203|213|214|215|221|240|251|263|304|335|353|357|360|363|391|399|417|418|422|424|429|440|443|460|467|474|478|489|490|491|501|503|516|525|539|546|548|552|554|567|571|573|588|592|594|600|608|623|634|643|650|655|674|683|689|692|700|729|743|752|771|774|783|791|798|806|811|815|817|818|822|823|829|834|836|847|849|855|858|8…	indometacin_1e-04_6
HOST:2	CAMK2B,SMAD9,RAC2,GJB5,CALM1,PAK1,CPEB3,PDK1,RUNX2,RGS7,KCNJ5,SNCA,RFX3,ATP2A1,ATG16L1,ACTA1,NR0B2,DAZL,RNF19B,KCNJ14,GNAO1,TTN,UBE2L6,EXOG,RPS4Y1,PCBP3,CHAF1B,LHX3,NR5A2,MYH1,VDR,WDR18,MYH13,RARG,GJC1,RUNX3,POLR1B,SIX1,CHMP6,RBMS3,AKAP8L,GJB1,SUPT5H,MSL3,PRPSAP1,PSMB9,AMBRA1,PRPS1,KATNB1,EXOSC9,INTS7,FZR1,RAC3,AQP4,NSFL1C,TIMM22,GJC2,JUP,SNRPF,EXOSC1,FBXW7,RXRA,IPO4,MYH3,CAB39,PSMB10,STRN4,PARP4…	0.037443	0.002	0.0439	1.18318760424663|1.10952917303099|1.09824105232888|1.09543443104275|1.09423864844616|1.09263279286524|1.0848700948482|1.07801884717014|1.07785305022659|1.07388368172576|1.07202787772561|1.06839933357712|1.06817742496174|1.06770266461792|1.06750019962176|1.06436360017226|1.06118092821227|1.0600144141118|1.05794520947068|1.05712129918128|1.05672367336888|1.05521295088812|1.05345664310726|1.05271944…	4|57|78|91|96|103|138|175|178|200|208|230|231|234|236|260|275|289|307|317|322|334|344|352|367|372|376|383|401|402|427|432|440|449|455|456|457|464|466|470|478|480|498|502|509|514|519|524|531|534|547|550|560|564|566|576|579|592|593|594|607|613|630|636|652|656|660|665|666|671|685|704|720|728|730|749|757|761|765|775|788|793|797|804|810|811|816|826|834|842|849|857|862|868|876|880|892|893|896|908|909|9…	irinotecan_1e-04_6
HOST:2	RAB3A,RANBP10,KATNB1,MYH6,FBXW7,ATG16L1,SPSB3,WRAP53,AP3B2,ENO2,SIX3,SMARCD3,SIN3B,KIFAP3,GNAI2,SIX6,MYH1,PSMB9,UBE2L6,SSBP3,PDK2,AKAP8L,SUPT5H,TSC2,NR6A1,WRAP73,POLR1B,STRN,SPSB1,FBXL2,NR4A1,KHDRBS3,AP1B1,CLP1,VDR,UBE2S,PPP2R2B,SIX2,RUNX2,UBXN1,BCKDK,KCNJ2,RIOK3,FXR2,LSM14B,DCAF11,NR4A3,GJA1,MYH3,ATP6V1H,ATP1A3,PCBP4,GPN3,GNA11,DTL,GJB1,RUNX3,RAC2,SIX1,NUP93,EIF4A3,MEIS1,SNIP1,AGL,SLC25A4,GNB3,A…	0.03551	0.002	0.0462	1.35607381808733|1.23496434161752|1.21940186368035|1.20005542438508|1.19423078767114|1.18240749315769|1.1795336217549|1.17673106045301|1.17664162337926|1.17410605883517|1.16696894871073|1.1634990174409|1.1625528443617|1.15885975614998|1.14109072797227|1.13958742637099|1.13032938015537|1.12968012634658|1.12650105845886|1.12612038241622|1.12491870208006|1.1164780548935|1.11486581595666|1.1146314677…	14|51|61|82|88|107|112|114|115|118|130|133|134|142|183|189|219|222|228|229|235|262|269|271|272|273|277|302|313|315|316|333|345|358|370|396|422|425|428|429|432|433|436|462|465|468|477|481|496|505|523|527|528|530|547|550|564|597|598|599|607|608|609|620|628|630|648|665|670|671|673|674|691|702|710|733|736|738|746|751|757|761|764|773|776|780|784|790|795|799|806|807|814|816|817|841|845|851|877|882|883|…	irinotecan_1e-04_6
HOST:2	ATP2B4,FCF1,SNIP1,DCAF8,HNF1B,ATP1A2,SIX1,ENO3,CELF3,POLR2A,TLE2,ACTA1,BTRC,CPEB1,TIMM17B,NR1H3,SMAD9,SMARCD3,PKNOX1,RNF7,RAC2,TTN,ELAVL2,SIN3B,BEST1,PDK2,SF3A2,FZR1,FBXL2,PSMB10,GJC2,SIX2,GJB4,DCAF13,GJB3,EYA3,GJA3,ATP1A3,AR,LSM7,RGS7,HNF1A,RALY,ELAVL3,GNAL,RBMS3,NR1H4,GNAQ,SIX3,LSM14B,PPP2R2D,RARG,CIAO1,UBE2L6,NR6A1,DCAF7,SSBP3,RAB3A,STRN3,CAB39L,SEC24C,POLB,PCBP4,AKAP8L,MYH3,BCKDK,HDLBP,TAF5L,…	0.036819	0.002	0.045	1.1411007687654|1.13895792654294|1.11420476179008|1.11065751661334|1.08696998846259|1.08651128541497|1.08510866478978|1.08263849872197|1.08196178362206|1.08104135426541|1.08040033410035|1.07388159581582|1.07192763740361|1.07145362748779|1.07116682679621|1.06783032576881|1.06714503844329|1.06650727778035|1.06548809268354|1.06427573612149|1.06356994054335|1.06243006555188|1.06215848133965|1.0612730…	25|26|49|59|106|107|111|127|132|138|142|167|178|180|182|207|212|216|227|237|243|259|263|272|277|295|297|324|330|347|354|357|368|377|383|392|415|439|444|453|463|477|508|509|525|536|538|568|582|588|622|628|630|637|640|645|648|654|690|700|707|711|712|713|727|734|735|750|751|761|774|797|804|815|817|841|847|856|858|859|862|869|874|884|887|889|892|910|915|939|942|968|979|1004|1014|1016|1017|1022|1029|1…	LM-1685_1e-05_6
HOST:2	NR5A1,NR2E3,PSMB8,MYH7,AP3B2,TBL1XR1,RAC3,RPS4Y1,DAZL,PAK1,EXOG,GNAI1,PDK1,COPZ2,SIX2,AP4E1,AP1B1,TIMM17B,RPLP2,FCF1,CWF19L1,ACTA2,GNAL,RBMS2,PRPS1L1,CAMK2B,UBE2L6,BEST1,RANBP17,TTN,CALM1,DCAF13,CPEB1,INTS9,ATP12A,RPRD2,AP1S2,NR0B2,KHDRBS3,CNOT3,BIN1,FBXL6,KCNJ3,SMAD1,NR4A3,KCNJ16,MTOR,WRAP73,MEIS1,SIN3B,MYH8,POLR2C,DCAF1,AAAS,SIX1,HNF1A,SATB2,PGGT1B,DCAF8,MTMR9,PPIE,GGA3,FBXL2,POLR2J,NSFL1C,RARA…	0.037103	0.002	0.0418	1.11390244164789|1.1114838622524|1.10831068799277|1.09924593304687|1.09504072092355|1.08766445084116|1.08694294593967|1.08508615671338|1.07735951666927|1.07559283295538|1.07253521588647|1.07002456004777|1.06987182680893|1.06978445396496|1.06865194308523|1.06826616030902|1.06269593676476|1.0622217346367|1.0614510014991|1.06125281648117|1.0559868168249|1.05598090703764|1.05571388838086|1.0545574307…	10|13|17|22|27|48|51|58|80|86|98|106|107|108|111|113|146|151|156|159|193|194|197|206|213|215|216|220|225|228|232|244|255|268|278|279|291|294|300|306|315|333|336|338|362|387|389|401|411|424|427|486|488|489|501|503|504|515|525|528|544|570|571|587|594|599|604|624|625|632|652|682|686|688|704|721|728|730|748|769|771|792|798|801|804|834|845|853|857|860|862|868|872|877|880|885|892|898|902|903|912|916|91…	lomustine_1e-04_6
HOST:2	ACTA2,NR2E3,PABPN1,NR1H4,TTN,HNF1B,ENO2,ACTC1,MYH2,GNAL,KCNJ8,RPS4Y1,NR0B2,PSMB9,ACTG2,KCNJ5,GJB1,FBXL2,UBE2L6,BEST1,ATP2A1,MSL3,SIX6,CAMK2B,RAC2,CAMK2G,KCNJ6,TIMM17B,PRPS1L1,RANBP17,TLE2,PRPS2,SSBP3,PSMB10,GNAI2,ENO3,DAZL,TSC2,BCKDK,BEST2,CAB39L,GNAI1,PPP2R2B,GJC2,AP1B1,WDTC1,GNB3,HNF1A,FBXL6,RBMS2,FBXW7,RGS7,COPZ2,NR1I2,GJA4,DCAF10,AP1G2,TCEA2,HRAS,UBE2D4,THRB,MYEF2,AP1M2,SIX2,SMU1,GJB4,SPSB3,C…	0.054045	0.002	0.0439	1.53004098942761|1.26966284938528|1.22225964549108|1.19378327052398|1.18442244889442|1.18365164514766|1.18346128545823|1.18124124592134|1.17743090949371|1.17500620178758|1.17202149964485|1.16097120575636|1.15815222610518|1.15783628154547|1.15669781106144|1.15355566822388|1.14957202913985|1.14831195767123|1.14315300321205|1.1418681122296|1.13631608717235|1.12907227185125|1.12797615552007|1.1265314…	3|13|23|39|49|51|52|53|55|58|63|82|91|92|95|103|109|114|131|137|155|185|188|194|199|210|214|227|234|242|252|263|296|315|330|355|360|362|365|367|372|375|385|397|398|407|421|427|437|443|461|464|478|481|485|500|502|504|506|520|521|525|534|537|545|546|571|587|596|599|615|616|648|650|668|673|678|681|688|707|709|721|723|734|742|751|759|766|769|782|794|800|811|815|820|824|825|835|840|843|862|888|889|898…	lomustine_1e-04_6
HOST:2	ACTG2,EYA1,NR0B2,NR2E3,MYH2,SIX2,MYH6,ATG16L1,ENO2,CAB39L,ATP2A1,GJC2,MYH1,ACTC1,CAMK2A,MYH7,THRB,FBXL2,PRPS1L1,KHDRBS3,MYH13,SPSB1,FCF1,KCNJ6,ENO3,SMAD5,SIX3,AHNAK,TIMM17B,CPEB1,RNF19A,UBE2L6,SIX6,SMU1,PPP2R2B,GJA4,UBE2S,NR5A2,YEATS4,HSF1,RFX3,RUNX3,RARG,STIP1,PAFAH1B1,PHKA2,UBQLN4,GJA3,CHMP2A,RUNX2,PHKA1,SIN3B,CENPA,MYH4,ATP12A,LSM4,KCNJ2,TRRAP,DCAF13,PARP4,AP1B1,DCAF6,RAB3A,AP1M2,PCF11,POLD2,P…	0.037094	0.002	0.0408	1.11704815468348|1.11491614571219|1.10109879311483|1.10022578224901|1.07807921693011|1.07657006135818|1.07504292745121|1.07390282749043|1.07233902043366|1.07224022366403|1.07185865526319|1.07105047041889|1.06568816799463|1.06268787692273|1.06217232405198|1.06099911747603|1.05743591807065|1.05306163259253|1.0525499023448|1.05154472951398|1.05085806947829|1.04934110917024|1.04854572255986|1.0476509…	12|14|21|22|56|59|62|65|72|74|76|79|101|118|120|126|143|174|178|189|197|212|219|227|262|266|272|323|324|365|367|376|384|386|397|402|408|414|422|439|440|449|457|471|472|483|484|487|496|541|548|564|568|571|575|580|586|593|601|604|605|630|645|660|665|691|697|698|708|710|711|732|740|742|749|756|774|776|778|780|782|787|790|799|800|802|803|805|814|820|823|833|839|852|857|860|874|897|908|917|919|923|928…	LY-294002_1e-05_6
HOST:2	CELF2,KIFAP3,RAB3A,ENO2,PPARG,SPSB3,UBE2L6,GNAI1,FBXL2,WRAP53,CLP1,PSMB9,OCLN,ATP6V1H,DCAF1,KATNB1,MYH4,SMAD5,RUNX3,ACTA2,GNAI2,KHDRBS3,GJA1,CHMP1B,MEIS1,PHKA2,NR6A1,STRN,TLE4,AP3B2,UBE2B,UBE2S,KCNJ2,AP4E1,AP1M2,RNF19B,SIN3B,EIF4A3,BCKDK,RAC2,YPEL5,NR2E3,DCAF11,RANBP10,WDR26,GLRX5,SMARCD3,MYH1,ATP1A3,UBE2D4,GPN3,GGA3,ELAVL2,POLB,TAF5,GNB5,PCBP4,SSBP3,AP1B1,RFX3,CALM1,PDK2,GNAO1,KCNJ8,SIX2,PRPS1,A…	0.040365	0.002	0.0439	1.32837810989334|1.32075274355402|1.24759637849221|1.2233283067935|1.21250697899023|1.15984531153334|1.15764015792432|1.14529148156798|1.12520640327936|1.10011922496466|1.09043476880202|1.08972339772512|1.08676254738118|1.08575798253456|1.08495940747141|1.08494091172853|1.08476737734481|1.08249833582276|1.08063938293252|1.07947121934054|1.07693804924574|1.07664554319999|1.07459330687173|1.0707482…	5|6|18|20|26|59|60|69|89|137|175|178|192|196|201|202|205|219|232|237|253|256|281|307|329|336|340|342|343|353|378|379|384|390|394|403|404|405|416|417|427|431|433|460|470|478|479|481|483|489|542|543|563|574|581|584|592|601|604|609|611|622|626|636|639|644|649|650|651|661|688|698|700|731|759|761|762|774|777|779|790|803|808|817|822|824|829|830|845|856|857|861|866|873|875|878|887|910|912|925|932|941|94…	LY-294002_1e-05_6
HOST:2	SIX3,RAC2,PDK1,GNA14,SMAD3,GJB1,GNB3,DCAF13,NR4A3,FCF1,SIX6,SMAD9,PPARG,NR4A2,FBXL2,NR2E3,ATP1A2,KCNJ8,CALM1,DCAF1,OCLN,KCNJ3,ATP1A3,PBX2,SPSB1,HNF1A,LSM14B,FBXW7,NR1H3,KCNJ6,MYH2,NR1I2,MYEF2,GJA5,PPP2R2B,RAB3A,BTRC,NR1H4,SF3A2,PRPS1L1,AP4S1,RUNX2,ISL1,EYA3,AMBRA1,SNIP1,PBX1,TIMM22,AHNAK,WDR5B,FAM8A1,TAF5,SMAD5,SEC24A,PHKA1,CHMP1B,PPP2R1B,GJB5,PRDX3,RPLP2,MYH1,RABGGTB,CAMK2A,RXRG,UBE2B,GJC2,ATP12…	0.037211	0.002	0.0462	1.13426187214429|1.11819558506869|1.10674882279655|1.10459732501483|1.10225159878659|1.09076128217101|1.08733310705737|1.08582371823082|1.0774589553822|1.07664785696195|1.0713198427721|1.06694274876183|1.06667794399461|1.06602737037291|1.06277156586762|1.06070479387018|1.05885118925212|1.05728944534701|1.05452378485361|1.05429254419978|1.0536121696273|1.05328104614525|1.05167690780241|1.049387992…	8|15|21|25|26|45|52|56|75|80|100|121|123|127|146|159|173|181|198|201|203|205|214|232|241|242|255|262|278|280|285|289|325|334|389|391|402|406|414|422|429|440|446|464|465|479|483|486|487|492|533|541|548|556|562|564|573|578|579|586|589|596|601|606|639|673|691|696|703|709|711|713|728|741|764|765|768|774|779|782|793|795|801|821|823|843|853|857|862|878|889|892|898|902|904|909|914|929|930|931|937|944|94…	LY-294002_1e-05_6
HOST:2	PDK2,AR,HIRA,ELAVL2,ENO2,GGA3,UBE2B,MYH8,SEC24A,SEC24D,NUTF2,STIP1,MSL3,PPP2R2D,TCEA2,THOC6,SPSB3,RAC3,PSMB8,RBM3,RAD23B,HSF1,FXR1,CWF19L1,RNF7,FUBP3,CHMP5,ATP2B4,PAK1,NR1H2,PPP2CB,PPIE,PRPS1,SMAD4,RPLP2,DCAF8,PSMA2,DDX3X,CNOT3,UBAC1,UBE2C,SLC25A4,SEC23A,RPRD2,WDR82,HNRNPL,TBL1XR1,STRN4,BCKDK,FAM8A1,CTNNB1,POLR1B,WDR18,PHKB,MYEF2,PSME4,KRR1,CAND1,BIN1,ADRM1,SMU1,MORF4L2,PRPSAP2,MYH3,HNRNPA3,AP1G2…	0.034066	0.002	0.0488	1.21383071187365|1.16650950837737|1.1328451083467|1.12377821206814|1.12193147893129|1.11601204926179|1.10494099115851|1.10454269607569|1.10031767243296|1.08946083812136|1.0855702411128|1.07974185219862|1.07335965954414|1.07280637560284|1.06857745226809|1.06582799925069|1.06460476169111|1.06370923869066|1.06277899314999|1.06151399099851|1.06054603854054|1.05871233148067|1.05811283832908|1.05648198…	4|10|19|29|30|35|45|46|64|85|95|121|149|151|184|201|209|213|218|227|235|250|257|271|294|304|322|326|329|330|334|345|355|368|369|376|377|384|386|389|391|397|403|416|425|431|446|452|454|461|464|468|469|476|479|511|523|525|533|543|546|550|555|556|581|583|610|636|647|654|655|660|663|677|678|682|706|707|715|725|738|742|745|746|753|769|770|781|785|793|795|800|804|807|813|827|847|849|852|875|876|879|883…	LY-294002_1e-05_6
HOST:2	TFCP2,UBE2L6,STRN,RARA,KIFAP3,NR4A1,ATP1A2,RAC2,ATP12A,DCAF8,NR6A1,STRN4,PDK1,GJB4,AR,TTN,PSMB8,PPARG,HNF1B,GNA14,AQP4,AP4M1,BIN1,SF3A2,SIX1,MYEF2,PABPN1,FBXL2,PAAF1,PDK2,LHX3,AP1M2,FBXW7,ACTG2,MYH2,CELF3,NR1H3,SSBP3,TBL1XR1,TLE3,CNOT3,GNB3,EXOG,KCNJ6,BEST1,PBX1,PPP2R2D,GJB3,AAAS,GGA3,TLE4,RBM4B,GNAI1,GNAL,PHKA1,POLR2A,MLST8,MYH7,RANBP17,PAK1,NUTF2,TBL1X,KCNJ8,KCNJ14,PSMB9,CALM1,SMARCD3,SMAD2,FZR…	0.039384	0.002	0.0408	1.32091052121348|1.13034726356729|1.12586074316991|1.12083678546054|1.11253887289473|1.1101831452406|1.08698720485555|1.0868424192359|1.07934940041218|1.07902294613669|1.07836303206031|1.07779246852932|1.07694617022423|1.07609024936745|1.07349994797234|1.07225798963704|1.07002150987013|1.06953146297209|1.06763040961663|1.0671398962894|1.06672550545782|1.06644461032094|1.06383426482049|1.062860367…	2|30|35|43|53|57|112|113|137|139|141|146|150|156|164|171|184|189|205|211|216|218|233|240|241|243|247|251|258|261|266|268|275|288|303|306|318|321|326|330|349|352|378|382|387|406|410|414|430|431|434|438|439|449|457|461|463|482|483|489|528|529|534|543|554|565|567|579|580|585|597|601|614|646|664|666|678|687|694|708|714|717|757|775|778|795|801|802|805|807|816|823|839|840|846|848|864|867|876|880|882|89…	mercaptopurine_1e-04_6
HOST:2	RAC2,FBXL2,DCAF1,CELF2,STRN3,RAB3A,ISL1,SIX3,SF3A2,KCNJ8,SIX1,GNAI1,DCAF10,PPP2R2B,BIN1,PABPN1,KCNJ2,ACTC1,AP1M2,GNA14,KCNJ4,ATP1A2,MTMR9,MTOR,NR5A1,ATP2A1,SNRNP40,MYEF2,RANBP17,RBMS3,RPS4Y1,ATP2B4,PAX2,RFX3,PSMB8,WDR5B,ENO2,GNAI2,SMAD9,AR,GJB4,ACTA1,GJB3,GJA3,DCAF8,PCBP4,MYH2,EYA1,TFCP2,GNAO1,PPARG,CELF3,ILF3,BCKDK,GJA1,SIX6,MYH8,GNAL,HNF1B,FBXL6,DAZL,KCNJ5,GJC2,GJB1,BTRC,CPEB1,RNF19A,LSM14B,TLE…	0.0348	0.002	0.0462	1.18416779607831|1.14684169330614|1.14424390392893|1.13854488813499|1.11799120513737|1.1167362400012|1.11109074314232|1.10638217270124|1.09648735895671|1.09631193507394|1.09199786533965|1.08974352660161|1.08924769958545|1.08206240951356|1.08187170382445|1.08152537558165|1.0743245084938|1.07377297316653|1.07059209260742|1.07031862625627|1.0700434961339|1.06733247685739|1.06654733956893|1.062948375…	21|39|44|51|84|86|94|108|139|140|155|163|166|207|208|210|246|249|266|269|270|283|291|321|323|335|342|343|362|367|373|382|388|394|398|399|419|429|445|457|460|472|480|537|540|551|555|578|579|584|591|592|600|608|616|630|640|644|649|661|663|680|682|700|706|711|712|727|747|773|783|799|804|816|822|824|838|844|846|851|860|863|864|869|881|903|910|919|924|937|938|968|976|991|1013|1014|1020|1028|1030|1034|…	mesalazine_1e-04_6
HOST:2	SMAD4,GJA1,RXRG,PAK1,SSBP3,PTBP2,PABPN1,COPZ2,RBMS2,LSM14B,HNF1A,PBX2,CAMK2A,EXOG,RUNX2,CWF19L1,CPEB3,KCNJ16,RXRB,RGS7,THRB,SATB2,MSI1,SEC24D,GJB4,AQP4,RFX3,NR5A1,CSTF2T,RPS4Y1,RANBP17,PSMB8,SMAD5,CELF3,KCNJ4,NR2E3,PPP4R3B,PDK1,MEIS1,HNF1B,GJB1,NR5A2,MSL3,MYH6,FBXL6,PAX2,PCF11,CAMK2G,SIX6,SMAD9,PDK2,CAB39L,CHMP6,TTN,SIN3B,ATP1A2,PPP2R2D,DCAF13,RAB3A,AP4S1,KCNJ8,SIX2,TFCP2,SNRPG,GJC1,CIAO1,TIMM22,…	0.037008	0.002	0.0428	1.1805441224416|1.13786104420821|1.13777609450026|1.13756770667598|1.12149894007122|1.11469520882558|1.11125353767547|1.10955557900223|1.09032390655813|1.08600322055159|1.08341889550349|1.08191236970873|1.07894202614929|1.07864722563471|1.07603490560796|1.0752100354159|1.0716169685433|1.07050865346576|1.0678587575031|1.06775786952418|1.06659679994482|1.06555189757896|1.06548834556163|1.0649467558…	3|20|21|22|30|43|52|56|104|111|120|124|134|136|147|154|172|182|197|199|208|222|223|226|227|230|247|251|265|278|280|281|283|294|305|315|323|338|371|375|390|396|415|420|438|453|456|467|484|485|486|492|497|498|502|506|510|514|516|530|538|551|576|578|580|588|602|631|632|635|665|682|685|687|696|701|711|725|731|743|760|772|781|796|805|807|819|821|832|841|850|858|863|864|878|887|902|910|915|916|918|919|…	meteneprost_1e-05_6
HOST:2	SNIP1,PABPN1,PHKA2,INTS9,DCAF13,SMAD4,AGL,AP1S2,KIFAP3,TLE4,SATB2,ATP2B4,FBXL2,SMAD5,PSMB8,WDR5B,MRE11,NR1H3,SEH1L,CSTF2T,GNA14,MSL3,HNF1B,NXT2,EXOG,DTL,SIN3B,CENPA,UBXN8,MEIS1,ISL1,AP4M1,PPIE,AP3B1,SMU1,TFCP2,RAC3,RBM4B,THRB,UBE2D4,GGA1,RBMS2,POLE2,SIX3,STRN3,RAP1A,VDR,RPS4Y1,RANBP10,GPN3,SCAF8,MTMR9,PHKB,PCBP3,STRN,ELAVL2,CSTF1,PRPS1,POLR2G,NR1H4,NR4A3,KRR1,DCAF8,SMAD1,CAMK2G,FUBP3,PBX3,SNRNP40…	0.03593	0.002	0.0462	1.18022597725232|1.1731973875112|1.17257799301172|1.162692998993|1.15689802882774|1.15414857641543|1.14849413326214|1.14753273641474|1.11395612474124|1.11375758611573|1.1083117013039|1.1055417757514|1.10305644652434|1.10193335502982|1.10176016330584|1.09503994996267|1.09393449015793|1.09335862435203|1.09279385414801|1.08983955258897|1.08564858862457|1.0846087088941|1.08027857969191|1.075609411870…	10|14|15|19|21|25|28|30|77|78|91|96|106|114|115|145|151|159|162|169|189|193|220|248|254|284|292|301|303|304|312|315|330|334|338|341|356|358|359|387|388|392|419|428|432|440|445|447|468|475|478|485|488|515|530|535|543|552|554|565|569|580|588|591|612|618|635|640|658|675|678|708|713|716|717|734|738|763|772|773|777|779|805|807|819|855|862|871|874|886|887|888|897|899|902|906|918|920|924|939|944|961|965…	meteneprost_1e-05_6
HOST:2	TFCP2,FBXL2,PPARG,YEATS4,DCAF8,CSTF2T,AP1S1,GJC1,RUNX3,UBE2B,SMAD4,MEIS1,INTS9,SMU1,GNAQ,UBE2D4,ESR1,ELAVL2,FAM8A1,BCKDK,MYH8,SIX6,AP1S2,SIN3B,JUP,ENO2,DCAF1,ILF3,ADRM1,KIFAP3,ATP12A,TSC2,NUP93,HRAS,DTL,PBX1,YPEL5,RBM15B,PUF60,TCEA1,PHKA1,RAD23A,ENO3,NR4A2,PCBP2,PRPSAP1,UBAP2L,AP3B1,MYH4,PRPF4,EXOG,PCBP1,CPSF7,NR6A1,MSL3,PPP2R2D,XPO7,TLE2,MRPS28,GNAI2,WDR12,FBXL6,RBM22,MYH1,LSM4,THOC6,TSG101,SPEN…	0.036646	0.002	0.0488	1.5068742383496|1.14620280966062|1.12837216921217|1.12407135514275|1.11964582882487|1.11498681614859|1.10482938398508|1.09368705610481|1.09300557868417|1.09220405571762|1.08759373358361|1.08225654725|1.08185974187817|1.08084963453899|1.0762301795082|1.07201975357539|1.07128043780936|1.06793817270848|1.06747792820067|1.06499434143812|1.06460263562264|1.06446740424257|1.05767416703732|1.05759446794…	1|18|27|30|33|35|46|62|64|66|75|87|88|95|113|129|136|159|162|175|178|182|229|230|246|274|296|312|319|341|342|345|355|360|379|397|402|410|460|470|482|485|487|490|494|505|507|524|530|549|564|565|567|575|580|587|596|600|602|609|611|613|614|616|617|620|624|635|642|651|652|657|663|691|708|714|720|723|725|726|736|742|745|748|749|752|753|759|764|783|787|788|792|797|806|820|829|832|842|855|856|863|865|87…	metformin_0.001_6
HOST:2	PSMB8,DCAF8,RAC2,SIX3,ISL1,PPP2R2B,MSI1,MYH3,HIRA,PDK1,FBXL6,TFCP2,PBX2,MTOR,RNF19A,ACTA2,PDK2,FBXL2,GJA3,ENO3,ATP1A2,PAK1,RARA,ELAVL2,RGS7,SIN3B,SIX6,WDTC1,EYA1,BCKDK,RXRB,BEST1,MYEF2,DCAF11,ENO2,POLR3B,RBM4B,GGA1,ATP1A3,TAF5,AP1M2,ATG16L1,RAB3A,NR0B2,PRPS1L1,SPSB1,DCAF7,SNIP1,AP3B1,RBMS3,THOC6,NR1H3,MSL3,SMARCD3,GNA14,PTBP2,RPRD2,TAF5L,CENPA,KCNJ16,CIAO1,TSC2,CAMK2B,STRN4,SMARCD1,UBE2L6,AAAS,TI…	0.036118	0.002	0.045	1.33296300716298|1.21174121794992|1.1969219507152|1.19513675145918|1.15349184621967|1.15124784928338|1.1220781495471|1.12012706167229|1.10568423074277|1.10501158008871|1.09810058857113|1.0977661290928|1.09489352478961|1.09460834290201|1.0931136488565|1.09016048411348|1.08716565259321|1.0839705607904|1.08047104797076|1.07939621314957|1.07465586103619|1.06576198133|1.06523075961453|1.06462816752132…	2|9|14|16|34|37|65|69|98|99|117|118|125|127|132|145|155|168|185|193|228|300|303|308|311|332|339|384|390|415|424|431|432|436|452|454|458|468|489|490|498|503|517|518|524|546|558|561|569|575|579|584|592|593|605|629|631|663|678|688|693|700|701|703|732|736|741|752|753|754|758|766|777|778|785|789|796|797|800|805|816|817|828|834|835|836|846|854|860|863|866|873|879|880|894|903|912|927|953|961|963|966|968…	metformin_1e-05_6
HOST:2	PGGT1B,HIRA,ELAVL2,DAZL,RBMS2,KCNJ2,GJC1,TAF5,SATB2,FBXL2,GNAI1,RAC2,ISL1,MYEF2,ACTA2,PBX2,MTOR,GNA14,INTS7,WDTC1,AP1G1,DCAF10,PAK1,EXOG,SIN3B,PPARG,EYA3,RNF19A,KIFAP3,KCNJ3,TLE4,PSMB8,XPO7,FBXL6,GJB5,AP4E1,PABPN1,PTBP2,RUNX2,TFCP2,MSI1,PRPS1L1,SIX2,SMAD4,RBM4B,CELF2,MYH8,DTL,INTS9,GGA1,AP3B1,CSTF2T,NR1H3,SEC23A,PBX3,SMARCD3,RPRD2,FMR1,SIX3,POLR3B,SF3A2,AP3S1,PAX2,RAD23A,SCAF8,FAM8A1,CHMP2B,DCP2,…	0.038826	0.002	0.0475	1.16393772196469|1.15968855668093|1.13097301986082|1.11939209663685|1.11832243405847|1.11675164132376|1.11476778996034|1.1078876813623|1.10589936948829|1.10533417884017|1.10499860069587|1.09395115803402|1.09332329804807|1.09065085588375|1.09043368726421|1.08929581869556|1.08868641517653|1.08491024154638|1.08218137306819|1.08029523520985|1.07351563459625|1.07324169800308|1.07205630019537|1.0708831…	10|12|20|30|32|36|38|45|48|50|51|63|66|68|69|77|81|90|98|106|127|128|137|142|157|165|169|182|190|191|193|195|211|223|230|242|243|254|255|258|262|265|279|283|299|300|314|383|404|422|434|435|440|442|454|457|477|495|498|500|502|516|539|553|554|557|581|586|609|610|627|631|634|641|649|652|654|664|669|670|684|721|722|726|727|728|730|734|739|742|746|792|800|808|809|822|823|824|825|828|835|850|878|921|92…	metformin_1e-07_6
HOST:2	GJA3,BEST1,GJB5,GNAL,DAZL,KCNJ4,SIX1,SIX6,CALM1,RUNX3,SPSB1,PCBP4,CELF3,RPLP2,ENO3,ACTG2,CHMP6,RAB3A,NR2E3,RXRG,SMAD9,PABPN1,KCNJ16,GJB3,GJA4,TFCP2,ENO2,BEST2,SIN3B,POLR2A,TTN,STRN4,DCAF1,DCAF13,RPS4Y1,MYH8,MSI1,KCNJ6,KIFAP3,KCNJ8,PDK1,RFX3,LSM14B,NR0B2,UBE2L6,BCKDK,AP3B2,ATG16L1,ATP2B4,PPP2R2D,UBQLN4,HCFC1,KHDRBS3,GNAO1,AAAS,POLA2,NR5A1,ATP2A1,FBXW7,PDK2,AP1G2,THRB,MEIS1,CDC42,GGA3,RXRB,HNF1A,KC…	0.039742	0.002	0.0428	1.17897714540089|1.16037373522982|1.14612653653194|1.12619169478704|1.10336696052775|1.10244538699557|1.10141389419628|1.09996948109321|1.09888576225867|1.0973311541586|1.09618111319538|1.09576598321149|1.09191334402822|1.08860788336103|1.08552661380238|1.08356799930089|1.08324581673002|1.08254011247545|1.08145051998021|1.07951930479029|1.07951267456029|1.0792191585595|1.07804054665517|1.07689238…	3|8|13|29|70|74|78|81|87|92|96|100|112|131|153|170|173|175|178|189|190|193|200|210|212|217|219|228|230|248|252|255|273|275|285|304|312|313|317|331|335|337|340|349|355|371|376|384|393|406|431|433|463|488|502|508|510|519|520|552|558|563|574|587|597|610|640|645|664|671|687|713|718|750|760|768|771|779|782|796|800|801|802|810|816|817|827|831|836|838|840|845|853|863|870|888|890|900|915|922|923|924|925|…	MG-262_1e-07_6
HOST:2	TAF5L,TFCP2,DCAF1,RAC2,SMAD9,MYH4,FCF1,ISL1,SEC23B,MEIS1,ACTA2,ELAVL2,AP3B2,SATB2,AQP4,GNA14,CELF3,ATP12A,SEC24D,GJA4,LHX3,ATP2B4,HNF1B,WDTC1,ATP1A2,NR4A3,RUNX3,PDK2,ATG16L1,RANBP17,TTN,RFX3,GNAO1,GNAI2,ENO3,KCNJ8,FBXL2,PPARG,ENO2,PBX1,MYEF2,SIX2,AP2A2,SEC24C,NR5A2,XPO7,GJB5,UBE2L6,PPP2R2B,KCNJ16,SIX3,RNF19A,RARA,PPP2R1B,EYA3,CAMK2B,NR1H4,DCAF11,SIN3B,MTOR,BEST1,GGA1,AP2B1,PDK1,EYA1,CPEB3,PPIL2,P…	0.039818	0.002	0.0399	1.16960329242048|1.15091873507202|1.14272073536493|1.12764821978294|1.12198538284618|1.12143556318777|1.11561072644074|1.11221320243437|1.09088156335607|1.0901180418676|1.08874984946703|1.08486620777228|1.08377011243862|1.08341123692855|1.0787122490243|1.07729369607365|1.07070044210591|1.06797885970807|1.0667735740193|1.06568104856646|1.06537728521963|1.06067447758311|1.06056659888194|1.059772513…	36|43|52|63|73|74|81|88|128|132|137|148|152|154|175|181|210|227|234|241|243|289|290|295|296|297|300|302|303|309|314|321|325|330|343|349|354|358|366|372|374|383|387|389|390|415|427|451|463|468|478|511|519|522|525|541|551|557|561|564|568|588|593|623|624|634|641|650|660|668|669|675|684|705|709|720|731|733|743|745|748|750|756|762|763|782|789|791|792|794|801|812|815|816|818|825|832|834|844|867|868|874…	MK-886_1e-06_6
HOST:2	FBXL6,CNOT6,UBE2S,SMAD4,MRPS2,PGGT1B,AP1G2,RARG,MSL3,FMR1,PTBP2,SUPT5H,RANBP10,GJA1,ADRM1,RBM22,PDK1,PBX3,PSME4,SIN3B,TBL1XR1,STIP1,SATB2,RIOK2,AAAS,BCKDK,RXRA,NCBP2,RFX3,PCBP4,SPSB3,EXOSC5,RAD23B,SND1,MTMR9,ILF3,EEF1A2,SMAD1,ACTA2,EIF2B4,NR4A1,RBM39,SEC24A,HNRNPA1,NAT10,PABPN1,UBAC1,PSMD2,SEC24D,SEC23A,FXR2,DCP2,DAZAP1,PPARG,RAC3,POLR2E,THOC6,ENO3,PRPF19,TAF5L,HNRNPA0,SMARCD2,RNF11,NUP85,XPO7,AP…	0.037388	0.002	0.0439	1.13180887884362|1.11560386271013|1.10218800395045|1.10201398347972|1.09931849832736|1.09863404340728|1.09800160063055|1.09705591220072|1.09703914972231|1.09119621341294|1.08885591053132|1.08805794100071|1.08684813117636|1.08683476769493|1.08633789379836|1.08485854496336|1.08307596446003|1.08278082618805|1.07966063102578|1.07956021606282|1.07894154569041|1.07892496052814|1.07881076902529|1.077329…	26|43|67|68|76|77|79|85|86|105|116|121|125|126|131|139|146|150|161|162|166|167|168|178|187|198|199|212|223|234|236|238|239|241|242|248|256|288|294|295|296|301|302|317|325|326|343|344|350|353|359|361|388|396|399|401|402|411|442|452|460|466|467|468|469|482|488|505|506|513|514|519|524|531|536|543|549|550|552|562|573|575|581|583|587|593|595|598|599|605|611|615|618|619|622|628|633|648|650|651|652|657|…	MK-886_1e-06_6
HOST:2	RAC2,SATB2,AP4S1,ATP2B4,XPO7,CAMK2G,TFCP2,GNAI2,PBX1,AP3B2,BEST1,PAX2,PBX3,MEIS1,MYH13,PPIL2,FCF1,GNAQ,MYH1,ACTC1,CNOT4,RCC1,GJB5,DCAF11,RGS7,PABPN1,RXRB,TCEA2,HIRA,SIN3B,SIX6,GGA3,TAF5L,SIX3,AP1M2,AP1S1,HNF1B,STRN4,EYA3,NR4A1,RAC3,PGGT1B,YPEL5,SMAD2,SIX2,TLE3,FAM8A1,ISL1,TBL1XR1,INTS7,ENO2,SIX1,GJB3,PRPS1L1,RNF19A,DCAF13,KCNJ4,KCNJ5,IPO5,CLP1,UBE2N,NUP93,ENO3,SMAD9,POLB,ACTA2,MYH8,AR,DCAF1,EXOSC…	0.038708	0.002	0.0408	1.17324849782219|1.07876569355081|1.0767591428656|1.07536504291624|1.07237335285322|1.07228419463625|1.06771405338427|1.06708405845972|1.06649596072751|1.06530530784865|1.06332965504103|1.05963686426142|1.05696779859113|1.0566612989463|1.0564689980727|1.05445858307139|1.05403951820268|1.05392336360836|1.05303822244093|1.05225584223253|1.05187318879693|1.05026036835543|1.04859187019452|1.047639535…	4|58|63|68|80|81|100|102|105|109|112|128|137|139|142|154|157|158|163|168|170|180|194|201|207|212|216|220|221|222|232|240|248|268|280|284|296|297|308|313|340|344|352|358|370|381|392|400|420|421|422|424|427|432|448|457|459|462|477|484|495|501|513|516|518|523|540|550|556|562|571|573|581|592|597|599|604|611|612|613|625|630|636|651|656|661|665|683|684|699|700|703|714|724|738|747|752|755|762|790|812|81…	monastrol_1e-04_6
HOST:2	CELF2,PPARG,EXOG,SIX3,KCNJ2,RPLP2,PABPN1,ATP2B4,PSMB9,WDR5B,GJC1,AP4E1,AP1G2,BIN1,NR5A1,CSTF2T,KHDRBS3,SEC24D,PPP4R3B,FAM8A1,PPP2R2B,TIMM22,MEIS1,HNF1A,AP1S2,MYH8,POLA2,GNA11,STRN3,BEST1,RAB3A,GNA14,PTBP2,MTMR9,YEATS4,ACTA2,KATNB1,TBL1XR1,RAD23A,RIOK2,RARA,THOC6,UCHL5,UBAC1,NR5A2,HNRNPL,LSM6,GNAO1,RBM15B,MYH6,PPP2R2D,AP3B1,PAX2,NR4A2,STRN4,POLR2A,BEST2,TAF5L,SEC23A,ATP1A2,GNB3,AP4S1,MYH2,RNF11,NR…	0.035871	0.002	0.0408	1.18259275043395|1.13667994022745|1.13046897064605|1.11900971597488|1.10688393782776|1.10408585214849|1.08749983428587|1.08731600572596|1.0839815666295|1.08239198871309|1.07984890034755|1.07559495074325|1.07432505175197|1.07367910590563|1.06978657434697|1.06963460732166|1.06767619769351|1.06637832316584|1.06614791587538|1.06346552432384|1.06262549637101|1.06217208421863|1.06052257480585|1.0602837…	4|10|14|21|31|36|68|69|75|80|92|103|106|108|123|126|133|142|147|161|164|167|186|188|207|213|220|248|261|272|276|297|312|317|320|324|329|348|356|362|377|400|413|414|416|433|448|456|479|489|504|525|530|562|575|580|593|601|626|632|635|637|648|652|665|695|723|738|747|775|776|782|783|802|807|810|824|832|844|849|855|859|871|879|887|889|890|911|944|955|956|958|961|976|978|980|995|999|1003|1014|1023|1029…	monastrol_1e-04_6
HOST:2	TFCP2,PDK1,FBXL6,FCF1,AP1M2,PDK2,RAC3,TCEA2,XPO4,PHKB,GJB5,PPIE,DAZAP1,STRN3,AP1S2,HNF1B,AAAS,GNAI2,PGGT1B,LSM4,AP1S1,COPG1,GJA4,SIX2,SMARCD3,KCNJ4,ATP2A1,ATP1A3,RUNX3,ACTA2,GLRX3,EXOSC5,WDR18,ELAVL2,AP1G2,IPO5,PSMB10,BEST2,PSMB9,PAAF1,TLE2,AP2B1,BIN1,RPLP2,RALY,NR6A1,PRPS1L1,RBMS2,NR1H3,RAD23B,HSF1,MYH1,XPO7,COPZ2,ENO1,CAMK2A,GNAI1,SND1,TBL1XR1,AP1B1,SCP2,RFX3,PABPC4,EIF3I,RAD23A,GNB5,IPO4,PCBP3…	0.046842	0.002	0.0428	1.56721465920948|1.21923856468761|1.17088032421743|1.16907430073584|1.1574086476671|1.14847987766122|1.14225620978448|1.13242100546621|1.12801413306383|1.12373700927474|1.11836054432338|1.11684292765773|1.1151837798804|1.11154039858523|1.11001820092918|1.10459550611096|1.101635174915|1.09775409971148|1.09662860178807|1.09119346648142|1.09025138319998|1.08795373662199|1.08361120259949|1.0828725329…	1|8|24|25|32|45|53|64|71|78|89|94|99|106|110|135|148|166|173|199|208|221|246|252|257|262|278|288|298|300|303|304|309|312|369|370|383|386|399|416|418|423|429|440|446|454|462|463|472|474|478|487|503|523|529|533|540|541|546|550|555|559|566|567|568|577|580|590|597|599|600|610|624|634|641|646|654|659|668|671|673|680|683|695|700|705|708|712|713|719|723|724|734|739|740|746|758|761|766|768|791|794|804|80…	monastrol_1e-04_6
HOST:2	SEC24D,FCF1,SNIP1,SIX2,SIX3,SEC24A,RBMS3,ISL1,UBE2B,EXOG,STIP1,AR,SEC24C,RAC2,UBE2C,MTMR9,SEC23A,ATP2B4,RPLP2,CAMK2G,PPIE,XPOT,AP1G1,SEC23B,MYH4,PSMB9,DCAF1,TFCP2,CENPA,ELAVL2,ATP2A1,PPP4R3B,GJB3,AP1G2,FBXL2,DAZL,MYH2,GNA11,NR4A3,MORF4L1,TBL1XR1,CTBP2,PCBP3,FXR1,ARCN1,MYH6,COPG1,LHX3,SMAD2,GJB4,RBM39,RBM3,ENO2,PPIL2,MYEF2,GNA14,SMAD1,ENO3,AP2B1,PARP4,UBXN8,CALM1,DCAF8,KRR1,PPIB,PPP2CB,FBXW7,ILF3,…	0.037942	0.002	0.0488	1.20016213186109|1.13737150942892|1.13192337318939|1.1203055330377|1.10691449438302|1.10665702051931|1.1035155058581|1.09329903892644|1.09313609587323|1.09099445371651|1.08924779478451|1.08658229600169|1.0783766886175|1.07460004519014|1.07193095442035|1.07023996282012|1.06346218903251|1.06258065755316|1.06217260354544|1.06032751721336|1.05960641680651|1.05899470114309|1.05885644826763|1.058671880…	7|27|29|35|50|51|54|67|69|72|77|83|107|118|131|138|171|175|176|187|195|202|205|206|228|231|233|237|244|250|263|265|269|287|297|313|325|327|360|372|396|412|414|415|416|417|418|425|426|430|446|448|450|455|456|458|467|481|485|488|497|502|520|522|526|537|541|542|553|554|559|568|579|585|590|593|601|637|662|683|689|698|710|713|714|732|736|754|755|761|762|786|793|802|814|819|824|826|829|832|839|842|843|…	monastrol_1e-04_6
HOST:2	TFCP2,GNAI1,MTOR,AP4M1,BIN1,AP4S1,PSMB9,PCBP3,NR0B2,MYH3,CALM1,GNA11,SIX3,PDK1,AP1S2,RPS4Y1,RARA,COPZ2,BCKDK,ENO3,GNB3,PAX2,FBXL6,RAB3A,RAC2,KCNJ4,ATG16L1,SF3A2,PCBP4,AR,NR1I2,ENO2,KATNB1,CHMP1A,RUNX2,SMAD3,TAF5L,GJB3,ATP2A1,MYH7,AP2A2,PABPN1,BEST1,NR6A1,RFX3,AMBRA1,UBQLN4,KHDRBS3,ATP1A3,SNIP1,IPO5,GJA3,MTMR9,PPP4R3B,THOC6,HNF1A,SGTA,GJB4,MYEF2,CAMK2A,LHX3,MYH1,GNAO1,GJA5,NR2E3,PKNOX1,POLR1C,RBMS…	0.036203	0.002	0.0462	1.21968235599769|1.20813081378895|1.13739822071381|1.12256494630297|1.11718925536065|1.11662436975315|1.10969242211855|1.10595564004513|1.10217976788157|1.10166833696738|1.08889419193402|1.083201446327|1.0816716504642|1.07804657991631|1.07708345310255|1.07629307478457|1.07522955843205|1.07063524801493|1.07051893791833|1.07036023021538|1.06940878916953|1.06896312050485|1.0688205810755|1.0687943269…	8|12|38|59|63|64|73|78|86|89|123|139|143|166|169|175|179|209|211|213|216|218|220|221|232|242|248|258|264|273|286|287|290|293|296|302|306|313|332|340|350|351|364|367|370|371|382|387|420|421|442|446|457|467|475|486|515|543|561|562|563|589|590|591|595|622|624|634|641|649|651|653|662|666|684|686|696|739|756|759|775|784|810|812|834|836|863|871|882|888|890|893|894|895|901|902|909|927|931|937|938|939|94…	monastrol_2e-05_6
HOST:2	SIX3,EXOSC1,FCF1,TFCP2,KHDRBS3,BIN1,PSMB9,DCAF1,KCNJ4,RPLP2,PHKA2,MEIS1,RBMS3,GNAI1,MYH3,ENO2,ENO3,GJA4,PPARG,CELF3,OCLN,RUNX2,NR0B2,RNF19A,MYH2,CPEB1,PDK2,SATB2,SIN3B,PRPS1L1,RGS7,PPP4R3B,HNF1B,NR1I2,CELF2,ACTA2,TIMM22,AR,GNA14,MYH6,UBE2D1,TBL1XR1,CHMP1A,WRAP73,ACTA1,NR6A1,ATP1A2,SMU1,NR5A2,XPO7,SPSB1,PPIE,MYEF2,PCBP4,SMAD5,EXOG,SMAD3,MSI1,TLE4,XPO4,SMAD1,POLR3B,SIX6,BTRC,NR2E3,RBX1,RARA,HIRA,PD…	0.039138	0.002	0.0462	1.38689383052027|1.2186710849485|1.18529917675659|1.16285417058881|1.15828421902971|1.139266903298|1.13186531948251|1.12721567641631|1.12371471219659|1.11035727147445|1.10217294361191|1.09891292395378|1.09788197277986|1.0974078403373|1.09464522601972|1.08872877473318|1.08737004012965|1.08732831303097|1.08372656810587|1.08216867776763|1.07896885389457|1.07642785132457|1.07589840799089|1.0757504054…	3|18|32|44|46|66|78|84|94|121|143|153|157|161|171|190|197|198|213|221|233|244|250|253|254|256|262|267|268|279|308|310|337|342|355|357|358|361|362|371|373|384|390|396|408|417|420|421|440|456|461|469|471|481|494|499|500|523|536|537|585|587|595|601|613|620|623|627|630|645|655|661|685|687|688|694|698|703|705|706|734|745|748|757|766|767|787|791|798|805|815|819|823|825|827|831|861|865|869|880|881|883|8…	monastrol_2e-05_6
HOST:2	PPP4R3B,SEC24D,BIN1,FBXL2,STIP1,HNF1B,CAMK2G,PGGT1B,GJB3,AR,SNIP1,CENPA,GJC1,KCNJ14,ATP2B4,STRN3,PKNOX1,CHMP1B,UBE2C,FCF1,PABPN1,RABGGTB,CHMP2B,EYA3,RANBP17,FZR1,FXR1,PSMB9,ACTA1,AP4E1,EXOG,LSM14B,COPZ2,UBE2L6,ISL1,SMAD4,SIX3,ATP1A2,EXOSC1,CDC40,FXR2,CPEB3,SCAF8,RBM39,MTMR9,SEC24B,MYH4,UBE2B,AQP4,SMARCD3,LSM8,WDR5B,PPP2CB,ILF3,DCAF13,CPEB1,YEATS4,XPO1,AP1M2,RXRB,PCBP1,DCAF7,SEC23A,HNRNPA1,PHKA2,P…	0.03664	0.002	0.0418	1.21723459096989|1.12364402126243|1.10605258108301|1.10563241757495|1.09821999126903|1.09678861046094|1.09610492720865|1.08946613638517|1.08797014516242|1.08666904775319|1.08241297485167|1.08223956925612|1.081007683444|1.07359009594541|1.07357413102027|1.07278909734993|1.0713535102594|1.07056005463845|1.06869513227893|1.0670052219617|1.06561334367909|1.06399176271163|1.0634839602668|1.06091270023…	1|18|33|34|47|49|51|60|66|68|79|81|86|112|113|116|124|129|142|159|165|173|176|193|215|222|229|249|270|274|278|279|280|281|287|299|306|314|348|372|373|379|386|391|398|399|409|414|422|432|443|446|459|476|477|482|492|496|512|514|531|533|535|545|555|558|564|568|574|584|585|589|591|610|612|613|617|619|623|625|661|668|681|685|686|698|722|723|734|746|749|755|764|769|773|775|778|788|789|798|806|809|810|8…	monorden_1e-07_6
HOST:2	KIFAP3,PDK2,ESR1,SPSB3,GJC1,NR1H2,CELF2,JUP,ATP2B4,DCP2,WDR5B,MYH8,RPLP2,SIX3,RBM3,ENO2,PPIE,RPRD2,YPEL5,DTL,POLA2,THOC6,PBX1,CHMP5,UBE2D1,UBE2B,AR,CAND1,POLR1B,SEC24D,AP1G1,AP3M2,GNA14,RXRB,EXOSC5,PHKB,GGA3,XPO6,CIRBP,LSM6,TFCP2,FAM8A1,RPL6,PPP1CB,RPS25,WAC,STUB1,EIF2B2,SEC24A,GNAI2,U2AF2,CPSF7,PRPS2,EXOSC8,PRPS1,MSL3,ISCU,CHMP2A,BIN1,HIRA,PSMA2,ACTA2,FBXW11,SF3A2,AP4M1,POLD2,PCF11,MORF4L1,PTBP2…	0.03655	0.002	0.0439	1.21265749816234|1.17105131629714|1.15040233742049|1.1332928651655|1.11649299244152|1.09870339639186|1.0951579261652|1.09199180195946|1.09105559544425|1.09018359818643|1.08551054276661|1.08459513098914|1.08365291324035|1.08328108876856|1.07835075685668|1.07593890393161|1.07582512505026|1.07406670783449|1.07299452779652|1.07222114671549|1.07220519280867|1.06919937438497|1.06647627234451|1.06609628…	5|13|24|35|51|84|89|97|99|103|118|124|128|131|147|155|156|162|170|175|176|199|217|220|224|230|244|267|288|289|290|294|303|326|327|330|339|346|349|369|372|375|392|407|408|410|416|421|425|435|439|449|454|459|481|486|489|498|502|506|511|519|522|531|535|538|539|540|553|559|561|563|565|568|574|580|602|617|627|634|644|647|648|652|653|655|659|675|676|679|691|696|707|717|744|749|756|758|763|770|780|786|7…	monorden_1e-07_6
HOST:2	TFCP2,CELF2,RUNX3,SIX2,DCAF1,ESR1,ATP2B4,PPARG,PPP2R2B,NR4A1,RBMS3,TLE4,PABPN1,YPEL5,RXRB,MYH1,PGGT1B,MYH8,GJA5,KIFAP3,PSMB9,AP4S1,DAZL,MYH2,OCLN,GNA14,PPIL2,NR5A2,KCNJ2,CPSF7,BTRC,MYH4,GJB1,NR2E3,SMAD4,MEIS1,UBE2L6,UBXN1,MYH13,CELF3,PKNOX1,EXOG,DCAF11,HNF1B,CAB39L,WDTC1,AP1B1,PTBP2,KCNJ14,SMARCD1,ACTA2,RIOK3,ATP12A,MTMR9,UBE2D4,EYA3,RAD23B,GJB4,GNAL,RBM3,XPO4,GNAO1,TLE2,EXOSC5,DCAF8,KCNJ6,KCNJ5,…	0.038315	0.002	0.0475	1.70153300056057|1.30240226269094|1.16761084613623|1.16607317888167|1.14504965360842|1.13059288576863|1.1249494716936|1.12043328630617|1.09891057801772|1.08994090069057|1.08654771261661|1.07721604121232|1.07349244715348|1.07035313196648|1.06914968206151|1.06716487132927|1.06297223145256|1.06243248124828|1.06214308199466|1.06191273813388|1.06097605499838|1.06057089627202|1.05926225630029|1.0581412…	1|2|14|16|26|34|38|43|78|93|103|131|143|151|159|171|202|206|209|211|221|224|231|240|247|252|256|260|261|272|280|294|303|316|323|332|342|366|370|374|377|426|435|442|443|448|490|498|502|527|537|558|571|576|582|587|594|595|606|615|622|625|629|630|631|635|641|686|688|694|696|720|723|728|745|751|753|755|761|779|797|804|837|841|844|846|878|928|942|948|952|956|972|981|986|993|995|1003|1007|1013|1014|102…	monorden_1e-07_6
HOST:2	RAC2,ATP2B4,MYH3,SATB2,PBX1,MYH6,KHDRBS3,KIFAP3,AP1S2,ACTC1,MYH13,SIX6,SIX3,PPP2R1B,MEIS1,DAZAP1,XPO7,IPO5,CNOT4,RXRA,SIX1,PDK1,EMG1,UBE2L6,NR1H4,AP3B1,RAD23B,SMAD9,FUBP3,PPIL2,EXOSC2,BEST1,AP3B2,SMAD1,TBL1XR1,RAP1A,HIRA,RNF11,UBE2L3,DCAF6,UBAC1,PCF11,HNRNPA1,CDC40,RPS4Y1,KCNJ3,SCAF8,EXOSC7,AQP4,FCF1,FBXW7,RCC1,ESR1,PPARG,AP2B1,AP1M2,UBE2B,SF3B4,CHMP2B,EIF3I,SMAD4,KCNJ4,PSMB10,GJB3,AIMP1,G3BP2,MS…	0.038392	0.002	0.0428	1.16181082107848|1.11646734031004|1.09034049403464|1.08917844009949|1.08212675726805|1.08040144370251|1.07737273023565|1.07633546871345|1.07545063333324|1.06672042229271|1.06460712984025|1.06141858146233|1.05876168773638|1.052181831713|1.05202451190074|1.04893142490127|1.04615464686112|1.04536395348965|1.04513788317718|1.0447338675025|1.04309358757016|1.04282188820907|1.04088883967651|1.039546325…	8|16|33|34|40|44|47|49|51|69|74|87|102|135|137|152|163|169|171|174|191|199|217|234|255|257|262|265|280|298|305|306|321|336|347|391|392|401|414|416|417|421|426|434|440|447|453|454|455|456|465|475|480|518|520|536|538|545|561|573|574|577|595|599|611|620|624|641|642|653|657|668|681|693|699|706|722|729|732|733|738|740|768|773|775|778|786|790|809|815|818|821|828|830|832|833|838|845|858|868|877|885|886|…	nifedipine_1e-05_6
HOST:2	PDK2,BIN1,WDR5B,NR6A1,FCF1,NR4A1,GNAI1,AQP4,RAC2,UBE2L6,PBX1,GJB4,FBXL2,TLE2,AP4M1,OCLN,UBE2D4,BEST2,HNF1B,GJA5,SF3A2,RARA,ATP12A,PHKA1,CELF3,RANBP17,KCNJ2,BEST1,ACTG2,RPRD2,TTN,LHX3,GJB5,ATP1A3,RBM4B,ATP2B4,NR1H3,RUNX2,GNA14,POLR2A,WDTC1,CPEB1,DCAF8,DAZL,SMARCD1,AR,FBXW7,AP3B2,CNOT3,RUNX3,CALM1,PCBP4,SSBP3,SMAD2,ISL1,SIX1,KCNJ8,CPSF7,ELAVL2,DCAF11,TBL1XR1,ENO3,EXOSC2,PBX3,PPP2R2B,PDK1,PAAF1,FZR1…	0.039156	0.002	0.0462	1.23359187312935|1.12523481817251|1.1121846289048|1.11138342934237|1.10753899553353|1.10402775649823|1.10315682072966|1.10312480891854|1.10216289994866|1.09692266988307|1.09038122959001|1.08824709378025|1.08736195884363|1.08664642091711|1.08323148961275|1.0817925885629|1.07585416031667|1.07539103164118|1.0749670789215|1.07476820467974|1.07257601386483|1.07128636059134|1.06993429604837|1.069264590…	4|47|62|65|75|81|82|83|86|101|118|123|125|128|144|148|177|180|182|184|198|216|225|232|268|289|298|299|315|322|324|345|356|359|361|363|365|369|390|392|403|410|412|448|451|453|498|499|500|501|503|506|507|526|528|529|530|536|548|550|555|557|562|568|569|570|574|602|620|631|633|657|660|662|677|709|722|739|742|744|749|761|777|781|791|793|795|796|802|807|817|824|842|861|866|876|924|932|940|952|959|968|9…	nifedipine_1e-05_6
HOST:2	TFCP2,PDK2,RARA,WDR5B,ISL1,UBE2L6,RAC3,AP4M1,SMARCD3,AR,FBXW7,BIN1,HNF1B,GNA14,RANBP17,SIX1,ENO2,TLE2,PCBP3,NR1H3,AAAS,MTMR9,PPIE,RPRD2,NR4A1,LHX3,AQP4,STRN4,INTS9,CALM1,SF3A2,ENO3,TCEA2,CNOT3,RAC2,GJB4,PAAF1,ELAVL2,POLR2A,ATP1A3,TAF5L,DCAF8,KCNJ14,EXOG,TTN,PDK1,NR6A1,XPO7,PHKA1,RUNX2,ATP1A2,RBM4B,AP1M2,UBE2I,SSBP3,FZR1,KCNJ8,PBX3,GNAI2,GJB5,CAMK2A,CPEB1,TBL1XR1,ACTC1,PSMB8,GJB1,RAB3A,MYH3,MEIS1,…	0.039196	0.002	0.0428	1.5096193947251|1.21589664345331|1.13729414478185|1.13390317532999|1.12906268489836|1.12700827810625|1.11777393845371|1.10394667680354|1.101644689108|1.10070578715352|1.0848211789854|1.08305022649186|1.08228850185508|1.07511059467344|1.07129201623831|1.07070120462862|1.07020782076921|1.06954188007264|1.06928566774669|1.06731813167438|1.06690246680798|1.06381602009045|1.06363627449175|1.0628571670…	1|7|27|34|36|40|46|65|72|75|112|120|123|154|177|184|188|200|201|214|216|236|239|248|266|268|282|284|287|306|307|309|318|319|331|338|344|347|354|360|371|379|382|403|406|425|430|438|439|454|467|472|478|487|490|498|513|517|534|554|556|559|576|583|585|593|598|604|613|630|631|656|669|670|684|697|698|699|710|730|731|738|745|746|748|759|760|770|778|784|786|789|813|815|828|830|845|849|856|864|868|877|879…	nitrendipine_1e-05_6
HOST:2	TFCP2,CELF2,RAC2,GJC1,WDR5B,PGGT1B,STRN3,CPEB1,EXOG,AP4S1,BIN1,ELAVL2,FCF1,GNAL,NR6A1,ATP2B4,MTOR,STRN,ATP1A2,NR4A3,PAX2,FAM8A1,PSMB8,UBE2B,ACTC1,SATB2,UBE2D4,GNA14,TIMM17B,PSMB9,FBXL6,BTRC,MYEF2,GNAI1,CHMP1B,TLE2,POLB,ENO3,COPZ2,CSTF1,NR1H3,AP4M1,WRAP73,AP3B2,PSMD1,ENO2,MEIS1,RBM4B,BEST1,DAZL,CENPA,UBXN1,MRPS2,PAAF1,INTS7,PARP4,NR2E3,UBXN8,EXOSC2,PSMB10,PBX1,THRB,KCNJ5,PRDX3,STRN4,DCAF8,CHMP6,IS…	0.037678	0.002	0.0418	1.40923073390127|1.37702744560282|1.18305993179101|1.1707036062905|1.13879584706401|1.13120632883592|1.13015063952215|1.11795911474007|1.11209485911467|1.11101326245558|1.10964474309467|1.09781076160227|1.09762449802899|1.09531676196906|1.09018961606992|1.08677718589536|1.08383019200129|1.08123874204574|1.07759873908566|1.0755809045424|1.07514124665305|1.0742800602104|1.06960952416085|1.068861911…	1|2|15|18|34|39|42|58|68|70|72|102|103|109|128|137|146|150|167|175|179|186|205|207|221|238|241|244|259|262|284|286|299|315|318|327|365|379|387|388|389|395|399|408|419|421|426|436|449|451|453|478|493|507|517|518|529|557|569|571|575|577|579|581|589|598|604|606|608|609|610|613|616|629|646|677|679|692|697|701|703|721|738|741|745|749|753|758|760|768|806|820|837|838|852|866|878|879|913|924|927|928|931|…	nordihydroguaiaretic acid_1e-06_6
HOST:2	PPARG,KIFAP3,RANBP10,SATB2,KHDRBS3,AP2A2,MEIS1,DAZL,SMAD4,GNAL,PABPN1,SMU1,RUNX3,RBM14,TBL1XR1,CNOT4,NR6A1,LSM14B,SMARCD3,GNAI2,CSTF1,CELF2,ESR1,TLE2,MYH7,PDK2,GNAI1,WDR18,INTS7,RXRB,AP1M2,PCBP4,RIOK2,TLE3,UBAC1,SLC25A4,AMBRA1,UBE2D4,CTBP2,ELAVL2,WDR61,PAAF1,SMAD3,ACTG2,UBE2D1,SMAD5,HNF1A,RPLP2,NR4A3,KCNJ4,AP1G2,GNB3,FBXL2,AP2B1,RAC2,COPZ2,POLB,CAB39L,SF3B4,NR1H2,POLR2A,POLR1C,ARPC1B,YPEL5,DCAF8,…	0.037178	0.002	0.0462	1.19554354651423|1.13034331337947|1.11641765156258|1.11631603829133|1.11509184855307|1.10390077528092|1.09091791559801|1.09051307972001|1.08550872595967|1.08299185468831|1.08057422756518|1.07969103045396|1.07655440870319|1.07557657026746|1.07150039869445|1.06789659847424|1.06548659432155|1.06464182714811|1.06224166995837|1.05917733375102|1.05895082397472|1.05815979008658|1.05790420261981|1.057754…	9|30|40|41|43|48|73|74|93|102|107|110|117|121|132|153|171|173|188|208|210|214|217|220|221|222|232|241|242|244|273|300|306|314|319|321|359|362|363|371|380|383|386|389|393|399|400|402|410|417|428|429|433|439|440|445|468|473|496|538|545|549|553|554|556|560|570|573|578|584|585|587|589|591|592|593|598|599|612|623|629|640|644|649|657|668|678|679|689|693|698|704|712|715|730|732|733|761|762|763|768|792|7…	novobiocin_1e-04_12
HOST:2	CELF2,PCF11,MSL3,SMU1,EXOG,NR1H4,RBM14,PABPN1,WDR5B,PAK1,MYH8,SMAD4,RBM12,OCLN,PSMB9,XPO4,AP4S1,CLP1,CWF19L1,SEC23A,MYH6,FCF1,AP1G2,GJB4,RBMS2,GJB3,PRPS1,DCAF13,SPSB3,CAMK2G,RAD23B,GJA1,AQP4,FAM8A1,PBX1,PHKB,WRAP73,RBX1,CENPA,PPIE,RPRD2,ESR1,SEC24D,GNB1,SIX2,GNB3,DCP2,RNF19A,DTL,CIRBP,NR5A2,ILF2,PPP1CB,UBE2D1,XPO1,CHMP1B,PSMD5,PRPF19,RIOK2,PCBP1,GNAO1,CTNNB1,UBQLN4,DCAF7,PPP2CA,AP1S2,UBE2L3,TLE4,…	0.036858	0.002	0.0475	1.15807764172734|1.12447358512464|1.12301174338395|1.11110898898998|1.09831223064825|1.09498250514613|1.09427070569034|1.09344154157773|1.08720381243587|1.08471698390638|1.08193406246745|1.07655318443623|1.07417941966542|1.0689536926255|1.06886906088217|1.06693663099947|1.06363426860367|1.06219279433047|1.06115103733156|1.05732035949271|1.056431686998|1.0548184595747|1.05377629612332|1.0537129641…	10|23|25|33|47|50|51|53|67|74|80|93|105|126|127|140|157|163|165|186|192|199|204|205|207|213|226|241|252|265|293|299|306|322|361|362|373|375|379|388|397|409|410|415|418|421|424|426|429|437|440|441|446|460|467|478|483|496|509|512|516|522|523|529|530|537|550|558|568|573|574|590|594|595|601|620|621|631|633|636|639|655|664|676|684|712|728|748|750|753|758|762|766|769|776|785|796|797|801|803|806|815|819…	novobiocin_1e-04_6
HOST:2	STRN,CALM1,PTBP2,ATG16L1,PCBP4,MYH3,CPEB1,SEC24D,YEATS4,KCNJ6,RXRG,ELAVL2,SPSB1,RBMS3,AGL,PBX2,CNOT6,SMAD4,GJC2,PAK1,KCNJ16,MEIS1,KCNJ5,RBM4B,SEH1L,THRB,OCLN,DCAF11,RANBP9,RPS4Y1,WDR5B,AKAP8L,SEC23A,KCNJ3,ENO3,SSBP3,LSM5,HSF1,SCP2,PGGT1B,RIOK3,DCAF6,PABPN1,TBL1XR1,NR4A1,RNF11,AP4S1,FBXL2,RABGGTB,LSM8,PHKA2,AP3B2,GJC1,G3BP2,NR1H2,MYH8,RAC2,PCBP3,SF3A2,PHKB,UBE2B,SND1,KRR1,GJB3,CAB39L,RBM3,EXOG,WDR…	0.034465	0.002	0.0428	1.12300656261385|1.10943852162606|1.09861976911918|1.09446783286128|1.08925761026627|1.08467135029885|1.07783433397697|1.07781068971245|1.07696511197671|1.07626268590792|1.07357569363921|1.07181202014899|1.0683838416177|1.06621349343472|1.06281076085562|1.06204893557555|1.06171984164721|1.06058565079965|1.06054471119474|1.0597281297013|1.05936489476856|1.05890084879377|1.05458849476972|1.05452140…	11|16|26|33|49|65|83|84|89|92|102|112|135|149|168|172|174|179|180|185|190|191|222|223|225|231|238|241|247|251|261|263|306|310|312|323|325|333|335|351|358|360|364|393|416|436|444|447|450|457|462|479|494|505|515|516|536|540|553|564|581|586|590|593|618|621|626|645|647|649|656|658|666|686|687|697|708|710|714|721|727|730|747|750|754|760|768|769|771|773|783|804|810|850|858|862|865|867|874|876|877|879|8…	NS-398_1e-05_6
HOST:2	PPP4R3B,SEC24D,FBXL2,KCNJ4,STRN3,YEATS4,PTBP2,FUBP3,PBX2,UBE2D1,ELAVL2,AQP4,TTN,RNF11,SEC24A,FAM8A1,SCP2,OCLN,NR1H4,RIOK2,AP4S1,NXT2,VDR,MYH3,PRPSAP2,PRPS2,SMAD2,CHMP5,GJB4,RPLP2,DCAF1,FBXW11,CPEB3,AGL,KCNJ3,GPN3,PHKB,CAB39L,RIOK3,SATB2,WDR12,RANBP9,EXOSC8,MRE11,PPP2CB,HIRA,GAR1,TLE4,SEH1L,DDX3X,UCHL5,RXRG,DCAF6,SCAF8,RAD23B,MYH8,CHMP2B,LSM5,GNA14,EYA3,RBMS1,CAMK2A,CAB39,RAP1A,UBE2E1,UBE2V2,PRDX3…	0.033054	0.002	0.0488	1.19193577023427|1.17428059811348|1.16764840032887|1.16036610252386|1.15863551108133|1.14528599348382|1.13727271937645|1.12744587094768|1.12305552064618|1.11632811922175|1.11493773251534|1.11455774690658|1.11305792780495|1.11300516884807|1.10826766433601|1.10773952959676|1.0979082477005|1.09626688856769|1.0957415141367|1.09481318421119|1.09409105847859|1.0937464509818|1.09228993432411|1.092181790…	23|35|42|50|52|70|83|99|115|134|140|141|149|151|165|166|219|227|231|237|241|244|255|256|261|265|284|289|307|309|318|327|338|340|343|347|351|359|374|385|405|406|414|422|430|436|451|457|478|487|488|492|503|504|517|522|537|539|548|555|557|562|579|583|593|597|600|605|608|613|614|618|629|638|655|663|671|685|686|690|694|717|720|723|726|733|741|755|770|772|787|795|804|805|810|829|831|841|860|873|878|879…	NS-398_1e-05_6
HOST:2	TFCP2,CSTF2T,ESR1,RAD23B,PSMB9,PGGT1B,FBXL2,SIX3,MYEF2,MTMR9,PBX2,DCAF8,BTRC,DCAF10,STRN3,HIRA,TBL1XR1,XPO7,DDX17,SNIP1,XPO4,STRN,MYH2,GGA3,PRPS1L1,TLE3,PHKB,IPO7,FCF1,NR4A3,RUNX2,KCNJ2,LSM14B,RAC2,NR5A2,TRRAP,XPO6,PPARG,CPEB3,UBE2E1,HNRNPL,POLR2A,PPP2CB,CPSF7,CNOT6,SMAD5,INTS9,SIX1,PSME4,GNAO1,HNF1B,AP2B1,DTL,CDC40,KCNJ6,KCNJ4,PPIE,NR4A1,CPEB1,DCP2,VDR,POLR3B,WRAP73,UBXN8,USP7,EIF4B,MYH3,RBM14,R…	0.03544	0.002	0.0462	1.44674312668604|1.13912439122698|1.10783811039555|1.09900552296966|1.0947505109576|1.08889933767828|1.0821288563451|1.0813689129355|1.07557508661541|1.07221071309572|1.07171516572367|1.07053113531165|1.06919376170277|1.06690745131793|1.06551856692609|1.06517405259585|1.06433941993513|1.06201148514567|1.06159921856289|1.06134654840789|1.06087375217993|1.0599637665481|1.05522952553031|1.0544711291…	1|11|30|39|45|54|70|71|84|95|96|101|112|125|130|135|138|152|153|155|158|161|185|190|197|200|201|203|207|220|232|235|249|279|286|291|307|317|356|367|378|391|423|426|427|436|441|480|488|494|495|517|523|530|534|546|547|550|568|572|573|575|594|619|630|631|643|646|664|681|691|704|709|719|743|747|752|753|754|761|771|781|782|791|819|832|853|857|866|875|879|880|881|886|891|907|912|915|926|935|936|949|950…	NU-1025_1e-04_6
HOST:2	FCF1,DCAF1,SIX3,ENO2,TFCP2,ISL1,EXOG,RAC2,RAC3,RBMS3,UBE2B,NR4A3,OCLN,CSTF2T,DCAF10,SATB2,CNOT4,RPLP2,PSMB9,SNIP1,SEC24A,AR,FBXL2,PPP4R3B,DAZL,HNF1B,PHKA1,SIX2,GJB3,GNAQ,XPOT,POLR2A,NR1H3,SMAD5,YPEL5,PARP4,AGL,PDK1,TCEA2,AP4M1,CSTF1,PBX1,ATP2A1,FMR1,SMAD2,PAAF1,CHMP6,AP1G1,UBE2L6,RBMS2,CLP1,NR6A1,GNAI2,STRN,AP1M2,TCEA1,CTBP2,RBX1,HNRNPC,UBE2D1,POLR2E,CHMP1B,FBXW11,LSM2,RIOK2,RNF19A,PRPS1L1,UBXN8,…	0.037859	0.002	0.0488	1.16444120415093|1.12454030912524|1.11864671730511|1.11852785243582|1.1177373306441|1.11353488106637|1.10625253562475|1.10328537332319|1.09934081287841|1.08825943548898|1.08014215398128|1.07679468319541|1.07239565931006|1.07069863035461|1.0677603944271|1.06581187867513|1.06319830426488|1.05825822210266|1.05738738100347|1.05677531472244|1.05598745028455|1.05537437557159|1.05331850698576|1.05119336…	4|13|19|20|21|26|27|34|38|49|62|68|75|81|94|107|122|144|152|154|159|167|174|186|187|207|219|224|247|256|257|283|295|300|302|307|316|333|409|426|432|440|443|467|468|491|504|524|525|539|540|542|546|548|552|556|586|591|603|624|628|636|645|662|670|672|677|681|682|688|693|707|708|714|717|719|741|747|748|750|755|768|769|773|777|786|792|800|805|808|809|813|824|831|836|846|847|861|863|864|866|874|876|898…	NU-1025_1e-04_6
HOST:2	RUNX3,FCF1,DCAF1,SMAD4,SIX2,FBXL6,NR2E3,UBE2L6,PDK2,ENO3,EXOSC1,PGGT1B,SIX3,KHDRBS3,RAC2,AQP4,PTBP2,PDK1,TBL1XR1,RBMS3,ATP12A,KCNJ2,THOC6,TCEA2,RBMS1,NR1H3,INTS9,KCNJ6,AP4S1,CELF2,MYH4,TLE1,SIN3B,GJB3,EYA3,STRN3,SNRNP40,FBXL2,ATP1A2,SEC24C,HIRA,SF3A2,CNOT4,SNIP1,PHKA2,MLST8,SMU1,CALM1,RFX3,AP2A2,KCNJ3,AP4E1,RNF7,GJA4,SMAD9,KCNJ14,GNAQ,GNB3,DCAF8,PHKA1,STRN4,KCNJ8,POLB,NR4A2,CAMK2B,ATP1A3,TLE2,SPS…	0.039054	0.002	0.0462	1.18357445655379|1.18274229086196|1.15083428759699|1.12576060974297|1.11820882251774|1.11374446811322|1.09838024450981|1.0892029610246|1.08801428898946|1.08619123458281|1.08444539762825|1.0840427409335|1.08314707661795|1.08062639374232|1.08062607469028|1.07872157262502|1.07713068631949|1.0763475231053|1.07593484985269|1.07471075159732|1.0739704749768|1.07212720897322|1.07145420545607|1.0695192564…	9|10|22|33|43|50|82|114|119|131|137|141|142|153|154|163|170|173|176|181|183|192|197|210|218|228|234|242|243|252|257|270|306|320|324|326|327|336|369|373|393|400|407|413|414|418|422|423|425|433|435|456|459|471|473|478|489|493|499|503|519|532|540|554|561|570|582|588|589|602|632|636|658|659|677|693|698|700|714|736|742|751|797|814|815|816|825|829|842|861|870|888|893|905|914|919|920|923|928|934|944|948…	oligomycin_1e-06_6
HOST:2	MYH7,GNA14,CALM1,RGS7,RAC3,CAMK2A,PCF11,NR4A2,LSM14B,MYEF2,PPP2R2B,MYH1,RPLP2,UBE2L6,BTRC,ACTG2,CPEB3,NR1H4,NR1H2,TTN,AKAP8L,PDK2,RUNX2,GJB5,EXOSC2,EYA3,RAC2,PAX2,PRPS1L1,BEST2,NSFL1C,AP4M1,GJA3,ATG16L1,ATP1A2,PPP1R10,UBE2B,SEC24C,NXT2,THRB,PPP4R3A,MYH2,SGTA,GNAO1,RBMS3,DAZL,PRPS2,NR5A2,MYH8,HNRNPA0,NUTF2,CTNNBL1,STIP1,AHNAK,GJA5,GNAI1,ATP12A,GJB1,NR0B2,PSMB9,ARPC1A,BCKDK,CHMP2A,PSMB5,CAMK2G,PHKB…	0.038395	0.002	0.045	1.12416501984533|1.09901297011054|1.09155994912933|1.0823371499677|1.07815438832121|1.07747921848949|1.06851198665022|1.0660667689409|1.06259631517434|1.0608196462873|1.05798444668454|1.05599008277141|1.0529597308373|1.05250594264623|1.05229142884698|1.05193012572345|1.04624732349893|1.0459948486875|1.04583652774032|1.04571207447341|1.04565747068774|1.04329289579509|1.04298840496518|1.04203097514…	2|13|20|33|41|43|56|63|82|95|107|116|135|137|140|143|192|195|198|200|201|221|227|232|235|236|241|252|265|266|292|300|310|314|317|318|324|330|344|350|356|362|368|379|381|398|404|425|446|451|452|472|478|500|507|513|522|525|536|537|550|566|572|622|624|626|629|638|645|665|674|676|685|687|696|710|711|721|727|734|748|753|760|766|779|780|785|792|795|798|818|825|850|857|866|867|875|879|881|882|891|893|90…	orlistat_1e-05_6
HOST:2	GJC2,FBXL2,LHX3,RAB3A,ATP2A1,MEIS1,GJC1,ATP12A,RUNX3,ISL1,EYA1,MYEF2,TLE4,RANBP17,GNAI1,FZR1,NR5A1,SEC24D,NR0B2,NR1H4,MTOR,SF3A2,NR1I2,RXRG,PSMB8,SIX6,PSMB10,DCAF1,RBM22,GNB3,VDR,CELF2,NR4A2,MYH8,MYH3,RARA,GJB3,POLR2A,PPP2R2B,PPP4R3B,GNA11,PDK1,AP4E1,CPEB1,MYH4,SEC24A,RANBP10,GJA4,MRE11,PHKB,PTBP2,KCNJ2,DTL,PKNOX1,CAB39L,RIOK3,BTRC,PPP1CB,UBQLN4,MYH7,SSBP3,PCBP3,ATP1A2,ELAVL2,KATNB1,SNRPG,POLR3B,…	0.037962	0.002	0.0475	1.20402165043022|1.16296828177175|1.15103324690309|1.15079228231862|1.14239196789868|1.13781662112725|1.13672067438476|1.13330084966448|1.13263281201805|1.132197923805|1.12298645853665|1.11461859569792|1.11398863483082|1.11396733748962|1.11282121212176|1.1080463617247|1.10791284983849|1.1064514263153|1.10210177251218|1.10130414522505|1.09621872543046|1.09442079672023|1.09207189136057|1.0905403971…	2|15|21|22|27|36|38|40|43|45|59|67|68|69|71|86|88|94|109|111|141|151|162|170|179|189|190|199|203|213|221|226|233|238|253|266|270|276|278|279|297|298|299|301|303|312|318|321|329|332|353|357|377|384|385|404|412|413|426|434|436|441|453|455|476|477|481|493|496|498|499|506|515|564|569|571|615|627|632|634|640|652|654|655|656|661|682|685|693|699|700|708|711|716|718|726|728|733|761|772|783|784|793|796|80…	orlistat_1e-05_6
HOST:2	KIFAP3,DCAF10,PPARG,PTBP2,MYH4,TIMM22,RUNX3,TBL1XR1,PBX3,TAF5L,AR,DAZAP1,PPP4R3B,SEC23A,SMAD5,TFCP2,MEIS1,XPO4,OCLN,HSF1,SLC25A4,RBM12,RGS7,AP1S2,RAC3,GJA1,AP4S1,WDR5B,MRE11,TCEA2,RBMS3,PPP2R1B,GNAQ,GNAI1,PPP1CB,CPEB1,ATP6V1H,NR1H3,INTS9,RAD23B,RANBP10,AQP4,BIN1,PPP2R2D,FMR1,RNF7,MRPS28,SF3B4,VDR,YEATS4,PARP4,SMAD4,TCEA1,KCNJ5,GNAI2,DCAF11,CHAF1B,NR5A1,SCAF8,NR4A2,SMU1,CAMK2B,MYH13,CTNNB1,STRN3,P…	0.037297	0.002	0.045	1.13077130803682|1.08423213334023|1.07030162619381|1.07017487111789|1.07011959625566|1.06817176093406|1.06571024912305|1.06534435158018|1.06243738593442|1.06160141053841|1.05785503570718|1.05283504920544|1.04964917307249|1.04853972736757|1.04830989817022|1.04522661979756|1.04477158823692|1.04452459223373|1.04378199589943|1.04080717057325|1.04060166897509|1.03988235944981|1.03953400064897|1.038941…	8|42|68|69|71|75|83|86|97|101|117|146|164|167|169|194|198|205|214|250|252|259|263|266|269|271|274|279|294|295|300|308|310|332|335|343|349|359|387|393|402|410|423|432|438|442|445|462|469|482|484|488|501|503|511|514|527|529|533|543|556|557|561|578|583|588|597|601|604|610|620|631|632|634|635|656|659|661|662|668|672|681|696|706|708|709|719|740|751|760|764|778|804|807|817|831|838|841|855|862|867|873|8…	paclitaxel_1e-07_6
HOST:2	WDR5B,FBXL2,CAB39L,RAC2,SMAD5,CPEB1,CSTF2T,PTBP2,PSMB9,SATB2,SMAD9,PCF11,RBM4B,DCAF8,PHKB,TFCP2,YPEL5,GJC2,NXT2,SMAD4,PARP4,MYEF2,PPP4R3A,AP4E1,ACTG2,TLE3,CHMP5,ATP1A2,MYH2,AP1S2,MRE11,SCP2,JUP,ACTC1,CHMP1B,NR4A2,SCAF8,KCNJ3,KIFAP3,CALM1,KCNJ2,NR1H3,RBM3,PPARG,SNRNP40,SMU1,CIRBP,RBM12,PBX1,G3BP2,NR2E3,FBXL6,SPSB3,YEATS4,GNAO1,SMAD3,PKNOX1,WDTC1,GPN3,COPZ2,GNA14,NR5A1,NCBP2,NR1I2,IPO7,PRPS2,ACTA1,…	0.035986	0.002	0.0408	1.10138681865491|1.10126853071533|1.10044015607731|1.09041279920156|1.07858328327087|1.07773270062285|1.07603707258757|1.07411992049784|1.07264110992944|1.06895517705329|1.06404067581644|1.06303785675047|1.06093870941643|1.06015480695282|1.05898135033179|1.05711145227971|1.05597163488141|1.05496665865101|1.05252642017535|1.04942934581683|1.04872440979254|1.04785222065124|1.04739248887527|1.047079…	23|24|25|34|52|55|61|67|75|91|119|124|137|139|153|166|171|179|199|220|230|237|241|244|246|270|277|300|313|317|319|331|334|337|338|340|347|349|350|360|365|369|385|397|400|406|411|415|431|438|463|464|465|474|476|478|489|498|509|519|521|556|558|562|566|574|575|578|579|587|601|603|610|618|627|641|644|647|658|668|690|698|715|733|742|746|756|773|781|807|817|820|821|829|834|837|839|854|861|866|868|870|8…	PF-00539745-00_1e-05_6
HOST:2	PAX2,SPSB1,SIX6,CALM1,RAC2,HNF1A,GJC2,FBXL2,PPARG,KCNJ3,ACTA2,NR6A1,MYH2,THRB,SMAD3,AKAP8L,PAK1,ATG16L1,SIN3B,RUNX3,RPS4Y1,ACTC1,ACTA1,BEST2,NR4A3,MYH3,XPO4,TFCP2,BEST1,PPIE,CPEB1,GNB3,GNAI2,STRN4,PCBP3,SMAD1,RGS7,NR1H2,NR4A1,TTN,GJB1,POLR1B,RANBP17,NSFL1C,RBM39,YPEL5,NR1H4,GNB2,BTRC,NR5A1,SF3A2,CHMP6,MYH8,PPP4R3B,RFX3,LHX3,RBM14,FXR2,BIN1,AP3M2,XPOT,GNB5,NR1I2,HNRNPL,TBL1X,ACTG2,NR0B2,EIF2B1,MYE…	0.037203	0.002	0.0488	1.18068560357775|1.15797909819575|1.12450001634971|1.1096513180319|1.10374647573106|1.08825642257153|1.08716253263153|1.08598297019315|1.08576170282675|1.08267540848671|1.08171686232519|1.08158561366775|1.08110844253383|1.07709479090998|1.07691361751813|1.07372522719578|1.0734021085769|1.07032511489898|1.06841986172019|1.06790232589012|1.06374812663037|1.06162982858543|1.06024446092118|1.05853323…	8|16|29|40|51|80|82|90|92|110|116|117|119|138|140|155|156|175|192|197|224|236|243|254|276|287|293|298|301|308|330|342|355|358|380|384|393|401|403|411|412|428|429|435|438|439|453|464|476|478|479|489|497|498|512|516|517|532|544|549|569|570|592|598|617|623|630|634|636|640|662|688|707|716|723|736|737|740|744|752|759|769|786|803|805|815|820|825|843|854|855|872|880|881|895|897|900|903|931|939|954|961|9…	PF-00539758-00_1e-05_6
HOST:2	TTN,KCNJ16,RAC3,GNAL,HNF1B,MYH2,FBXL2,DCAF13,PGGT1B,SNIP1,SIX6,CALM1,GJB3,SEC24D,NR2E3,ATP1A2,THRB,SMAD4,HNF1A,CPEB1,RXRB,AP1S2,GJC1,COPZ2,PPP4R3B,RUNX3,ACTA1,SMAD5,KCNJ8,NR0B2,CENPA,KCNJ5,EYA1,CAMK2B,LSM14B,RANBP17,ACTC1,ELAVL2,RXRG,CSTF1,SATB2,EXOSC2,EXOG,NR1I2,PBX2,KIFAP3,PHKA1,TAF5L,RNF19A,PKNOX1,PPIL2,UBE2D4,SLC25A4,MEIS1,RFX3,RIOK3,NR4A2,RBMS3,PSMB9,CHMP1B,TCEA2,MTMR9,PDK1,POLR3B,USP14,GJA4…	0.040885	0.002	0.0408	1.12320798565594|1.10557558601929|1.10011691873277|1.09728898488257|1.09556813154606|1.08539213236199|1.08384632668803|1.08258688945106|1.08167409452517|1.07960407462228|1.07399595362696|1.06709976913382|1.06658227982295|1.06397015601899|1.06373899059344|1.06325662431464|1.06325316859422|1.06205771485422|1.06170990037082|1.06133378970347|1.06062084964298|1.0602966804968|1.05847272280993|1.0570658…	10|23|29|31|33|47|49|55|58|61|74|95|98|109|111|114|115|127|129|131|137|139|145|151|154|161|163|176|188|196|206|209|215|225|227|229|231|234|241|251|262|268|273|278|280|281|289|295|303|306|326|329|333|335|344|355|358|359|370|375|379|399|411|436|438|440|444|446|454|467|480|486|493|494|501|517|520|537|566|585|587|602|607|613|615|617|622|636|643|645|646|653|654|661|665|666|676|682|688|700|705|709|716|…	PF-00562151-00_1e-05_6
HOST:2	CALM1,GJB1,LHX3,SMAD4,TLE4,RNF19B,MRE11,RXRG,YEATS4,CELF2,MTOR,TFCP2,CPEB3,SSBP3,LSM14B,FBXW7,ACTA2,YPEL5,RBMS3,INTS7,ISL1,LSM8,KIFAP3,FBXL2,RANBP9,SEC23A,DTL,AR,KHDRBS3,PGGT1B,ATP1A2,CAB39,MYH6,UBE2D1,RXRA,RUNX2,RNF11,FZR1,AMBRA1,PPP2CB,RIOK2,PPP4R3B,NR1H4,GJA1,PRPS2,SUPT5H,NR0B2,XPO4,ELAVL3,PSMB10,RNF7,INTS9,GJB4,PPP1CB,PRPSAP2,SATB2,SMARCD1,UBXN8,KCNJ14,UBE2V2,COPB1,SND1,NXT2,VDR,TRRAP,MYH2,UB…	0.034547	0.002	0.0439	1.17978454159816|1.15882007021087|1.15086858641414|1.14926319461311|1.12355215293419|1.11569000201958|1.11037002704056|1.09638385059618|1.09007603874765|1.08883675061219|1.08773953829157|1.08454887177878|1.07901917387539|1.07839392608184|1.07708441451467|1.07593479353619|1.07479420426764|1.07236179545524|1.07172138480448|1.07077060323093|1.07061602636979|1.07008327624976|1.06817619489029|1.067517…	5|15|20|22|36|54|65|108|134|145|150|164|189|193|200|212|218|235|243|256|259|265|279|285|287|289|291|303|304|311|321|330|345|350|353|356|357|359|372|385|429|437|443|451|458|461|471|473|478|481|484|501|533|539|540|541|566|571|572|580|582|583|591|593|594|611|620|624|630|645|652|653|664|665|667|686|712|713|722|731|742|754|755|760|765|774|779|780|787|789|791|804|819|847|852|856|857|858|860|862|871|872…	PF-00562151-00_1e-05_6
HOST:2	RNF19A,PPP4R3B,TTN,CALM1,SMAD3,ENO3,AP4E1,AKAP8L,ATG16L1,KRR1,ELAVL3,RUNX3,EYA1,RXRG,RGS7,GNA14,PPARG,FBXW7,ATP1A3,NR4A1,TLE2,NR4A3,SIX2,NUP93,HSF1,CEBPZ,VDR,GNAL,GJC2,NR5A1,SPSB1,RBMS3,POLA2,SUPT5H,CELF3,ACTA2,GAR1,NR0B2,SMAD1,UBQLN4,PHKA1,MTOR,HRAS,PBX2,PCBP4,DCAF13,CTNNBL1,RBMS2,CPEB1,EYA3,KCNJ16,EIF2B2,MYH13,PAK1,AP3B2,ATP1A2,NR1I2,CHMP2B,DCAF1,MYH1,SNCA,BEST2,EXOSC8,RAD23A,PPIB,DCAF7,STIP1,P…	0.035528	0.002	0.0488	1.13735916261793|1.09418910993435|1.09021488065401|1.08211186100775|1.07228117520269|1.07093622279611|1.06889688975604|1.06478605578506|1.06371173463328|1.05950679903185|1.05728787009677|1.05419939272147|1.05310231161041|1.05308611847905|1.052199333776|1.05001903536002|1.05000635500124|1.04956906265396|1.04937863842428|1.04836436228944|1.04706794801596|1.04412945798213|1.04360663313389|1.04304546…	4|24|32|46|74|77|86|107|115|140|153|174|180|181|187|206|207|212|214|222|231|260|268|271|286|302|303|310|317|319|325|327|357|361|362|365|370|372|380|390|392|407|412|416|426|441|446|447|449|450|452|456|469|481|488|502|523|528|530|536|547|570|578|585|592|594|608|612|626|639|641|649|650|651|659|669|673|699|718|737|741|749|751|759|762|763|769|780|802|813|818|819|824|828|830|842|843|844|859|861|878|880…	PF-00562151-00_1e-05_6
HOST:2	ACTA2,RBMS2,SMARCD3,CALM1,MYH2,ENO3,ATG16L1,PPIL2,KCNJ5,ATP12A,PABPN1,CNOT3,FBXL6,RBMS3,PPP2R2B,AKAP8L,RNF19A,NR5A1,MYH13,KCNJ6,KCNJ16,POLA2,NR4A3,TTN,GNAL,GJC2,FBXW7,AP4M1,MYH7,CPEB1,HSF1,STIP1,DCAF1,GJA5,USP39,RUNX3,ATP1A3,PPIE,PPP4R3A,BCKDK,KRR1,TSC2,DCAF7,TBL1XR1,EYA1,GNB2,EXOSC2,EXOSC5,SIN3B,PCBP4,GGA3,RPS4Y1,PDK2,PPIB,LSM7,NUP93,NSFL1C,CELF3,PPP1R10,AP1B1,AP3B2,SEC24C,PAX2,CTBP2,SNRPB,UBE2S…	0.038201	0.002	0.0428	1.1304914451457|1.10389751074452|1.09571827148972|1.08657576426214|1.08649251125625|1.0835342973919|1.08007253698579|1.07701080285959|1.07453117859462|1.06847345702781|1.06820702249354|1.06807944208283|1.06747242483556|1.06371257557807|1.06304054623174|1.06301506391308|1.05894348147453|1.05666471440451|1.05425393094816|1.05248616122344|1.05222935262783|1.05207461285862|1.05200136380522|1.05131521…	3|12|18|27|28|29|34|42|48|62|63|64|66|76|79|80|96|103|113|127|131|132|133|136|151|181|191|198|203|210|223|242|244|255|274|285|286|289|310|316|324|339|344|353|360|361|367|368|374|389|392|393|404|410|415|419|433|435|440|454|459|476|477|493|503|505|508|539|540|569|571|586|601|607|612|614|621|623|627|640|661|692|693|697|703|716|721|728|745|750|753|756|761|763|774|780|788|789|793|799|801|806|808|821|8…	PF-00875133-00_1e-05_6
HOST:2	PPP2R2B,CPEB1,SATB2,SMAD4,NR5A1,TFCP2,MYEF2,FBXL6,WDR5B,NR1I2,FZR1,PHKB,DCAF8,NXT2,SNRNP40,PTBP2,KCNJ2,STRN3,TLE4,CSTF2T,LSM14B,SEC23A,AGL,MTMR9,KCNJ3,BEST2,SIN3B,AP4E1,MYH2,BEST1,PRPSAP2,CPEB3,SSBP3,FCF1,PBX3,SIX3,AP2B1,CAB39L,UBXN8,SCP2,RBM12,UBE2D1,SMAD5,PPP2R1B,ELAVL2,KCNJ6,FXR2,TAF5L,UCHL5,MRE11,DCAF13,PCF11,CHMP5,AP1S2,CLP1,RABGGTB,PSMB9,RPS4Y1,CEBPZ,PDK1,SEC24A,EYA1,LSM8,PBX1,SEC24B,CTNNB1…	0.036722	0.002	0.0439	1.11344846117204|1.10709251149003|1.09870699577623|1.08285545192364|1.07910937869939|1.07887657580351|1.0786553446652|1.07269038087888|1.06550964597726|1.06488118111821|1.06446642592964|1.06398518052985|1.0606229483574|1.058154628911|1.05776414522212|1.05767814586752|1.05754704357278|1.0573916495584|1.05286723358682|1.05219799087319|1.05182638684477|1.05117720903626|1.04778587603385|1.04667090633…	5|10|15|33|38|39|41|54|74|77|80|82|98|117|122|123|125|127|153|160|164|169|194|206|209|211|215|226|227|261|306|312|340|345|357|358|364|376|378|391|392|393|396|401|407|422|433|437|459|462|474|493|499|514|516|517|563|565|593|615|619|627|636|650|655|664|665|669|690|693|697|704|707|714|716|726|738|744|748|753|757|758|762|772|774|780|782|785|795|799|807|811|828|831|833|846|852|859|861|864|867|871|876|8…	PF-00875133-00_1e-05_6
HOST:2	ENO3,PPIL2,AQP4,FBXL2,SMARCD3,ISL1,CPEB1,RANBP17,SIX6,TFCP2,AP4E1,MTOR,AP3B2,EXOG,SIN3B,MYEF2,RGS7,GAR1,NR6A1,RBMS3,RXRG,KIFAP3,KCNJ4,MYH8,KCNJ14,EYA1,PSME4,UBE2L6,KCNJ16,DCAF13,RAC2,RAD23B,UBQLN4,RPS4Y1,PRPS1L1,EXOSC8,CAMK2B,GJB1,DAZAP1,GJC1,ATP2A1,PSMB10,TAF5,CNOT3,CIRBP,RXRB,FBXL6,PCF11,YPEL5,PPIE,STRN,SMAD3,AP2A2,ACTC1,AHNAK,CHMP6,PPARG,ATP2B4,PPP1R10,STRN4,PRPF19,USP22,WRAP53,CELF2,CAB39L,SM…	0.035555	0.002	0.0428	1.09399847508863|1.08390888687021|1.08315332145121|1.07834254180846|1.06482860387242|1.06402992429508|1.06385678519918|1.05737949592808|1.05631221558423|1.05562046266|1.0552389206601|1.05471997796927|1.05405721573924|1.05352977397455|1.0534789007779|1.05334742347256|1.05017086702274|1.04967628027692|1.0495797269742|1.04854990116549|1.04835023676065|1.04824975177454|1.04761043457898|1.047426484253…	27|37|39|49|96|98|100|133|140|148|149|154|157|162|163|164|189|194|195|205|207|210|216|219|222|229|233|242|246|249|256|260|278|297|306|327|345|346|347|352|355|363|386|399|410|412|417|419|430|442|468|477|483|492|495|511|545|550|560|600|601|608|621|622|623|628|650|652|653|665|681|691|700|701|705|718|735|759|764|767|768|793|800|807|811|813|829|830|838|860|861|880|884|887|889|911|928|929|931|933|936|9…	PF-01378883-00_1e-05_6
HOST:2	RAC2,SEC24D,KIFAP3,MYH7,ATG16L1,FBXL2,SNCA,RUNX2,SNIP1,ELAVL3,MYEF2,WDR5B,ACTA2,RUNX3,POLR1B,ACTC1,PSMB9,CHMP6,RPLP2,ELAVL2,PGGT1B,UBE2B,PCF11,GJB1,AP3M2,BEST1,PAX2,COPZ2,GNAL,NSFL1C,PPIL2,SEC24C,NR1H2,OCLN,COPG1,COPZ1,SIX6,MYH13,SIX3,GJC2,ACTG2,DCAF13,LSM14B,PSMB10,KRR1,AP1S2,RPL14,WDR18,NR5A2,GJA4,KCNJ4,PHKA2,TBL1X,PSMA4,RPL9,CTNNB1,EIF1,CDC42,PDK1,WDR12,CALM1,KCNJ5,PSMD5,TCEA2,PPIE,SMAD5,PRPS1…	0.03701	0.002	0.0439	1.08438812405617|1.08409687865596|1.07985739072377|1.07634032307171|1.07434197778687|1.06907266650762|1.06615383333328|1.06602390817998|1.06365332031512|1.06311828455247|1.05916850856988|1.0587386612373|1.05846715688768|1.05517802898123|1.05448653565879|1.05227205727524|1.05146943730004|1.05027466130259|1.04987610460671|1.04590374306602|1.04230898147235|1.0422371251464|1.04219718860516|1.04161391…	30|31|38|44|50|68|78|79|91|92|109|111|112|131|137|158|163|173|174|205|247|249|250|257|271|305|308|310|316|320|321|326|330|335|349|350|353|366|374|375|417|439|445|447|471|472|476|480|496|504|516|535|549|551|554|559|562|563|576|582|588|597|605|615|624|625|627|633|640|655|661|662|680|686|696|702|704|705|710|723|725|739|742|745|748|750|753|756|758|760|771|773|775|777|784|791|800|812|825|840|864|869|8…	PF-01378883-00_1e-05_6
HOST:2	RAC2,BEST2,SMAD9,MYH2,PPP2R2B,LHX3,RAC3,KCNJ14,RXRG,GJA5,KCNJ6,XPO4,GNA14,PTBP2,AP4S1,NR2E3,CAB39L,HNF1B,CELF2,TBL1X,MYH1,GNAL,ENO3,NR5A2,BCKDK,CELF3,NR6A1,SIX6,LSM14B,RNF19A,SMARCD3,ACTA2,PRPS1L1,ELAVL2,MYH8,CSTF2T,AGL,CAB39,RUNX3,VDR,SLC25A4,DCAF1,CWF19L1,POLR2A,SCAF8,TLE4,PPARG,AAAS,UBE2L6,GNA11,EXOG,SEC24D,ATP2B4,POLR1B,CEBPZ,DCAF11,PAX2,AP2A2,PPP1R10,CHMP1A,AP3B2,GNB3,FBXL6,KCNJ5,RNF19B,FBXW…	0.03701	0.002	0.0475	1.12227349182174|1.11461242809071|1.09952865574974|1.0907749765821|1.08379119894688|1.07695440981138|1.06789409525204|1.06690140477008|1.06396154043872|1.05999682832887|1.05896431721917|1.05850679069849|1.05750089558982|1.05325978683867|1.05121075891223|1.05079309802637|1.04938511276978|1.048754680559|1.04772689738598|1.0427626386802|1.04123720265569|1.04072782406062|1.04020813753637|1.0399784828…	5|7|15|23|35|43|65|68|79|97|103|105|112|136|156|158|169|176|185|237|254|258|262|263|272|276|291|305|311|320|332|334|351|360|396|397|406|413|430|433|437|440|456|462|467|471|493|502|507|517|523|535|544|545|549|551|571|572|578|583|588|596|606|615|629|637|648|659|661|682|687|691|708|721|744|753|762|775|781|824|825|827|836|837|851|854|855|857|860|862|867|870|883|886|894|909|910|920|943|949|953|962|969…	PHA-00767505E_1e-05_6
HOST:2	DCAF13,SIX2,NR5A1,SNCA,FCF1,NR0B2,TTN,DCAF1,ISL1,GNAO1,NR6A1,HNF1A,PSMB8,MYH6,DAZL,RANBP10,RXRG,FZR1,ATG16L1,BIN1,PCBP3,CELF3,LSM14B,PSMB10,PSMB9,KCNJ14,MYH3,WDTC1,FBXL2,KCNJ6,KCNJ5,GJA5,GJA4,KHDRBS3,ELAVL3,SNIP1,SIX1,CALM1,RAC3,XPO4,GJB1,RBBP6,POLR2A,VDR,RPLP2,KATNB1,HSF1,AP1B1,MTOR,RCC1,UBE2L6,AP3M2,NR4A3,PPARG,KCNJ16,SGTA,MYH2,AQP4,CPEB1,AP4E1,LHX3,WRAP53,DCAF11,HCFC1,MYH4,ACTA1,CDC45,STRN,AP2…	0.039604	0.002	0.0462	1.22146389160675|1.12845628789797|1.12498570643799|1.12486381418287|1.11996566793657|1.11607683605483|1.11212548636933|1.10484440146685|1.10363145874363|1.09659212158061|1.09585460420721|1.09208027424422|1.08995432216976|1.08594934885583|1.07995412556942|1.07918777365596|1.07883670485444|1.07131552066497|1.07051894916933|1.07020646967508|1.06996245631891|1.06400897780698|1.06259903305836|1.062292…	1|17|24|25|28|35|39|50|53|67|68|80|85|94|118|126|130|160|165|170|173|208|219|222|224|235|236|241|255|265|271|280|286|289|292|309|334|335|338|353|372|376|395|416|419|436|439|441|451|458|470|472|474|484|489|503|506|511|514|519|529|533|535|559|561|569|571|587|597|605|619|621|622|629|631|641|658|659|660|679|681|686|694|696|723|740|744|758|774|789|805|806|817|830|832|840|854|857|861|864|877|885|892|90…	PHA-00846566E_1e-05_6
HOST:2	TFCP2,ELAVL2,GJC1,RUNX3,PSMB9,KIFAP3,FCF1,PPARG,INTS9,FBXL2,FAM8A1,UBE2B,GNAQ,MYH1,EXOG,ILF3,MYH8,BCKDK,CELF2,YEATS4,ATP6V1H,PCBP3,UBE2D4,TBL1XR1,U2AF2,PTBP2,YPEL5,SIX6,SEC24A,MRPS28,SMU1,NR6A1,SIN3B,CLP1,WDR18,CSTF2T,DTL,SIX1,ADRM1,CDC40,RAD23A,TSC2,RBMS1,PCBP4,AKAP8L,AP1S2,SPEN,MEIS1,NUP93,DYNLRB1,CAND1,RAD23B,FMR1,PARP4,TSG101,PRPSAP1,PUF60,NUTF2,AAAS,DCAF6,AP1G2,SEC24C,PPP4R3A,RPRD2,MRE11,AP4…	0.039065	0.002	0.0462	1.14566358804485|1.13085868655094|1.09838642633205|1.09683659505161|1.08203400161068|1.08055155972697|1.08049295745888|1.07865374370115|1.0774068931137|1.07735285079361|1.07714672822084|1.07638342778624|1.07458038822646|1.071392505332|1.0679113621004|1.0633314305318|1.06193692113526|1.06142703953741|1.06113517048493|1.05793854881999|1.05686916162079|1.05447494261758|1.05146558341968|1.05145229694…	10|12|33|35|68|75|76|81|83|84|85|88|95|105|116|140|144|145|148|172|179|193|222|223|245|250|252|254|255|258|270|271|272|273|296|317|330|331|334|340|358|360|370|377|379|382|403|405|414|418|424|434|436|446|448|475|477|490|528|533|538|539|550|553|558|575|610|613|614|627|636|642|645|649|663|675|678|685|695|701|705|708|710|712|726|742|751|754|768|775|779|791|793|796|797|810|812|823|828|829|837|845|852|…	phenformin_1e-05_6
HOST:2	BEST1,RXRG,BTRC,MTOR,KHDRBS3,RIOK2,SMARCD3,DCAF13,GNAL,SIN3B,PRPSAP2,SMAD1,RAC3,SGTA,SF3A2,PAK1,RIOK3,INTS9,PDK1,ATP12A,FBXL6,SPSB1,GJB4,PSMB8,AP4M1,MSL3,AP3M2,FXR1,NR2E3,CHAF1B,AP3B2,KIFAP3,MTMR9,FXR2,KRR1,EXOSC1,DAZL,TBL1X,ELAVL2,SIX1,PPP2R2A,AP1B1,MYH8,PKNOX1,CELF2,PGGT1B,WDR82,CPEB1,EXOSC8,XPOT,RANBP17,RBBP6,TAF5L,BIN1,GNAI1,NCBP2,UBXN8,UBE2B,PPP2CB,RBM22,CSTF2T,GNAO1,STIP1,CHMP2B,USP7,ISCU,K…	0.032414	0.002	0.0408	1.10934217869642|1.09858725986223|1.08525865740212|1.08023513707422|1.07838001724182|1.07416607821587|1.0713045057057|1.06874354481548|1.0685506278918|1.06514577203987|1.06436695889199|1.06351615521099|1.06284299699868|1.0626573568269|1.06241169842108|1.06002054313384|1.05931794571352|1.05884644380455|1.05844685553649|1.05726048318414|1.05713222300008|1.05588521142512|1.05558728569031|1.054947525…	39|51|76|104|113|130|147|161|163|187|193|201|211|212|217|227|233|236|240|245|247|262|268|273|280|295|343|345|378|379|386|413|414|415|422|434|444|453|462|474|477|478|484|498|508|527|575|581|582|601|603|619|626|630|638|643|644|645|656|657|658|661|670|675|677|694|702|720|722|723|724|725|730|734|741|745|746|749|758|761|765|779|782|788|804|812|821|842|849|859|867|878|880|882|885|886|898|905|909|913|91…	pioglitazone_1e-05_6
HOST:2	ACTA2,RNF19B,SIX2,SMAD4,COPZ2,YPEL5,RUNX2,ENO3,SATB2,AKAP8L,SPSB1,LSM14B,SNCA,PABPN1,FBXL6,FBXW7,PAK1,MSI1,CELF3,CAMK2G,TFCP2,CAB39L,WRAP73,MYH6,SMAD5,HNF1A,RANBP10,DCAF10,FAM8A1,CAMK2A,ATP2B4,RXRB,NR0B2,RGS7,RBBP6,RBMS2,SIX1,PRPSAP2,GJB1,PCBP4,PSMB8,ISCU,ACTA1,ACTG2,PPP2CB,NR4A3,AP2B1,EIF2B2,KCNJ6,SNRPC,PCBP3,POLR2A,KCNJ14,RPS4Y1,HNF1B,PAX2,RBM15,KCNJ4,SMU1,AP4S1,PRPS1L1,GNB2,PSMB10,TSC2,GJB4,EL…	0.039491	0.002	0.0418	1.46182898699498|1.27109881252968|1.25018713598598|1.19774140713147|1.18814551039266|1.18305239631101|1.1811017567644|1.17206874973035|1.17137314945363|1.17117285279407|1.16260093340783|1.15769759335384|1.1508645312521|1.1472726977276|1.14207854990178|1.14159011839293|1.14060364548637|1.13747196593972|1.13596745416648|1.13367750150679|1.13365112403718|1.13098613345406|1.12964808843813|1.112466205…	5|11|13|26|31|35|37|44|45|47|55|64|77|83|98|99|100|106|110|112|113|119|123|162|201|223|231|249|267|276|278|280|328|339|347|350|353|361|362|374|375|376|386|422|427|438|445|467|472|488|502|512|534|541|562|569|571|586|589|602|607|614|617|619|640|648|651|655|663|669|682|700|705|721|722|726|743|751|768|784|799|800|827|832|839|860|862|871|884|886|910|916|926|932|935|938|950|963|969|973|974|991|992|1014…	pioglitazone_1e-05_6
HOST:2	THRB,BIN1,COPZ2,NR5A1,GJC2,HNF1A,RUNX3,ATP12A,MYH13,GJB5,NR2E3,ATP1A3,CALM1,GJB3,KHDRBS3,RUNX2,KCNJ4,PSMB10,AP3B2,ATP1A2,ATG16L1,PPIL2,SIX1,PDK2,BTRC,MYH4,SMAD3,GNAL,DCAF1,PBX2,HNF1B,PAK1,NR6A1,MSI1,AR,DCAF10,CSTF2,GJA3,AP1G2,AP1S2,MYH3,CNOT3,SMU1,CTNNBL1,HSF1,NR5A2,AP4E1,FBXL6,RBM15B,PABPN1,GNAO1,TLE2,SIX3,PHKA1,NR4A1,ELAVL3,MEIS1,PDK1,DAZAP1,THOC6,RBMS3,MYH8,RPL39L,SGTA,SSBP3,VDR,UBQLN4,KATNB1,…	0.037862	0.002	0.0428	1.26580889867345|1.16896007263617|1.16195103500803|1.15155831976316|1.13517985668973|1.12303557025967|1.11752573345887|1.11701478883995|1.11176643700823|1.11094395951924|1.10600950672557|1.10573220924751|1.0992527351849|1.09882574928551|1.09558300921196|1.09501589659818|1.09450978820705|1.09341803238857|1.09070116212034|1.08722857354569|1.08429635894836|1.08157705740671|1.07751863687952|1.0742283…	1|14|17|23|32|44|54|55|65|66|78|80|102|104|110|116|119|126|135|153|172|187|206|225|240|255|261|295|301|311|315|318|328|333|335|337|364|368|369|370|384|387|390|409|419|451|463|465|470|505|511|512|516|522|535|536|537|538|548|552|554|557|559|569|577|588|603|610|613|618|623|640|647|671|688|692|708|715|721|741|747|750|762|763|776|779|784|815|820|842|845|857|858|869|876|886|887|916|923|925|941|942|949|…	pioglitazone_1e-05_6
HOST:2	ACTA2,KCNJ3,FBXL2,TTN,RNF19A,KCNJ5,ENO3,CALM1,PABPN1,PPIL2,PDK1,KCNJ6,TLE2,KCNJ8,ATP12A,SPSB1,NR1I2,YPEL5,RBM4B,AKAP8L,TLE4,ACTA1,CPEB1,AHNAK,GJC2,RUNX3,RXRG,KIFAP3,ATP1A3,SIX3,NR1H4,PBX2,PPP2R2B,CAMK2G,HSF1,KCNJ16,SMAD1,RBBP6,STRN,MYH13,MYH4,PHKB,CAB39,PPP1R10,PKNOX1,TLE1,GJC1,AP1B1,HRAS,KRR1,EXOSC1,RPS4Y1,DCAF7,CIRBP,SMARCD1,NR4A3,GJA5,EYA1,MYH2,PDK2,PAX2,SNIP1,CPEB3,FCF1,SND1,TIMM17B,RARG,MSL3…	0.037193	0.002	0.045	1.15838311598854|1.15595476770189|1.12203050922296|1.12073251259795|1.11731235132158|1.11316838918902|1.10816906436544|1.10291161501553|1.09011145885856|1.08360385581616|1.07666896297276|1.07014923712768|1.06913331212186|1.0685511695787|1.06562219418848|1.06260804854304|1.06214098521278|1.06199679805192|1.06145789147633|1.05929961346092|1.05792092027423|1.05736583189474|1.05660512735778|1.0556689…	2|4|17|19|21|25|31|39|55|65|83|113|114|119|131|143|147|148|152|171|178|183|188|197|201|209|212|213|215|218|223|239|269|289|295|334|340|343|358|359|362|363|375|386|401|403|404|406|424|425|433|434|443|445|455|456|465|472|478|482|500|518|529|535|546|563|578|581|591|604|612|636|638|649|656|677|696|711|735|736|757|767|771|777|792|810|812|832|834|842|851|869|880|882|884|919|930|962|969|977|983|985|992|…	pioglitazone_1e-05_6
HOST:2	MYH7,TFCP2,SATB2,NR1H4,SMAD4,PTBP2,PPP4R3A,AP1S2,NR1I2,SMAD5,SNRNP40,TLE4,DCAF1,FBXL2,PPIE,BEST1,CSTF2T,HNF1A,NR1H3,WDR5B,PABPN1,RAC2,KCNJ3,SIN3B,SEC23A,LSM14B,CPEB1,GJC2,AP3B2,DCAF8,ARCN1,RABGGTB,GLRX3,FBXL6,COPZ2,MYEF2,UBE2D1,SMAD1,KCNJ6,P4HB,UBE2D2,NR5A2,SMU1,STRN3,CAB39L,SIX1,AP4S1,AP3B1,AMBRA1,CHAF1B,GJA3,EYA3,AP1G1,CAB39,MYH2,GJC1,PPP2R1B,RXRB,ENO2,AP4E1,CSTF1,STIP1,ATP1A1,UBE2I,TAF5,PHKA1,…	0.037195	0.002	0.045	1.09805837257316|1.08617629984678|1.07935121491438|1.06937590285614|1.06597775072683|1.06543421290801|1.06535577289191|1.06329183125114|1.06289502347656|1.05632786066676|1.05445809332273|1.05042862194627|1.04964970268512|1.04711166415775|1.04401486715034|1.04297564305662|1.04121951994202|1.04078800205382|1.04013430329526|1.0397923968374|1.03917663675993|1.03854987819133|1.03746867902168|1.0371906…	9|16|31|57|67|68|69|81|84|114|126|147|154|168|196|207|232|234|251|255|264|273|285|287|292|295|299|314|324|334|335|343|347|354|355|357|361|373|409|412|414|426|432|445|449|450|460|461|462|477|479|483|484|487|488|504|532|533|543|544|547|559|561|573|586|593|597|601|629|637|638|646|647|652|674|687|690|691|692|696|701|717|720|728|729|735|736|753|759|762|763|767|769|773|794|797|799|805|814|820|825|826|8…	pioglitazone_1e-05_6
HOST:2	AP3B2,CPEB1,PTBP2,GJC2,TBL1XR1,PAK1,SMAD4,CAB39L,KHDRBS3,GNA14,EXOG,AKAP8L,DCAF1,STRN,SMAD9,SSBP3,RBM4B,MYH8,DCAF11,ACTG2,ELAVL2,THRB,AGL,WDR5B,PCBP4,ACTA1,GJC1,PABPN1,KCNJ6,MTOR,LSM8,MYH6,KCNJ5,G3BP1,CPEB3,HNRNPA3,CSTF2T,YEATS4,PPP2R2A,HNRNPA0,SEC23A,NR4A1,PDK2,SF3A2,CALM1,SPSB1,PCBP3,CNOT6,RIOK3,PRPS2,SNRNP40,G3BP2,RBM3,POLR1B,GJB3,SCP2,RBMS3,AP1S2,RANBP9,RPL39L,SEC24D,CNOT4,SEC24A,SMU1,AP4S1,P…	0.035681	0.002	0.0488	1.16885933841508|1.1657009989985|1.11665097705763|1.11338666772424|1.09395113173349|1.08280474438207|1.08249081609261|1.07903775478214|1.07657644151328|1.0758991072908|1.06963081088597|1.06656622523329|1.06078796831843|1.06037776384786|1.05878426516798|1.05605137136321|1.05479754059257|1.0547745055153|1.05072255794613|1.05070579164046|1.05001071563157|1.04999737983583|1.0499876869381|1.0489816875…	1|2|10|12|37|62|63|70|77|80|104|113|130|136|143|157|167|168|199|200|207|208|209|216|217|228|249|286|290|293|296|309|310|328|344|355|360|364|400|408|412|418|419|421|424|426|428|450|454|457|461|464|473|488|526|529|562|564|568|575|578|579|606|608|616|619|624|626|644|646|660|677|686|688|689|699|705|706|716|721|723|724|728|730|749|768|775|776|782|799|800|802|817|822|835|871|876|877|883|890|893|900|901…	pioglitazone_1e-05_6
HOST:2	SPSB1,AR,PPP4R3A,OCLN,CPEB1,SEC24D,ELAVL2,FXR2,RAC3,DCAF13,GLRX3,PCF11,ATG16L1,STRN,XPO7,ELAVL3,DCAF1,BIN1,PSMB9,PHKB,PPP2CB,PAK1,NR0B2,GJA5,AKAP8L,NR2E3,CHMP1B,RXRG,CPEB3,FBXL6,PPP2R2A,PDK1,STIP1,RBM3,STRN3,PBX3,CHMP5,CAB39L,SMAD4,AP4E1,NR5A1,SNRNP40,RIOK3,PARP4,AQP4,XPOT,RANBP10,YPEL5,USP14,GNA14,UBE2L3,RAP1A,NR6A1,MTMR9,UBE2S,POLR2J,TIMM22,AP3B1,RPS4Y1,FUBP3,UBE2B,MSL3,MYH1,TLE2,PSMA3,PPIE,RBB…	0.036381	0.002	0.0462	1.20074051309584|1.12700412012051|1.10673291274811|1.09348516581387|1.09058297348367|1.08729109256694|1.08710732526657|1.08268280880961|1.08018176432849|1.07922298978738|1.07348564016836|1.07329207535191|1.07312691003709|1.07178960116229|1.06705881089774|1.0661530066402|1.06610235251501|1.06584498287755|1.06536387065127|1.06510577776231|1.06480251545109|1.06441246117673|1.06355696140106|1.0634912…	4|26|47|65|70|77|78|90|98|101|120|122|125|139|168|177|179|182|183|184|185|188|196|197|213|241|258|288|299|315|323|328|334|340|343|352|355|357|363|364|370|374|398|417|420|422|425|439|455|461|474|475|481|482|485|490|496|503|504|528|546|551|568|579|584|594|618|635|643|644|653|654|657|660|664|677|688|693|723|725|727|731|741|742|748|749|762|765|770|785|787|788|815|833|838|841|846|860|862|872|880|885|8…	PNU-0293363_1e-05_6
HOST:2	TFCP2,RAC2,NR6A1,PGGT1B,PPARG,AP4M1,TLE2,COPZ2,SMAD9,PHKA1,FCF1,SMAD4,FBXW7,THRB,CELF3,FAM8A1,ESR1,GJB5,SEC23A,POLR1C,KCNJ6,SPEN,AP1S2,ATP1A2,SGTA,GNA14,IPO5,GJC1,EXOSC1,DCAF8,PPP4R3B,POLR2B,ATP2A1,GNAO1,RPLP2,SEC24C,DCAF13,AKAP8L,PPP2CA,NR4A3,UBXN8,AP3B2,STRN,CELF2,TIMM17B,FBXL6,OCLN,UBE2B,CDC40,HNF1A,ISCU,USP39,WRAP73,TCEA2,UBE2V2,XPO4,ATP1A1,UBAC1,PPP2R2D,UBE2D1,MLST8,TBL1X,ENO3,CTBP2,DCAF11,S…	0.039204	0.002	0.0439	2.12637381957875|1.15528314171786|1.11356157272697|1.11279653280245|1.09372277905521|1.09235548095639|1.08615558923784|1.08044823897332|1.07449232941978|1.06866179412783|1.06832606207875|1.06400118049492|1.06396989455949|1.0511515236571|1.04785157872207|1.04505346590341|1.04472689230288|1.04319776516922|1.03977916773632|1.03916173022208|1.03845435438155|1.03843713075113|1.035708119227|1.035419986…	1|8|20|21|37|38|42|50|61|70|71|80|81|125|143|161|165|175|206|210|215|216|237|238|246|247|248|250|251|271|278|288|293|297|307|320|323|336|337|339|344|349|350|362|372|377|395|407|415|425|428|433|434|439|440|456|460|467|487|491|492|502|505|510|520|526|528|532|540|561|571|578|585|586|588|592|594|600|603|606|617|621|623|646|647|657|662|669|682|683|706|729|732|737|743|744|746|751|754|762|780|782|784|78…	prochlorperazine_1e-05_6
HOST:2	GNAQ,TBL1XR1,GGA3,CELF2,PSMB8,SATB2,AAAS,STRN4,ENO2,SMAD1,SIN3B,CSTF2T,BIN1,XPO7,MSL3,RAD23A,SNIP1,DCAF10,PPP1R10,INTS9,ILF3,PBX1,AP2A2,EXOG,FAM8A1,HSF1,CNOT3,AP4E1,IPO4,AP3B1,BCKDK,TAF5L,WAC,WDR26,PBX3,XPO4,PAFAH1B1,PRPF4,MRPS2,TSC2,PCF11,USP7,RBM14,PRPS1,HNRNPA3,JUP,FBXL14,CHMP1A,PGGT1B,DTL,RPRD2,AP4M1,SUPT5H,POLA2,UCHL5,POLB,PHKA2,RNF19A,SF3B4,ADRM1,UBAP2L,SEC23A,GNB2,SPEN,CAND1,AP3D1,GNA11,G3…	0.038382	0.002	0.0439	1.16572886646441|1.14126494361042|1.13572342913383|1.12706169387628|1.12443037118439|1.12075859291878|1.11894331833768|1.11436809279754|1.10512806394518|1.10285792227542|1.10009485300749|1.09679950945401|1.09486156109119|1.09279639647197|1.08755673924454|1.08203537493007|1.08108550977152|1.08077773262822|1.07994659164303|1.07977061386877|1.07970428143416|1.07767007604582|1.07728938381794|1.077144…	10|19|22|27|31|39|43|54|71|77|85|93|97|103|120|141|145|149|153|156|157|165|167|168|174|178|182|184|187|191|195|224|228|229|238|251|265|275|278|280|311|321|322|329|339|342|353|358|362|370|397|402|406|410|433|441|446|449|465|474|498|503|514|515|518|524|536|550|555|558|563|564|567|569|572|580|583|589|601|602|606|609|610|624|627|638|644|646|652|666|670|683|693|696|701|706|720|725|736|739|742|755|757|…	quercetin_1e-06_6
HOST:2	WDR5B,PSMB9,MYH1,SIX3,SATB2,FBXL6,RAB3A,ELAVL2,ENO2,RIOK2,RAC3,AP3B2,MTOR,EXOG,PBX1,RUNX3,GGA3,PAX2,POLR1B,CAB39,AP1G2,HSF1,STRN3,SMAD3,FMR1,HNF1A,RBM39,TLE2,CPSF7,DYNLRB1,NR5A1,STRN4,TSG101,POLB,SMARCD2,AP1S2,PRDX3,RAB11A,RBX1,PSMB10,NR6A1,NR2E3,TIMM17B,SCP2,ATP6V1H,UBE2N,GNA14,GNAL,KCNJ14,CTNNB1,AP2B1,CTBP2,PSMD1,AP3B1,CELF2,FBXL14,CHMP1B,AP4E1,EXOSC7,LSM6,AP1M2,SMARCD3,DAZL,SF3A2,RPL39L,RAP1A,…	0.037681	0.002	0.0475	1.25291449619567|1.14483367965935|1.12477684067762|1.11926380896417|1.10045422288471|1.0961030989297|1.08901527589613|1.08741759330659|1.08118301188817|1.07619552641671|1.07567372813947|1.07564580674694|1.07133285269913|1.07056585351298|1.06263122047325|1.06159068478498|1.05708319895119|1.05664244030373|1.05661361336757|1.05601481515358|1.05586461005546|1.05349410394543|1.05186593558674|1.0516871…	2|11|21|26|46|56|68|70|82|99|100|102|116|123|154|159|182|184|185|193|194|211|228|230|241|275|282|296|302|310|324|350|369|371|372|373|377|379|387|397|402|403|410|415|419|420|424|431|433|437|438|450|454|473|474|476|478|480|481|483|492|505|513|518|525|531|546|548|549|552|558|572|575|579|586|591|612|624|630|636|640|649|650|652|667|669|672|679|680|681|684|695|706|707|712|725|741|742|744|752|755|758|76…	raloxifene_1e-07_6
HOST:2	CELF2,RPLP2,PPARG,MSL3,KHDRBS3,BIN1,ISL1,MYH1,AP1G1,RFX3,NR4A3,PBX2,MEIS1,GJC1,BEST2,UBXN8,TAF5L,ACTA1,ELAVL2,SLC25A4,AP3B2,SNIP1,GGA3,NR4A2,KCNJ4,EXOG,PGGT1B,RXRB,GNAL,SPSB1,PBX3,NR1H4,STRN,ATP2B4,EXOSC1,UBE2D1,YPEL5,PKNOX1,DTL,RGS7,STUB1,LHX3,GJB5,DAZL,PPIE,RANBP17,AP4E1,RUNX2,GJB1,AP2A2,SMARCD3,CNOT3,RBMS2,SF3A2,MYH2,PRPSAP2,NSFL1C,ENO2,PRPF4,AP3B1,DCAF1,CDC42,EIF2B2,BEST1,POLR2B,RBBP4,NR1I2,C…	0.038211	0.002	0.045	1.27979347981758|1.2231156982185|1.17334588250674|1.15847805882527|1.15275909901639|1.1454977035517|1.14461044180242|1.13030317985766|1.11499864255385|1.11346721006576|1.11011329221541|1.10984388792793|1.10607303748899|1.1028891885574|1.10081194729813|1.0966775519798|1.09498734179846|1.09294846309929|1.09179620671072|1.09033031248645|1.08760575859461|1.08635457642525|1.0841861201758|1.07871830872…	6|16|28|43|47|51|54|69|94|97|104|106|114|123|134|152|159|168|176|181|193|200|206|239|255|269|288|292|297|303|313|326|352|365|383|391|394|401|405|418|424|438|444|446|457|458|477|483|490|491|512|518|525|541|542|545|549|561|566|575|577|581|582|584|590|591|607|608|613|617|619|628|634|641|645|652|654|658|661|667|672|677|678|705|706|728|785|792|798|811|813|819|824|829|844|868|869|874|883|893|911|924|92…	rofecoxib_1e-05_6
HOST:2	NR0B2,DCAF1,MYH13,MYH6,RAC3,FBXL2,ACTC1,EXOSC1,MYH4,ACTG2,MEIS1,VDR,AP2B1,CELF3,KIFAP3,ENO3,NR2E3,ACTA1,KCNJ4,UBQLN4,YEATS4,UBXN8,FBXL6,SIX2,AP4E1,CHAF1B,AP1B1,BEST1,SUPT5H,DCAF6,PRPS1L1,RPLP2,SATB2,SEC23A,EYA1,EXOSC9,LSM14A,PPARG,SIX6,PABPN1,MSL3,POLD2,PCBP3,MYH1,KCNJ3,PCF11,THRB,GNAI1,RANBP17,ATG16L1,PPP1R10,CHMP1A,CIRBP,TIMM17B,PBX2,GJC2,WDR5B,PPP2R2B,HRAS,CEBPZ,KRR1,KHDRBS3,SNRPG,WDR18,CTNNBL…	0.037258	0.002	0.0439	1.094585196276|1.0898468623339|1.08197688879532|1.07654180834863|1.0720472669537|1.06940587429302|1.06832454795714|1.06522933878568|1.06441808031903|1.06394695448479|1.06246415227082|1.06123945306154|1.06066423839061|1.05979290399976|1.05974815055972|1.05750627416612|1.05728587462324|1.05468462651979|1.05392860486133|1.05257837462014|1.0514340602215|1.05100188396656|1.05036164611115|1.04952973285…	16|20|32|41|53|66|67|79|84|88|97|106|107|112|113|125|127|142|148|161|171|174|181|187|190|193|223|231|245|246|265|302|308|317|352|363|373|380|381|383|386|390|401|406|415|430|446|457|458|459|467|500|509|513|522|532|536|541|549|551|582|590|609|620|632|636|643|649|655|658|661|674|678|686|691|694|695|701|704|718|720|724|725|726|737|738|742|752|761|770|786|791|795|799|800|805|811|817|818|820|844|852|85…	rotenone_1e-06_6
HOST:2	ATP2A1,MYH3,MYH7,KCNJ4,RFX3,PDK1,BEST1,KCNJ3,AP4M1,NR5A1,NR2E3,RUNX3,GNAI1,ACTA1,NR4A3,NR4A1,RNF19A,RBMS2,GGA3,ATG16L1,YPEL5,KCNJ16,AKAP8L,SMAD3,CAMK2A,SNCA,AR,RUNX2,MYH6,GNB3,DCAF1,LHX3,PPIL2,RPLP2,SUPT5H,ATP1A2,ELAVL3,GJB3,MYH4,TFCP2,AHNAK,SEC24D,KCNJ5,RABGGTB,CPEB3,KCNJ6,PARP4,PCBP4,RGS7,NR1H2,CNOT3,FBXW7,LSM7,RBM4B,THRB,SIN3B,MYH13,SEC24A,AP2A2,PSME4,TLE1,CTNNBL1,CPSF7,CAMK2G,RALY,PBX1,WDR18,…	0.036175	0.002	0.0462	1.11770046362857|1.10004921304235|1.08814947761893|1.08371060067208|1.07764337484863|1.07461459656239|1.06958713927164|1.06853780683191|1.06671238362797|1.0663351657466|1.06616999951752|1.06585579991194|1.06392367352449|1.06320693997911|1.06002184448654|1.05972665410419|1.05715273757935|1.05655141954504|1.05622795673|1.05604792908753|1.05572868127232|1.05151820811678|1.05150659785002|1.0508524720…	7|17|28|35|51|56|74|76|84|85|86|87|96|100|112|115|129|134|136|139|140|170|171|176|192|204|207|209|212|231|234|236|244|253|258|265|278|327|351|367|370|387|423|427|430|433|447|466|481|483|503|508|512|531|536|537|544|548|574|583|595|596|597|614|620|623|645|657|667|675|679|699|704|712|724|757|768|771|778|779|788|789|798|807|824|826|836|842|843|868|883|892|896|903|912|921|928|931|932|933|936|943|944|9…	rotenone_1e-06_6
HOST:2	EXOSC1,RXRG,SPSB1,BEST2,NR1H2,FCF1,SIX2,GNAO1,CSTF2T,PSMB8,KCNJ6,DCAF1,HNF1A,MYH3,GJC2,ACTG2,GJB3,BTRC,RUNX3,EYA1,BEST1,MYH2,ELAVL3,CPEB1,GJA4,GJB4,MYH1,GJA5,OCLN,RBMS2,RAC3,SIX1,ISL1,SNCA,KCNJ5,CAMK2A,MYH7,AKAP8L,YEATS4,UBE2L6,POLA2,ATP1A2,TTN,THRB,GNAL,RPS4Y1,SEC24A,CALM1,LSM14B,COPZ2,CPEB3,RNF19B,SUPT5H,SEC24C,USP14,SF3B4,STIP1,ENO2,PPIE,KIFAP3,AP4E1,SNRNP40,RPS25,CDC42,TIMM17B,RBBP4,CAB39L,NR…	0.039874	0.002	0.0408	1.15826391645326|1.12229924876531|1.12228226679068|1.11349397371623|1.09605034107905|1.09367807816851|1.0918959635783|1.09121846488364|1.08756624412034|1.08413947064662|1.08074038652995|1.08037724421744|1.073577695275|1.07296200261546|1.07135222624387|1.0695403805537|1.06792308894127|1.06679813451771|1.06518990486673|1.06347254661293|1.06335080481094|1.06259508635334|1.06091489418817|1.0602999588…	4|18|19|23|47|53|57|58|68|77|89|92|118|123|130|134|143|147|160|166|167|171|180|183|187|188|195|200|205|209|226|257|271|274|281|284|288|306|307|314|320|321|361|364|380|387|397|403|429|431|466|470|485|497|500|506|516|534|554|559|576|579|590|600|607|609|614|615|641|659|660|669|678|695|696|698|700|706|707|715|717|739|743|744|767|770|780|785|788|798|799|802|806|815|819|820|830|832|838|840|842|846|850|…	SB-202190_1e-06_6
HOST:2	FBXL2,HNF1A,RAC2,RAB3A,NR4A2,HIRA,CPEB3,KATNB1,UBE2D1,NR4A1,NXT2,GNAI1,GPN3,SEC24D,KIFAP3,PCBP3,RANBP10,FAM8A1,CLP1,SPSB3,RBMS3,CHMP5,RNF19B,SLC25A4,SEC24A,STRN,RIOK3,FBXW7,WRAP53,YPEL5,WRAP73,LHX3,KCNJ4,AMBRA1,TLE4,POLB,UBE2B,RNF11,MYH1,VDR,NR1H4,HADHB,AGL,RFX3,AP3B2,DCAF10,UBE2L6,GNAL,WDR5B,AP3S1,RPLP2,DTL,CSTF2T,MYH3,FBXW11,GJA1,RUNX2,PDK1,ATP6V1H,RAP1A,SIX3,RNF19A,WDR26,PRPSAP2,MRE11,CAB39,BT…	0.032914	0.002	0.0488	1.30746112301188|1.21222287853749|1.21174479777386|1.19746511862593|1.18883049273082|1.18791787091262|1.17137050421161|1.16831137108242|1.1516355934392|1.14708711241885|1.14471665075465|1.14238099572281|1.14018885278848|1.13920981145652|1.13851913462507|1.13743439424219|1.13592150403194|1.13480674345668|1.13294911111854|1.13250729162147|1.13060639016746|1.1299304877431|1.12566248367472|1.12524008…	23|71|72|87|100|101|123|127|167|178|180|186|191|195|201|208|215|216|221|222|228|229|242|246|257|268|280|281|297|302|304|318|330|333|337|343|352|361|365|385|399|423|428|456|458|469|474|478|483|497|504|527|535|538|542|543|548|550|554|556|567|569|572|602|616|617|650|662|663|670|671|678|689|700|703|706|711|713|716|718|727|742|747|757|766|772|779|783|790|791|800|802|803|829|832|861|869|880|889|897|903…	SB-202190_1e-06_6
HOST:2	AP3B2,ENO2,PSMB10,SIX6,TIMM17B,BEST2,GJA3,NR0B2,HNF1B,TTN,BCKDK,GJA4,NR5A1,CDC42,SPSB1,CALM1,GJB4,KCNJ6,CELF3,MTOR,UBE2L6,PDK1,KCNJ5,MYH2,AAAS,ATP2B4,KATNB1,SNCA,FCF1,GJC1,GNAL,SMU1,SUPT5H,EXOSC5,HRAS,TLE2,RXRG,PAX2,SMARCD3,UBE2D4,DCAF1,RAC3,BIN1,SMARCD1,RPS4Y1,LSM14B,PRPS1,RAB3A,PHKA1,AP2B1,IPO4,AP1S1,GNAO1,CAMK2G,ATP1A3,SEC23A,RAD23A,GNAI2,PCBP4,PCBP3,AP1M2,FBXW7,NXT2,BEST1,UBQLN4,ACTG2,PPP2R1A…	0.049143	0.002	0.0462	1.16779484213261|1.16597307510167|1.15068455991209|1.14082082159617|1.13844544170867|1.13761569987977|1.12784853724193|1.12716116408421|1.12522091616584|1.12454637672293|1.11948922201799|1.11762248401429|1.11538414335263|1.11486376856421|1.11174822624701|1.11151190862757|1.11058918222804|1.11015554623134|1.10946332311763|1.10775171729724|1.10611737195366|1.10590561733881|1.10386946765069|1.102729…	33|40|55|76|85|86|116|118|125|127|139|147|156|158|179|180|186|188|192|201|209|213|232|241|243|249|251|253|270|273|281|300|312|317|322|337|348|349|351|360|378|385|399|405|408|409|411|418|426|430|439|444|450|472|477|482|487|498|504|514|535|537|540|547|554|558|560|562|574|591|595|597|601|606|607|621|629|636|648|649|655|669|670|690|697|700|702|714|732|740|747|750|752|753|756|769|782|811|813|822|837|8…	SB-203580_1e-06_6
HOST:2	KIFAP3,FBXL2,KCNJ4,GNAI1,TLE4,ISL1,CPEB3,RAB3A,FBXW7,SSBP3,UBE2D1,RANBP10,SEC24D,NR4A2,AGL,MRE11,VDR,CLP1,KATNB1,RNF19B,GPN3,SPSB3,NXT2,SLC25A4,STRN,ATP2B4,GJB1,CSTF2T,RIOK3,YPEL5,BTRC,SEC24A,DTL,CAB39,CHMP5,NR4A1,ATP6V1H,PRPSAP2,RNF11,RIOK2,GNAO1,PCBP4,SNIP1,SATB2,FAM8A1,KHDRBS3,AP3B2,SEC23A,G3BP1,UBE2B,SMARCD3,PPP2CB,MTOR,CHAF1B,YEATS4,PHKB,AP3S1,UBE2L6,WRAP53,COPB1,RANBP9,ENO3,POLB,UBE2A,LHX3,…	0.036216	0.002	0.0475	1.48739161413968|1.3669481411309|1.32037696193654|1.27115189288319|1.24848630448721|1.24462782464101|1.24186407484145|1.22644660172131|1.22619042106584|1.21053462570335|1.20632008885763|1.20320494280409|1.18963729905873|1.18413400744708|1.18332421783039|1.18124877024191|1.18083727321079|1.17905999035119|1.17538768717029|1.1702921977421|1.16974937264291|1.16852863093987|1.16468935619329|1.15921992…	8|21|45|76|92|96|98|113|114|132|139|146|178|181|182|185|186|191|201|211|214|218|228|241|249|257|258|260|269|274|292|302|305|313|324|347|355|359|364|365|383|396|420|422|437|446|450|453|460|465|472|476|479|481|487|493|494|504|507|515|517|522|533|544|552|556|562|564|566|583|592|597|601|604|624|627|631|642|660|689|697|704|709|723|737|738|739|742|744|762|764|767|769|773|781|785|810|812|815|821|829|832…	SB-203580_1e-06_6
HOST:2	TTN,RFX3,AP3B2,SIX6,SPSB1,KCNJ6,DCAF1,FBXL6,CELF3,BEST1,CHMP6,ENO2,HNF1B,UBQLN4,TLE2,GJC1,FZR1,NR1H4,RAB3A,MTOR,RAC3,POLR2A,FBXW7,DAZL,NR2E3,ENO3,HNF1A,PCF11,RPS4Y1,GJA4,GNB3,PCBP3,TFCP2,RNF19A,RUNX3,ATG16L1,PDK2,GJA3,STRN4,MSI1,KHDRBS3,GNAL,ATP2B4,BCKDK,GGA3,POLA2,RGS7,SMARCD1,ATP1A2,ATP2A1,LSM14B,MYH2,SMAD9,XPO6,POLR1B,PRPS1L1,NR5A1,LHX3,NR1H3,GJB4,AP1M2,AP1G2,ACTG2,GJA5,RANBP17,SMAD3,AAAS,RPL3…	0.038461	0.002	0.0475	1.11944305493873|1.10786426385034|1.10473945874938|1.10377071503432|1.09753285131494|1.09101275610982|1.08800057079322|1.08494448283172|1.08438697122077|1.08433491419287|1.08097048947316|1.07853960579057|1.07822048111634|1.07819397551313|1.07718785695445|1.07334485714045|1.07186470678923|1.07173240313795|1.07015678575787|1.06880907038911|1.06587820788684|1.05714155093079|1.05383503925601|1.053368…	21|28|33|35|40|56|68|78|82|83|91|100|102|103|107|134|144|145|152|157|177|234|261|265|270|271|278|290|308|311|313|318|335|336|340|346|357|360|368|378|389|404|421|425|428|430|439|449|457|467|474|477|488|489|503|528|531|536|538|542|544|564|579|581|598|613|617|620|621|622|623|630|637|668|674|681|703|720|727|732|746|748|751|752|758|762|794|813|822|826|829|841|849|862|867|871|873|884|886|890|909|916|91…	SC-19220_1e-05_6
HOST:2	GNAO1,RXRG,SMAD4,DCAF13,EYA1,SATB2,FBXL2,KIFAP3,PPP4R3B,ISL1,PRPSAP2,PDK1,UBE2D1,RANBP9,PPP2CB,RNF19B,ELAVL2,MRE11,GJB1,LHX3,PSMB8,GJA5,MTMR9,HNF1A,SEC23A,GJB4,CPEB3,RIOK2,MYH8,CSTF2T,PAX2,CHMP5,FBXW11,NR5A1,RNF11,CELF2,UBXN8,PPP2R2B,EXOG,DTL,MTOR,AMBRA1,RBMS3,PRPS2,SIN3B,TTN,LSM8,AGL,PTBP2,ACTA1,TAF5L,GNAQ,MYH3,PHKB,HNRNPA3,PBX2,RIOK3,NXT2,NR1H4,TFCP2,YEATS4,SEC24B,RUNX2,CAB39,PGGT1B,GPN3,FUBP3,…	0.033855	0.002	0.0408	1.1629624963965|1.16241643481321|1.14525598904045|1.13646557964489|1.13556553673954|1.12148584360605|1.11865085849324|1.11702341862989|1.11562457299138|1.11039100177173|1.09965648345656|1.09908783533968|1.09700483916307|1.09562876063671|1.09520638720412|1.09264658860886|1.0901292810691|1.08911956533372|1.08125398495129|1.08093216848103|1.07826387947263|1.07742833838813|1.07669709600032|1.07656077…	18|19|40|49|50|71|78|86|90|100|156|158|173|180|184|204|216|224|277|280|297|307|314|316|327|328|332|337|340|351|353|356|357|365|369|374|376|380|395|408|410|425|436|442|449|450|451|456|460|461|476|482|483|488|489|491|501|506|510|532|561|573|582|585|592|596|597|599|604|618|653|656|662|665|669|677|678|679|703|719|737|739|743|746|750|753|756|766|768|769|790|802|803|810|835|848|850|853|854|855|872|875|…	SC-560_1e-05_6
HOST:2	PDK1,KIFAP3,ATP2B4,RAC2,MYH8,SSBP3,CELF2,FBXL2,TLE2,NR4A1,RXRB,PSMB8,SMAD9,GNAL,GJA3,SMARCD3,PKNOX1,THRB,SNCA,ENO3,RPRD2,SMAD4,RBMS2,RXRG,ISL1,YPEL5,PPIL2,THOC6,CAMK2G,HNF1B,PPP1CB,SMU1,PCBP3,PGGT1B,SEC24D,RANBP17,MYH13,RUNX3,AR,SMARCD1,TSG101,NR0B2,RANBP10,RIOK3,CPEB3,KCNJ8,POLR2A,AP1B1,SIX2,TLE1,U2AF2,SIN3B,FBXW7,AGL,GNAI1,HCFC1,MYH1,CTNNBL1,RNF19B,WDTC1,RBMS3,SIX3,ACTA2,CELF3,RPLP2,CNOT4,TLE3,…	0.037296	0.002	0.045	1.16625837200513|1.15617024163931|1.12947511563175|1.12372144769341|1.11333273093408|1.10420443360263|1.09858850019848|1.09604656576744|1.09447398610498|1.09323311711407|1.0895496592293|1.08203699701182|1.08025788751843|1.07929720341613|1.07558223399964|1.07450174380152|1.07439006861334|1.07375426831727|1.07354403721042|1.07186857857224|1.07035360572052|1.06808053150179|1.06775741950418|1.0637871…	2|5|15|20|28|40|51|55|60|63|77|99|106|110|121|125|128|131|132|151|156|173|177|199|209|224|225|250|252|261|271|282|299|330|332|335|340|361|366|368|372|380|390|403|419|431|432|433|434|469|477|481|486|500|503|509|513|523|535|538|539|541|544|556|557|559|568|574|583|586|588|590|612|618|622|626|634|640|673|674|710|727|743|748|750|754|758|761|765|776|794|800|804|810|818|844|857|861|864|865|871|872|880|8…	SC-560_1e-05_6
HOST:2	CELF2,FBXL2,PSMB9,MSL3,DCAF1,SIX3,PRPS1L1,NR5A1,WDR5B,NR1H3,GJB5,PSMB8,PDK2,RGS7,ATP6V1H,RPLP2,EYA1,FBXL6,CHMP1A,GJB3,DCAF13,KCNJ14,ENO3,GGA3,FCF1,ACTA2,CAMK2B,PPP4R3B,ATP12A,CELF3,RAB3A,PABPN1,TLE3,AAAS,UBE2L6,RUNX2,GJA3,GJB4,TFCP2,NR1H4,MYH13,PKNOX1,SGTA,BCKDK,PDK1,BIN1,AP4M1,UBQLN4,AQP4,MEIS1,COPZ2,MRPS2,SNRPC,SMARCD2,ATP1A3,XPO7,AP1M2,PAK1,KCNJ8,PPP2R2B,POLR2A,POLR2L,EXOSC1,ENO1,CHAF1B,PPP2R2…	0.040053	0.002	0.0462	1.21732853814796|1.16609251859165|1.15251860186527|1.14086943651899|1.11438866825523|1.10389316905567|1.10056486381955|1.08962712967443|1.08572252559504|1.08518390933008|1.0785557645327|1.0771885650186|1.07305704952392|1.07284076451922|1.07276703714035|1.07194612438575|1.07070225402743|1.07050993651647|1.06880724945207|1.06840311082222|1.06698519212154|1.06663522183245|1.06637852148834|1.06578855…	9|16|20|24|36|50|63|88|94|96|127|135|165|167|169|176|183|186|195|196|206|209|211|215|221|227|240|245|256|273|279|282|287|292|306|309|314|317|325|328|340|342|344|348|361|364|376|380|403|406|409|411|424|436|445|465|467|469|478|487|493|494|501|512|515|526|527|538|572|577|584|619|623|629|631|645|648|651|662|664|667|668|670|691|700|706|707|708|717|719|726|735|742|745|748|752|754|775|784|786|795|804|80…	SC-58125_1e-05_6
HOST:2	DCAF10,PCF11,YPEL5,NR2E3,RANBP10,DCAF1,NR5A1,ACTA1,NR4A2,RIOK3,FBXL2,ACTA2,SPSB3,MYH6,CPEB3,SMAD3,GNAI1,PABPN1,AP1G2,NR0B2,MYH3,PDK2,GJC1,COPZ2,CELF3,DCAF7,PBX1,ATP2A1,SF3A2,GJC2,HNRNPA1,SATB2,ENO3,KIFAP3,RPRD2,NR1H4,ISL1,RARA,MYH4,CNOT4,GNAL,KCNJ2,KCNJ8,TLE4,CIRBP,UBXN1,UBQLN4,RXRG,PSMB8,RAB3A,RNF19B,SMAD9,AP4E1,STRN,AKAP8L,CELF2,MYH1,POLR2A,DCAF11,ATP12A,ELAVL3,PPARG,WDTC1,ELAVL2,SEC24B,MYEF2,V…	0.037423	0.002	0.0488	1.18025328574255|1.1615141386711|1.14269922474288|1.14210892109473|1.13550201653218|1.13398772493618|1.12470112444296|1.12061604644839|1.11797636886128|1.11515434464143|1.11500893525627|1.11110238685747|1.10859837211955|1.10756510522126|1.10645177754806|1.10006373259441|1.09999390393924|1.0981620155047|1.09711123077379|1.09604693637758|1.09602550111405|1.09297773563137|1.09228582866904|1.08595770…	13|22|41|42|52|55|62|71|78|82|83|97|103|107|110|129|130|138|142|150|152|165|169|199|200|217|236|237|255|280|288|293|294|299|304|305|334|335|338|343|349|358|367|384|385|390|398|406|411|417|423|426|434|438|443|446|454|467|482|483|522|553|569|594|599|602|603|618|621|624|635|641|645|651|660|665|667|681|690|708|716|722|723|730|735|741|751|762|772|776|777|783|794|799|810|822|826|835|839|854|859|869|892…	scriptaid_1e-05_6
HOST:2	KCNJ6,MYH1,ACTA1,HNF1A,PPARG,GJC1,CALM1,RPLP2,KCNJ14,NR4A3,NR4A2,RNF19A,RAC3,DCAF1,AP3B2,ATP2A1,KCNJ5,NR4A1,PDK2,TFCP2,SMAD2,NR5A2,ENO2,ATG16L1,ACTG2,HCFC1,LHX3,NR0B2,MYH6,GJB4,BCKDK,NR1H2,PRPS1L1,SSBP3,RCC1,CAMK2G,MSL3,TTN,AP2A2,CPEB3,SIX1,SNCA,CTNNBL1,XPO7,KIFAP3,OCLN,INTS9,TSC2,AAAS,PPP2R2D,GJB1,SPSB1,PARP4,PSMB9,VDR,ACTA2,POLR2A,CENPA,RPS27L,THOC6,KATNB1,WDR12,GNB3,EXOSC2,PSMD1,STUB1,PPP4R3B,…	0.038552	0.002	0.045	1.16415714146497|1.12636887193254|1.12338181592718|1.11777642191656|1.10599449660026|1.09624673700676|1.09422321487248|1.09095873885377|1.08661275790633|1.08555950398194|1.08543080285886|1.0821916616227|1.08151351593084|1.08044325014898|1.07338198328786|1.06791089838566|1.06676147526478|1.06564244023762|1.06487110833201|1.06271012684066|1.06076549441571|1.05953758987753|1.05930788541872|1.0573971…	6|15|17|21|32|51|55|68|82|89|90|97|101|107|134|166|172|179|183|194|213|223|226|246|250|253|254|256|262|275|279|294|298|304|305|336|338|339|351|367|380|394|411|414|439|473|495|510|511|519|530|535|539|544|548|557|574|578|603|615|626|628|635|636|646|650|653|665|666|668|679|680|686|688|690|694|695|705|711|714|716|725|731|732|734|746|750|754|755|758|766|773|782|786|788|794|799|807|808|815|820|823|842|…	semustine_1e-04_6
HOST:2	TFCP2,PDK2,ENO2,KIFAP3,PPIE,AR,TBL1XR1,PPP2R2D,RAC3,GNAI2,TCEA2,GGA3,SPSB3,RPRD2,PPP2CA,CSTF1,AP4M1,RXRA,CWF19L1,SIX3,RNF7,PCBP3,UBE2B,SMAD4,PAK1,PHKA1,NR1H2,BIN1,IPO5,WAC,MYH8,STUB1,DAZAP1,HSF1,UBXN8,EIF2B2,UBE2S,FZR1,SEC24A,INTS7,EXOSC5,SNIP1,AP1G1,PABPN1,WDR5B,CPSF7,KCNJ4,SF3A2,CAMK2A,CIRBP,NAT10,GNB3,ACTC1,EMG1,STRN4,POLA2,FUBP3,NUP107,AP3D1,EIF4H,PRPS1,DTL,CHMP2A,PSME4,RBM3,RBMS2,EXOSC7,OCLN…	0.035801	0.002	0.0418	1.34422290528263|1.1395789979269|1.13841047597647|1.12124657157551|1.12042476353042|1.11221531111104|1.10152117227913|1.08474040691165|1.08036125456179|1.07565111919209|1.07211753353271|1.07156646296949|1.07125359182207|1.07081808491071|1.06905077576191|1.0688723822841|1.06809587411051|1.0671907059132|1.06630338985758|1.06624873357244|1.06563574035127|1.06505775603558|1.06421024989839|1.064052946…	1|16|17|29|31|40|49|87|100|117|134|138|140|144|153|154|161|164|173|174|182|186|193|194|198|199|206|210|216|229|233|236|241|248|265|291|314|315|338|345|350|354|358|369|375|391|414|439|444|447|478|482|484|491|493|497|504|507|511|512|514|517|518|527|552|555|563|565|567|571|579|589|592|606|610|616|624|630|633|642|645|663|671|684|685|695|697|701|707|716|719|723|725|732|734|736|741|744|749|756|761|767|…	sirolimus_1e-07_6
HOST:2	PSMB9,GNAI1,FBXL2,KIFAP3,RAB3A,STRN,KCNJ4,AP1S2,FBXW7,ENO2,KATNB1,KHDRBS3,CELF3,NR4A2,ATP2B4,UBE2L6,CPEB3,RAC2,RANBP10,PCBP3,RNF19A,CLP1,WRAP53,GNAI2,PDK1,MEIS1,SIN3B,PCBP4,SMARCD3,VDR,SPSB3,BTRC,RIOK3,EYA3,AP3B2,GPN3,AKAP8L,SMU1,POLB,ATP1A2,SIX6,SLC25A4,GJA3,GNB3,NR4A3,SNIP1,UBE2S,ELAVL3,CAMK2G,PRPS1,ATP1A3,GNA11,GJA1,EIF4A3,CHMP5,CWF19L1,ATP6V1H,NR6A1,FXR2,WRAP73,WDR26,NUP93,UBE2D1,AP3B1,DCAF11…	0.042122	0.002	0.0475	1.31214240141553|1.24437976650048|1.22808626212835|1.21055566136005|1.20382840208181|1.19795067348729|1.19200599069287|1.18343653081582|1.16174530061029|1.15532825987254|1.14734111861949|1.1403764932817|1.13602847810718|1.13375280986383|1.13088710819036|1.12793021084101|1.12597634034733|1.12544353841084|1.12350269698093|1.12281398022354|1.12256965611641|1.12185409959346|1.11870512550767|1.1139983…	22|37|42|52|56|60|65|73|95|110|125|137|150|151|158|165|175|176|183|186|187|194|202|213|218|227|233|248|249|250|254|273|274|284|291|295|303|308|316|320|321|323|324|328|338|339|350|363|367|415|416|418|438|448|465|475|486|493|498|515|516|553|564|565|569|580|586|588|596|605|609|614|617|623|633|649|658|668|686|687|693|694|699|703|709|715|720|721|726|732|760|767|770|771|777|781|782|792|803|819|827|828|…	sirolimus_1e-07_6
HOST:2	PSMB9,KCNJ4,FBXL2,KIFAP3,SMARCD3,STRN,RAB3A,ENO2,GNAI1,KATNB1,SSBP3,RANBP10,RAC2,AP4E1,ATP2B4,RNF19B,AP3B2,UBE2L6,VDR,GPN3,CLP1,NR4A2,POLB,SLC25A4,NXT2,CSTF2T,WRAP53,MEIS1,CPEB3,PPP2R2B,SPSB3,UBE2D1,TFCP2,WDTC1,MTMR9,NR6A1,BTRC,CAMK2B,SIX3,AGL,GNAI2,CHAF1B,GJA1,CHMP5,EIF4A3,WRAP73,HADHB,SMAD9,MYEF2,ATP6V1H,AP1S2,SIN3B,UBE2S,KHDRBS3,AP3M2,UBE2B,MRE11,WDR5B,GNA11,AP1B1,FBXW7,NUP93,AKAP8L,SMU1,GNB5,…	0.037928	0.002	0.0475	1.37383190209135|1.27416773445497|1.25780008488933|1.25158186524328|1.19981555990304|1.19580416066596|1.1742209235989|1.17021070568191|1.16973533610093|1.16015008549531|1.15136145449888|1.15111867496443|1.14724971615193|1.14653459177788|1.14558266134026|1.14486487290937|1.14235640247814|1.13888993022343|1.13669317567581|1.13136777768398|1.12926660215637|1.12615304917215|1.12457949320098|1.1207086…	13|34|41|44|67|70|94|102|105|114|134|135|142|143|145|147|151|161|166|174|179|194|201|215|216|218|219|227|247|264|266|268|288|292|298|315|330|342|360|364|372|391|393|400|407|409|414|418|424|429|431|435|442|446|450|451|473|483|485|495|500|534|537|544|569|570|574|576|590|602|604|606|610|611|617|619|621|627|634|656|663|686|689|693|705|706|715|718|736|748|751|754|762|769|777|795|799|800|801|803|812|82…	sirolimus_1e-07_6
HOST:2	GJC1,FBXL2,PDK2,SIX3,UBE2L6,KCNJ8,SMAD5,PGGT1B,GNAQ,MYH6,RARA,GJB3,STRN,PPIE,LHX3,LSM4,PAX2,DAZAP1,PPP2R2B,GJA5,ATP2A1,POLR2A,ACTC1,MTOR,SLC25A4,CPSF7,ATP12A,ATP1A2,DCAF1,INTS9,SMAD4,GJC2,FCF1,AP1S1,CAMK2G,SSBP3,THOC6,WDR5B,RBMS2,PPP2R1B,DCAF13,TIMM22,RPS4Y1,TCEA2,PSMB10,YPEL5,AQP4,CNOT4,PCBP3,SPSB1,NR1I2,DCAF10,TRRAP,PAK1,AP2M1,INTS7,POLE2,DCAF11,SIX6,NR6A1,MYH7,NR5A2,KHDRBS3,GJA4,FBXW11,ESR1,FX…	0.038385	0.002	0.045	1.13181051179509|1.12339772823318|1.12046706004595|1.09924196023794|1.08331376097295|1.0832706408254|1.08105349145501|1.08062829241385|1.07944506789273|1.07922093199428|1.07891263997928|1.07879432342871|1.07725808624793|1.07636233818829|1.07574168057165|1.07293253702685|1.07226805841556|1.07041456717792|1.06889235750993|1.06304785596706|1.06220015517624|1.06120253483962|1.05819030283135|1.0576685…	16|18|21|37|65|66|72|75|78|79|80|81|87|90|92|95|98|100|107|137|142|149|182|187|189|196|204|206|207|216|222|227|234|237|247|251|260|263|274|302|309|312|319|347|372|377|409|432|434|436|440|471|481|488|496|507|508|509|523|525|531|559|567|580|604|616|628|635|654|661|668|683|686|688|690|700|705|706|709|742|751|753|757|763|767|775|783|786|798|809|821|836|838|840|843|849|860|875|884|892|901|902|911|917|…	sodium phenylbutyrate_0.001_6
HOST:2	CELF2,PDK1,ENO2,RAC3,AP1G2,FCF1,OCLN,AP1S1,GJC1,PABPN1,KHDRBS3,NR4A1,INTS7,SATB2,UBE2L6,NUTF2,PPP2R1B,SEC23A,UBAC1,PCBP4,FBXL2,ATP2B4,KIFAP3,MORF4L1,RAB3A,PKNOX1,TBL1XR1,MSL3,SIX2,GJB3,RFX3,UBE2B,RIOK2,RNF7,RUNX3,WDR18,SMAD5,UBE2S,RBMS2,UBE2D1,NR0B2,RBM14,MRPS2,POLA2,GPX4,RPS25,NXT2,GNA11,GNB5,PRPSAP1,SMARCD3,SEC24D,ACTA2,AP1G1,WDR61,LSM6,AP1S2,CAND1,RAP1A,WDTC1,CHMP2B,RPS27,PPIE,ATP12A,CSDE1,CTN…	0.039446	0.002	0.0475	1.23127073350789|1.19417830612911|1.11826204981634|1.1130750622471|1.10355953170402|1.0879667829892|1.08473538871888|1.08225191371897|1.08012282393973|1.07992950033064|1.06720102569132|1.06542759535718|1.06407094932398|1.05995257870572|1.05941784768811|1.05937080707028|1.05583090678008|1.05566828046869|1.05515030585215|1.05470611083043|1.05393926748968|1.05329674949634|1.05304826436132|1.05282239…	3|5|30|37|44|61|66|74|82|83|121|131|138|150|152|153|170|174|177|182|190|195|197|198|199|214|223|226|227|228|229|230|232|238|248|255|271|275|281|283|284|285|293|319|322|328|337|350|354|359|366|372|374|376|389|392|394|396|397|401|405|431|437|438|441|448|458|460|469|470|474|487|491|507|511|512|517|529|534|568|569|574|579|588|594|597|611|622|623|624|625|626|631|633|635|636|646|662|665|691|692|694|696…	sodium phenylbutyrate_0.001_6
HOST:2	TFCP2,CELF2,PSMB9,ESR1,CLP1,PAK1,MSL3,RBMS2,WDR5B,DCAF13,PGGT1B,NR1H4,SIX2,AQP4,FBXL2,RARA,PDK2,ACTG2,PDK1,XPO4,KCNJ8,NR5A2,PSMD5,CWF19L1,GNA14,AP4S1,PPIE,WAC,PCF11,KHDRBS3,CENPA,PBX2,ATP1A3,RANBP17,PABPN1,PPP4R3A,MTOR,CIRBP,PRPS1,ENO2,GJA5,RBBP4,GJC1,PCBP3,INTS9,EXOG,DCAF10,RAD23A,CDC45,PPP4R3B,SLC25A4,CHMP1B,KIFAP3,TIMM17B,TAF5L,HNF1B,GJB4,PABPC1,DTL,FAM8A1,PRPF19,CAMK2G,EIF4H,POLA2,RPS24,RBMS3…	0.038565	0.002	0.0462	1.91321127165281|1.18148594917877|1.1574235307912|1.13973356588512|1.1227425518674|1.11854742659892|1.11836999769568|1.10269634702834|1.09524247194676|1.09467967822455|1.08771138282611|1.08165389132349|1.08059644986104|1.07659863189611|1.0737946692005|1.0722813874149|1.06990056950798|1.06167390814085|1.05977547205045|1.0595439773669|1.0578251477013|1.0528935272714|1.05150223514575|1.0494457510813…	1|10|21|28|40|43|44|58|67|69|83|102|106|121|130|140|149|194|207|210|221|248|261|275|284|300|305|309|316|324|329|337|348|349|355|360|375|379|388|396|406|423|435|442|470|473|484|491|514|516|526|531|533|535|537|545|552|557|575|576|589|602|606|610|623|632|637|643|644|654|656|659|660|673|675|679|690|695|697|705|708|719|720|725|740|754|761|765|769|780|811|818|829|831|834|841|845|847|861|866|868|869|873…	sodium phenylbutyrate_1e-04_6
HOST:2	TBL1XR1,PGGT1B,SNRNP40,AP4E1,SIX2,DCAF8,MTMR9,RAC3,BTRC,FCF1,RAB3A,MYH1,HIRA,DAZAP1,DCAF1,PPP1R10,CSTF2T,FBXL2,PDK1,ATP2B4,PHKB,PABPN1,NR4A1,SF3A2,RIOK2,PBX1,CAMK2G,CPEB3,PSMB9,XPO6,XPO7,NR1H3,PPIL2,AP1G2,CNOT3,AP2B1,CAB39L,KCNJ6,MYH3,SMAD2,WDR82,SMAD4,DCAF10,PCBP4,GNAI2,CELF3,WRAP53,NR5A2,RPLP2,MYH4,PPP2R2B,SEC24A,TCEA2,PBX2,RUNX3,RANBP17,RXRA,CAMK2A,CNOT6,PPARG,HSF1,PHKA2,P4HB,MYH6,RAD23B,OCLN,…	0.036891	0.002	0.0475	1.19432554094499|1.1060537942736|1.09757269056472|1.09756119667293|1.09470034922527|1.09188402143853|1.08491001135424|1.08356886448067|1.07930939102564|1.07862108849203|1.07647362084041|1.0762738276171|1.07493854192997|1.06940144098603|1.06853869266937|1.06851563095544|1.06833265968435|1.06726638713759|1.0611319462156|1.06032616028135|1.05874322504064|1.05754882255673|1.05722609772486|1.057141227…	6|38|45|46|54|59|78|83|99|103|115|117|126|145|148|149|150|153|181|185|197|208|213|214|234|236|273|302|305|307|315|326|329|333|345|351|354|374|377|378|387|390|393|423|428|430|433|439|444|447|449|463|469|470|481|489|493|496|499|502|525|534|537|541|559|561|572|585|594|601|619|649|654|664|667|685|702|714|719|723|734|737|738|739|740|754|758|784|789|810|821|824|826|828|834|844|852|859|861|862|884|887|9…	staurosporine_1e-06_6
HOST:2	PSMB8,SMAD4,KCNJ3,DCAF13,CHMP1B,GJA5,PPP4R3B,HSF1,SNIP1,PAAF1,RBBP4,SMAD5,WDR5B,FBXL6,TCEA2,AP1S2,CNOT4,XPO7,CHMP6,XPO6,CALM1,NXT2,CPEB3,ATP6V1H,TBL1XR1,PABPN1,IPO5,KCNJ8,ATP2B4,CSTF1,FBXL2,CAMK2A,PSMB9,PAK1,RPLP2,PTBP2,RXRB,PSMD5,KIFAP3,CAND1,RNF7,INTS9,YPEL5,ACTA1,SIX6,EMG1,DAZAP1,CNOT6,STRN,UBAC1,NUP85,UCHL5,EXOSC2,AP3D1,GLRX3,TIMM22,RABGGTB,GNAQ,UBQLN4,AIMP1,POLB,DCP2,EXOG,PBX2,RAC2,RANBP10,P…	0.037025	0.002	0.0488	1.24623320423982|1.13521665605866|1.10182320097796|1.09483924720564|1.09165529915764|1.09009009252957|1.08818842668531|1.08587038093139|1.08527527863362|1.07542573714721|1.07537010505981|1.07348999255159|1.07252644705817|1.06959134295919|1.06792222776464|1.06421751571894|1.0618138811699|1.06179881512356|1.06160231919099|1.06009019718989|1.05868834916604|1.05838862361901|1.05802643969577|1.0576758…	1|15|46|57|61|64|69|73|77|108|109|118|121|134|140|160|180|181|183|193|199|204|208|210|212|214|220|224|227|234|246|248|253|259|287|294|297|313|314|328|330|342|360|377|378|385|396|403|420|432|436|439|444|454|462|463|465|478|489|491|503|504|507|511|513|515|518|521|531|533|548|560|562|565|574|586|587|606|607|632|639|647|651|653|654|655|663|665|668|673|687|710|711|713|719|720|734|735|739|748|753|754|7…	staurosporine_1e-07_6
HOST:2	PSMB8,CELF2,TLE4,PDK1,ESR1,PABPN1,SIX2,KIFAP3,TAF5,SIX3,EXOG,RBMS2,MSL3,PPP2R1B,BEST1,NR4A2,SMARCD1,DCAF8,CALM1,YPEL5,ACTA2,SMAD4,PPP2R2B,SF3A2,ATP2B4,PPIE,AP3B2,SMARCD3,PGGT1B,ELAVL2,CPEB1,MTMR9,PPP1CC,ILF2,SCAF8,TLE1,U2AF2,USP39,EXOSC1,PCBP4,RAP1A,CNOT4,LSM6,RXRA,PDK2,AQP4,SPEN,CPSF7,CAB39,DCP2,GJB3,EIF1B,UBE2D1,HNRNPA3,TRRAP,SMAD1,AP2A2,DCAF1,VDR,POLR2L,MEIS1,INTS9,XPOT,CTNNB1,DYNLRB1,EIF2S1,P…	0.036581	0.002	0.0439	1.20836283287427|1.18441277641307|1.17851257701722|1.16744426946431|1.15250946488374|1.14249589183832|1.14179655874823|1.12078931997116|1.09787901517297|1.0935987029456|1.08778416675977|1.08548795153803|1.08056073620698|1.0781299038465|1.07665796458167|1.068707474415|1.06647489853937|1.06458028420583|1.06457118730219|1.06283158351831|1.0610114013009|1.06005291024339|1.05930088691146|1.05833279601…	8|12|13|18|21|25|26|32|66|70|83|90|103|116|120|157|167|177|178|185|199|209|214|222|239|250|260|277|288|291|299|318|325|331|334|339|349|355|359|381|387|396|397|412|418|428|438|457|467|487|493|494|500|503|512|514|524|531|532|534|541|546|552|558|578|596|601|607|609|618|619|622|629|631|636|638|640|659|662|676|686|694|698|708|714|720|727|729|733|760|762|786|796|798|807|817|824|827|832|835|881|893|894|…	staurosporine_1e-08_6
HOST:2	HIRA,RCC1,MYH6,OCLN,DCAF1,KCNJ4,TBL1XR1,FBXL2,RAD23B,SEC24D,CHMP5,PHKB,PSMB8,PGGT1B,WDR5B,YEATS4,FAM8A1,SMAD4,RAC2,SIX3,SATB2,RPLP2,AP1S1,GNA14,WDR12,PPP2CB,SEC24B,SMU1,UCHL5,SCAF8,RABGGTB,NR4A1,UBE2D1,RNF11,PRDX3,GPN3,CPEB3,SEC24A,TTN,LSM14B,SMAD2,THOC6,CHMP1B,PRPSAP2,RXRG,MYH8,ELAVL2,FBXL6,CALM1,LHX3,FMR1,HADHB,AP3B1,MYH3,RANBP17,RIOK2,CAB39,NXT2,EIF1B,LSM6,KCNJ16,RUNX3,FUBP3,AR,CNOT6,UBE2E1,GJ…	0.036277	0.002	0.0475	1.23460305821857|1.17461044191161|1.14430036217426|1.13759250250131|1.13576255086057|1.13190403246153|1.11964279517094|1.10859540001499|1.10730132170942|1.1057702203863|1.09915067931129|1.09491684037534|1.09061820398709|1.09024355270285|1.08903415502295|1.0854347195349|1.08388524180083|1.08184123270814|1.07771538330316|1.07445676002265|1.07338170789246|1.07242125843695|1.07072095326313|1.07011011…	1|6|22|28|31|36|47|68|72|73|93|108|123|126|133|153|161|171|198|222|229|236|247|253|265|277|279|289|297|303|305|308|347|351|356|377|380|391|392|402|410|421|422|427|429|431|440|444|455|469|471|475|478|487|496|497|513|526|528|540|541|543|546|556|588|593|605|606|607|613|616|619|626|634|641|643|647|648|661|676|678|681|684|688|691|709|713|714|716|719|734|745|768|777|780|781|799|810|815|821|842|851|854|…	STOCK1N-28457_2e-05_6
HOST:2	GJC2,DCAF13,SMAD4,MRE11,SIX3,HCFC1,ISL1,YPEL5,ATP2B4,SIN3B,RPRD2,EXOSC1,MYH8,ENO3,RXRG,RNF19B,PTBP2,GNAI1,SIX2,PKNOX1,AP1B1,THRB,YEATS4,HSF1,ACTA2,GJB3,SMARCD3,POLR2A,RXRB,TFCP2,ACTC1,OCLN,GNAO1,PPP1CB,AGL,MYH1,KCNJ5,SNIP1,TAF5L,RANBP10,INTS7,CPSF6,PPIL2,CDC40,PDK2,PAFAH1B1,ARCN1,SMAD2,MTOR,CPEB3,MYH3,WAC,RUNX3,TSG101,DCAF6,ATP2A1,KCNJ2,LSM14A,UBE2A,SEC23A,UBE2V2,SSBP3,EXOSC7,UBAC1,PCBP3,MYH7,AP3…	0.036602	0.002	0.0488	1.10461064998475|1.09580789575715|1.09403896731095|1.07888008862961|1.07618586350594|1.07439844683526|1.06835957202012|1.06589852537478|1.06506566366159|1.06469082193721|1.06092174697265|1.06064350836989|1.0600032866573|1.05777243711761|1.0562460814414|1.05342481147449|1.05290361298382|1.05092800154809|1.04918156519911|1.04879080426264|1.04864249557295|1.04797098612032|1.04618350695284|1.04399310…	14|21|24|49|60|67|93|102|106|110|136|137|143|152|165|182|187|208|233|237|239|248|268|293|299|309|316|317|320|322|325|326|347|356|371|387|397|414|427|434|441|446|455|459|481|500|516|520|524|525|539|557|570|574|577|587|598|599|607|621|631|644|648|653|661|668|675|686|698|701|707|730|736|744|754|755|759|778|787|788|789|801|804|805|809|823|826|828|829|835|858|868|871|874|896|897|914|936|939|940|950|95…	STOCK1N-28457_2e-05_6
HOST:2	MYH2,EYA1,KCNJ3,SIX6,GNAO1,CPEB1,NR1H4,NR5A1,POLR1B,LSM14B,EXOSC1,BEST2,TTN,GJC2,GNAI1,RPS4Y1,PSMB9,KCNJ16,MSL3,HNF1B,CELF2,SMAD9,TSC2,ATP1A2,SIX3,POLR2A,PAX2,SSBP3,GJC1,AP3M2,NR0B2,NR1I2,MYH6,GNB3,MYH3,AP3B2,DAZL,SNCA,AP4M1,AKAP8L,DCAF13,ELAVL3,UBQLN4,WRAP73,RABGGTB,PRPS1L1,SIN3B,HNF1A,GJB1,CPEB3,KCNJ5,ATP1A3,PPIE,ATP12A,RUNX3,SPSB1,SMARCD3,NR5A2,RAC3,PPP1R10,RBMS3,AP1G2,GJA4,BTRC,NR4A2,KHDRBS3,…	0.040805	0.002	0.045	1.2803991537669|1.14885528049578|1.14507983106749|1.13971294677664|1.12507046528289|1.12252028865156|1.1214474228154|1.11770497122657|1.1171983860564|1.10336822385952|1.10220038067037|1.10140157414393|1.10072823796175|1.09264470396218|1.09137441454937|1.09106000261785|1.08907851689159|1.0885915128071|1.08630028254321|1.07859170725355|1.07790846328393|1.07044825609581|1.06936437280352|1.0684405145…	3|27|30|36|54|60|64|75|79|117|121|125|129|151|155|156|165|168|176|209|213|260|271|274|284|291|292|295|298|308|324|332|336|339|341|352|357|366|373|385|388|393|395|405|413|414|416|438|442|443|448|452|459|480|483|484|485|492|500|505|509|515|517|518|543|546|558|586|603|604|607|680|683|689|692|700|713|717|727|735|751|773|776|777|785|791|805|812|822|827|833|837|844|846|849|851|856|857|885|894|895|902|9…	STOCK1N-35215_1e-05_6
HOST:2	SIX3,PDK1,SF3A2,FBXL2,SPSB1,PBX2,GJB1,EYA1,PSMB10,NR4A3,MYH1,RAB3A,PAX2,KHDRBS3,SMAD9,SSBP3,KCNJ5,MYEF2,NR2E3,RUNX3,MYH4,MYH3,RBBP6,VDR,NR4A1,SMARCD1,KCNJ3,TLE2,KCNJ2,FZR1,RBMS2,ELAVL3,CIRBP,RPRD2,NR5A2,ATP1A2,RAC2,BIN1,FXR2,SIX2,RBMS3,AP4S1,SPSB3,GNB3,UBXN1,TBL1X,TCEA2,SIX6,PPP2R1B,TIMM22,CELF2,ENO3,SGTA,PKNOX1,RANBP10,SEC23A,AMBRA1,DAZAP1,POLR2A,MYH2,SF3B4,KCNJ6,RAC3,RBM15,SMAD3,PPP4R3B,RFX3,CN…	0.035121	0.002	0.0475	1.19050085862688|1.1330649674292|1.12642340090893|1.11306460796602|1.10433424765705|1.10304108249037|1.09038868824044|1.08712025425784|1.07938315537667|1.07927916769137|1.0762694433884|1.0751910449862|1.07415203496526|1.07364270675508|1.07222580520022|1.07210020811018|1.07055106141072|1.06989193667963|1.06733380503865|1.06499827160759|1.0633988393408|1.06290465002824|1.06289781036224|1.0620259006…	2|11|17|27|47|48|79|91|120|121|139|146|149|155|164|167|177|184|205|233|246|248|249|260|291|300|306|308|330|341|343|346|350|360|361|362|370|376|377|382|409|410|458|474|484|490|492|493|506|507|508|513|514|515|534|563|576|581|587|607|611|617|618|631|643|646|647|651|670|671|672|681|690|699|702|703|707|716|723|726|728|739|747|756|760|764|767|771|773|810|815|817|830|833|857|868|876|880|884|885|886|888|…	STOCK1N-35696_1.5e-05_6
HOST:2	TFCP2,ISL1,PDK1,MYH3,GGA3,UBE2L6,AP4M1,PDK2,PPARG,ESR1,RAB3A,EXOG,NR1H3,KCNJ16,DCAF1,ENO3,PSMB9,SSBP3,RUNX3,CHAF1B,SPSB1,AP1G1,SMU1,NR0B2,PPIE,BIN1,POLR2B,FBXW11,NR5A2,UBXN8,RFX3,BEST2,PBX1,PARP4,FAM8A1,PPP4R3B,NR1H4,PRPSAP2,MYH4,SLC25A4,AP3B1,PPP4R1,GJB1,GJB5,LHX3,PKNOX1,CLP1,OCLN,SIX6,CAMK2A,RBBP4,HNRNPA3,FBXL2,KIFAP3,VDR,MYH1,RNF19B,LSM7,CWF19L1,SIX3,HNF1A,CIRBP,WDR26,SF3B4,NXT1,CHMP2B,FXR2,PS…	0.038745	0.002	0.0475	1.45733847961738|1.19407566878727|1.17132321804482|1.16971460549208|1.14608918466105|1.14562912420273|1.13886283958373|1.13203764315607|1.12022068991712|1.11627796629174|1.11623587446363|1.1018626313504|1.10043864333425|1.08716671004291|1.08398597325779|1.08291644005577|1.08140665219711|1.07932209353658|1.075668187238|1.07494917291265|1.07473134893961|1.07252695537035|1.07212021780396|1.069868142…	1|12|20|22|36|37|43|51|61|69|70|96|100|129|140|147|156|161|178|181|184|196|199|210|217|264|283|287|294|298|307|308|320|323|327|328|330|340|345|354|358|360|364|372|374|377|399|403|416|431|436|449|464|465|477|485|494|506|521|522|523|526|530|533|586|595|612|626|629|655|663|682|697|698|701|711|726|729|739|744|748|757|760|761|764|765|766|767|768|775|778|784|787|807|816|827|831|832|846|866|886|900|923|…	sulfasalazine_1e-04_6
HOST:2	RUNX3,TBL1XR1,PPARG,UBE2B,TLE4,PGGT1B,PDK1,RANBP17,ATP1A2,SIX2,RNF7,RAC3,SMAD4,MEIS1,AP1G1,SIX1,CELF2,SEC24C,RALY,RBMS1,LSM7,SF3A2,PSMB10,PKNOX1,LSM4,MRPS2,TIMM22,NR1H3,GNAQ,ATP1A3,PRPS2,ISL1,GNB5,HIRA,ENO3,FCF1,MSL3,DCAF11,RAC2,TSG101,BCKDK,LSM2,CSTF1,ATP2B4,MRPS28,CHMP1A,RPRD2,CHMP1B,STRN4,UBE2L6,CENPX,SMAD2,EYA3,UBE2V2,XPO7,ELAVL2,MLST8,GPN3,RIOK2,RBM15B,EXOSC4,EXOSC1,CNOT4,PCF11,SEC24A,SPSB1,…	0.03786	0.002	0.0488	1.22591917942238|1.21777014775147|1.18162022939741|1.17583004597649|1.14631918650218|1.10803150437188|1.10593085195674|1.1021971129823|1.09609675303823|1.0915843414948|1.09131074655235|1.08901606928735|1.08118491840758|1.07802400601716|1.07684378870317|1.07512706977285|1.07492655314885|1.07228705200302|1.06936036338381|1.06901988620057|1.06859054708557|1.06839451198161|1.06396098569621|1.06366526…	1|3|6|7|13|35|39|47|55|62|63|70|96|117|120|126|127|137|160|162|164|165|192|195|201|220|246|248|252|275|280|294|301|311|318|327|329|332|340|350|352|357|361|371|375|382|386|387|392|412|415|417|423|429|440|455|459|464|486|489|497|500|501|510|517|518|519|537|543|564|571|572|577|581|584|590|597|598|609|615|616|629|634|635|643|653|654|656|658|662|665|672|681|690|706|709|718|736|771|772|773|775|829|832|…	sulindac sulfide_5e-05_6
HOST:2	TBL1XR1,UBE2B,RUNX3,CELF2,LSM7,TIMM22,PGGT1B,GNB5,WDR5B,SATB2,NSFL1C,RIOK2,PSMB10,RNF7,ATP1A2,RAC3,KCNJ3,MRPS28,SMAD1,LSM2,GNA14,SEC24D,UBXN8,DCAF10,PPP4R3A,KIFAP3,TAF5L,CHMP1B,PBX1,NUP85,UBE2V2,PSMB8,ATP12A,SMAD4,EXOSC5,LSM4,CTNNB1,MRPS2,INTS9,RALY,CIAO1,DYNLRB1,EMG1,AP3B2,CENPX,ATP6V1H,CNOT4,PSMA5,PKNOX1,RBMS1,SEC24C,GPN3,POLR2E,RPL35,FAM8A1,CHMP6,PAX2,CSTF1,POLR2J,PSMA2,LSM1,UBXN1,NR1H2,SCP2,W…	0.037673	0.002	0.0488	1.24874460686379|1.20145598169599|1.14844860284084|1.14037532694696|1.0999909998485|1.08300448501299|1.0810140997472|1.07625723051815|1.07621850016111|1.07534571808059|1.07266606685314|1.0723016805272|1.07229667579782|1.07146120808829|1.06706995063525|1.06685147209133|1.06571981668672|1.0654900764419|1.06386202825185|1.06107922597123|1.06104166372235|1.06002563455664|1.05844208228038|1.0581115434…	1|3|9|11|40|70|76|98|99|101|108|110|111|117|144|145|154|155|166|186|188|195|210|215|219|230|236|237|238|244|250|263|266|268|283|286|290|300|304|307|316|319|332|345|351|356|364|367|372|376|380|381|385|389|400|416|430|439|444|450|456|466|467|474|483|487|497|500|503|508|529|549|557|560|578|585|586|587|591|592|596|600|604|607|612|617|618|619|620|623|632|634|638|649|652|660|669|671|685|701|711|721|733…	sulindac_5e-05_6
HOST:2	ACTA2,RNF19B,FBXL6,SIX2,AP1S2,PSMB10,PABPN1,SIX1,AKAP8L,CALM1,YPEL5,STRN,GJB4,DCAF10,GJC2,FBXW7,COPZ2,KCNJ4,WRAP73,CAMK2G,NR4A2,PCBP4,AP1B1,EYA1,SPSB1,ISCU,HSF1,NR5A2,ATP12A,ATP1A2,AP4S1,KHDRBS3,AP3B2,CNOT3,NR4A1,ATG16L1,SMAD5,ACTC1,RUNX3,MYH7,BEST1,PRPSAP2,POLR2A,FXR2,TSC2,NR2E3,CDC42,MYEF2,RBBP6,PPIE,API5,SMAD4,LSM4,NR5A1,BIN1,HNF1B,GJB3,EIF2B2,POLR2J,KATNB1,NR1H3,BTRC,WDR18,VDR,RBMS2,MYH13,HRA…	0.035679	0.002	0.045	1.46451908133086|1.23782891793935|1.18391484071737|1.16893204018441|1.16487134708919|1.15822253117709|1.15635685779863|1.1502735058322|1.14063528107266|1.13484857104522|1.13226075787923|1.12859458530036|1.12757349070203|1.1210773821321|1.12016854338363|1.12005391100335|1.11645162228942|1.11495659891134|1.11204849301044|1.10483648086812|1.10342368505656|1.10202736666388|1.10026783062872|1.09475807…	4|20|50|64|69|73|76|84|98|115|118|124|128|143|146|148|154|160|173|194|199|208|220|245|252|271|284|297|329|365|385|393|400|403|410|418|439|456|462|466|477|491|493|499|502|515|533|548|557|558|564|573|589|596|598|614|621|622|629|632|642|653|662|665|677|689|702|716|718|725|727|737|738|739|756|762|763|769|778|780|794|807|809|811|822|826|846|858|859|867|898|912|920|923|930|932|942|946|949|954|955|979|9…	suramin sodium_1e-05_6
HOST:2	LSM14B,EXOSC1,AQP4,FBXL2,RCC1,ATP12A,PDK1,SIX6,RUNX3,AP1S1,GNB3,DCAF13,AP1B1,AP1S2,PSMB8,ENO3,SATB2,AP4M1,EXOG,DCAF1,RANBP10,RBM3,CHMP6,RUNX2,NR4A3,SIX1,KATNB1,KIFAP3,WDR18,RNF19A,PPP1R10,STRN,SIN3B,PRPS2,CAMK2B,ATP2A1,POLR1B,CALM1,RXRB,PPP2R2B,GJB1,RNF19B,TFCP2,FUBP3,FBXL6,MYH8,SIX2,PPP1CB,BCKDK,NR1H2,TSC2,TLE2,ACTA2,CSTF2T,PAX2,HIRA,AHNAK,MYH3,ATP1A3,CELF3,PHKB,FAM8A1,EYA1,WDR5B,CELF2,FBXW7,ATP…	0.037302	0.002	0.0488	1.12018905334891|1.11084266865663|1.10418379469784|1.10324039886509|1.08979393259257|1.08490355681726|1.0789474794053|1.07820212712837|1.07648756155462|1.07558818957782|1.07523821025813|1.07394820522204|1.07283100243818|1.06878369849967|1.06862440173242|1.06647165006025|1.06481182589237|1.06304849510382|1.06173570802718|1.06023134761818|1.05928598314022|1.05807135529588|1.05776972754789|1.0573267…	10|16|21|22|41|56|70|73|82|84|85|95|101|123|124|135|142|146|160|169|177|183|184|189|197|199|211|235|255|276|279|295|303|304|312|314|329|343|347|351|354|361|366|369|380|390|392|411|415|418|422|429|430|439|455|456|458|460|462|471|482|519|531|548|557|585|613|616|627|636|655|667|684|692|706|709|720|728|734|738|755|772|782|785|807|826|828|853|860|866|879|891|918|924|927|940|949|959|962|968|975|977|979…	suramin sodium_1e-05_6
HOST:2	TFCP2,TBL1XR1,AP4M1,BIN1,GJC1,RANBP17,UBE2B,MYH4,TIMM22,XPO4,MSL3,RPRD2,ATP1A2,INTS9,LSM7,TLE4,SMAD4,WDR5B,CLP1,PRPS2,NUP85,RXRG,AP3B1,MRPS2,XPO7,PBX1,LSM4,LSM2,FAM8A1,RBMS1,EXOSC1,SIX1,CSTF1,ATP1A3,EXOSC5,EXOSC4,ENO3,GNAI3,UBE2V2,MRPS28,ELAVL2,NR1H3,PUF60,AP1G2,RANBP10,MYH3,PPP2CA,UBXN1,BEST1,AP4S1,DDX3X,MYH8,SMAD1,POLR2J,NSFL1C,PPIH,POLR2E,SF3A2,RPL35,NR4A1,SNIP1,DYNLRB1,PPIE,API5,PHKA2,YEATS4,…	0.035813	0.002	0.0439	1.29035047965966|1.18880933403156|1.13284230536625|1.12401512063437|1.11362966024666|1.11352489768341|1.09938189352391|1.08161452447435|1.08156680091726|1.08011301182081|1.07914459461734|1.07467207909504|1.07116447062562|1.06946603616974|1.0692046427463|1.06545243092278|1.0641530889005|1.06310391920381|1.0579151754516|1.05744407575965|1.05561126604145|1.0551799034685|1.0524706571262|1.05171160981…	1|2|14|16|26|27|42|70|71|74|78|92|108|112|115|131|138|144|182|189|205|208|224|230|239|247|248|253|264|267|282|285|288|295|305|309|334|344|347|357|361|370|373|374|376|394|395|400|402|403|406|430|440|449|468|471|503|509|519|531|539|556|575|591|594|597|614|621|622|625|627|628|629|634|643|661|667|668|675|676|681|682|684|699|700|707|710|712|715|722|734|741|751|780|781|785|797|804|818|824|828|837|839|8…	tacrolimus_1e-06_6
HOST:2	DCAF10,TBL1XR1,GNAI1,AP1S2,CNOT6,PBX3,ENO2,PABPN1,PPARG,CELF2,RNF11,ESR1,RNF7,PSMD5,CAND1,PPIE,UBE2B,RANBP17,CPEB1,PHKB,SNRNP40,LSM4,SEH1L,SATB2,PPP2CA,PSMB10,DTL,PAAF1,CSTF1,EXOSC2,OCLN,ATP6V1H,FMR1,CDC42,G3BP2,CAB39,YPEL5,SCAF8,SEC24A,NCBP2,PPP2R1B,AP1G1,INTS9,XPO1,POLR2B,GNAI3,KRR1,FBXL2,TCEA1,WAC,HNRNPA3,GNB5,SMAD4,FCF1,CTBP2,POLR2J,CHMP1B,MRPS2,PPP4R3A,DDX3X,LSM14A,GLRX3,FBXL14,UCHL5,SMAD5,N…	0.034467	0.002	0.045	1.24683905824023|1.17050256831294|1.15166567560015|1.13471638949156|1.13138814178113|1.12269123077012|1.12013352454171|1.12005773466483|1.11594299589929|1.11583800053188|1.09982023899646|1.09768902149884|1.09541357105961|1.09457791306606|1.08971296500104|1.08910211469936|1.08325016754902|1.08276117787398|1.08157548458046|1.08136912549608|1.07897474915919|1.07882936487628|1.07672885308233|1.075749…	2|14|23|35|42|57|63|64|73|74|114|119|127|129|148|151|183|186|191|192|207|209|221|228|244|251|262|264|266|273|284|292|307|314|332|339|351|369|388|402|404|407|413|419|422|424|430|431|434|436|440|443|444|449|461|464|465|466|467|468|473|476|481|490|497|499|501|518|532|538|554|577|588|589|591|609|613|631|663|674|685|695|720|739|741|749|757|771|772|779|782|785|791|794|799|800|809|836|838|839|845|851|85…	tamoxifen_1e-06_6
HOST:2	ESR1,UBE2L6,MSL3,PPIE,SLC25A4,CHMP6,CSTF1,HIRA,PGGT1B,THOC6,ISL1,MYH7,EXOSC5,CELF2,WDR5B,LSM2,SEC23A,SMAD5,TIMM22,LSM7,SEC24D,EIF2B2,MRPS28,POLD2,EMG1,G3BP2,RNF7,SMAD2,INTS7,LSM14A,RPL39L,PPIL2,CTNNBL1,WDR61,RAB3A,EXOSC8,TLE4,PAAF1,SEC24A,POLR2K,SEC23B,FBXW11,NR1H4,AGL,MYH2,SMAD4,EXOSC4,CIRBP,MTMR9,KCNJ14,PTBP2,PDK1,AQP4,CLP1,DTL,PRPSAP2,LSM4,PPP2R1B,FUBP3,NSFL1C,SNRPD3,PARP4,DCAF8,UBE2L3,RIOK2,N…	0.036739	0.002	0.0408	1.36234654749406|1.12918083893011|1.12254865675836|1.11889659955466|1.11763255671406|1.11454710015661|1.10335069557466|1.10098714637412|1.10082938483884|1.09700206567841|1.09533333185787|1.0933080301629|1.09181566259675|1.07780975909323|1.07542650800199|1.07509598523376|1.07447007958119|1.07230545832441|1.07219934916167|1.07098706430309|1.06809732670546|1.06800082956746|1.0663445770642|1.06603432…	1|21|26|29|30|35|47|51|52|58|62|65|69|112|126|129|132|141|144|148|170|171|184|187|191|203|207|208|213|219|231|255|258|260|269|273|284|313|314|336|344|358|363|364|376|381|386|398|412|413|422|432|457|464|467|469|484|491|495|501|507|510|524|526|529|530|531|535|546|558|559|563|571|572|578|582|591|592|593|612|614|616|619|624|625|626|640|656|659|666|671|681|684|703|708|720|721|727|732|738|742|748|749|7…	tanespimycin_1e-06_6
HOST:2	CELF2,SMAD5,PSMB8,RANBP17,MYH2,DCAF10,KHDRBS3,GNA11,MYH7,WDR5B,RNF7,DCAF7,MYEF2,ACTA2,SEC24A,SEC23A,SNIP1,UBQLN4,MYH1,TLE1,JUP,KCNJ3,WRAP73,PPP2R2D,COPG1,AP1S2,GNA14,NR1H4,KCNJ8,UBE2D1,FAM8A1,UBE2B,PTBP2,POLR2L,KCNJ6,ATG16L1,SMAD9,POLR1B,EMG1,BEST2,NR5A2,AP4S1,TCEA2,GJC2,RUNX2,RPL6,GJC1,EIF2B2,RBM3,PHKA2,CPEB1,POLA2,WAC,GPX4,TLE4,GLRX3,PPP4R3A,ENO1,PSMA5,UBAC1,FBXL14,RAD23B,KCNJ2,LHX3,UBE2L3,YEAT…	0.036389	0.002	0.0418	1.11447361695904|1.10261923085811|1.09775991277655|1.0725017581243|1.06771901361293|1.06625814004884|1.06580893380615|1.06383192631883|1.0619723231601|1.06196361408815|1.06176707154809|1.0570133444121|1.0541283925598|1.05277761554533|1.05245167699112|1.05150722636251|1.05060539828627|1.04389916073624|1.04226966435973|1.04145638710439|1.04074912911793|1.03959697145995|1.038458334044|1.038303290330…	17|22|26|57|68|74|75|81|89|90|91|106|123|131|132|138|143|183|196|207|214|226|250|253|262|268|272|291|296|311|330|346|351|356|372|379|394|413|418|422|434|442|451|465|473|475|481|484|491|509|524|526|531|539|547|548|556|560|566|569|576|582|583|590|597|598|599|609|632|662|663|671|682|685|701|703|705|709|714|727|738|739|743|751|753|760|761|772|785|788|801|806|808|813|824|825|827|832|843|845|847|850|85…	tanespimycin_1e-06_6
HOST:2	DCAF10,MYH6,ATP1A2,KCNJ16,NR2E3,GNB3,GNA14,FCF1,MYH3,PDK1,RUNX3,GJA4,SMAD3,SMU1,EYA1,NR0B2,ELAVL3,NR5A1,RFX3,FBXL2,SIX6,BEST1,AP3B2,SPSB1,CALM1,KCNJ6,BIN1,DCAF1,CENPA,RNF19A,HNF1B,CAMK2A,RARG,GJB4,TCEA2,RBMS1,SIN3B,CDC42,PHKA2,KIFAP3,ATP2A1,GGA1,RUNX2,RBMS3,GNAO1,RPS4Y1,WDR18,SMAD9,PSMB8,MYH1,ATP2B4,MYH7,MSI1,SNRNP40,ACTA2,PARP4,AP1G2,DCAF7,XPO7,AP4M1,PPIL2,RABGGTB,PCBP3,ATG16L1,SGTA,RBMS2,KCNJ3,…	0.037856	0.002	0.0462	1.10513761566686|1.10138791415312|1.09309016356413|1.09228559623632|1.08712450350477|1.08572544058197|1.085097099521|1.083938290487|1.08321373013241|1.08094288123211|1.08070173093583|1.07916191590363|1.07673074725789|1.07380168322293|1.07114351343837|1.0694517338271|1.06889784396306|1.0674996409293|1.06517848565589|1.06410926148313|1.05961317845811|1.05945299049492|1.05857805340411|1.058462964441…	15|21|34|35|40|45|47|51|56|60|61|69|79|88|103|114|121|131|140|148|178|180|187|188|193|197|203|220|234|240|241|269|288|290|291|308|311|332|341|351|364|366|368|371|385|386|394|400|407|423|444|453|455|466|474|484|490|499|508|512|516|528|533|536|553|561|566|568|569|574|588|595|607|609|613|623|625|630|647|687|692|694|698|748|751|766|768|774|776|787|788|798|811|819|831|832|836|854|869|872|878|888|905|9…	tanespimycin_1e-06_6
HOST:2	CELF2,PDK1,SIX2,FCF1,SATB2,ENO2,RAC2,SEC23A,ATP2B4,TLE2,UBAC1,PDK2,GJB3,PCBP4,NUTF2,KHDRBS3,WDTC1,PPP2R1B,UBE2D1,INTS7,NR0B2,OCLN,RBMS2,AP1G2,SLC25A4,MORF4L1,RAD23B,SEC24D,FAM8A1,RBM3,SMU1,PRPSAP1,SMARCD2,WDR18,GNB5,DAZL,RNF11,UBE2N,SEC24A,SPSB3,POLR2K,YEATS4,PABPN1,RIOK2,RUNX3,FBXL2,CSDE1,CHMP2B,PCF11,NXT2,RANBP9,RBM14,PRPS2,CDC40,GNAQ,RPS27,PAAF1,FXR2,GNA11,MTMR9,POLR1B,UBE2V2,CAND1,EIF2B2,NR2E…	0.038332	0.002	0.0439	1.2044035037622|1.14628848456957|1.13928627412762|1.12369633913294|1.11758273144792|1.10764287680522|1.098011083333|1.08947600109096|1.08803279199574|1.07692260886929|1.0768038388334|1.07561911521886|1.07305281249253|1.07190688415602|1.06673317921309|1.06553379996121|1.06482144303231|1.06020339624804|1.0595834353373|1.05875117038111|1.05830521885658|1.05713589483935|1.05372754886424|1.05264061697…	7|18|20|28|31|40|52|62|66|92|93|95|100|107|120|125|130|151|153|158|161|167|189|198|208|212|226|227|272|273|284|300|304|311|312|317|331|336|337|338|364|367|370|374|376|385|403|413|414|417|419|420|426|429|453|467|469|473|474|476|491|494|496|507|508|517|528|539|550|551|564|566|569|576|587|638|644|656|666|667|678|683|691|695|699|702|703|705|715|719|722|737|738|741|742|746|753|755|786|787|806|811|817|…	tetraethylenepentamine_1e-04_6
HOST:2	PDK1,FCF1,RAC2,PABPN1,INTS7,RUNX3,TLE2,NR2E3,NUTF2,AP1G2,NR4A1,RFX3,SMARCD2,UBQLN4,DAZL,AAAS,CLP1,WDTC1,UBAC1,PKNOX1,NR0B2,AP1S1,KIFAP3,POLA2,OCLN,ACTA2,SF3B4,MORF4L1,UBE2B,KHDRBS3,MYH8,PPP4R3A,ADRM1,ACTG2,EIF2B4,RANBP10,WDR18,AP4S1,NR1H4,AP1B1,SPEN,MYH6,EYA3,MTMR9,RPS27,RNF7,CSDE1,GPX4,ATP12A,SGTA,RPS18,KATNB1,AP1G1,ELAVL3,PPP2R2B,SMU1,SIX2,PABPC4,GNAQ,SND1,NXT2,SMAD5,PCBP4,RIOK2,EXOSC1,EXOSC9,T…	0.039098	0.002	0.045	1.23650273947314|1.1914028520001|1.17245374689534|1.12939003275261|1.10390686634681|1.10284382369884|1.06628167790999|1.06362049871762|1.05537376242913|1.05488618541559|1.0534489535731|1.04789884081568|1.0475554762304|1.04737884126086|1.04712744680107|1.0462676289587|1.04583974508781|1.04558152129454|1.04556347037163|1.04487536274324|1.04239516277234|1.04220025832674|1.04108338725417|1.0405534728…	5|10|13|22|25|27|83|93|131|135|143|183|185|186|189|193|199|202|203|209|236|239|259|263|264|272|276|283|288|302|307|312|313|329|336|341|342|353|364|365|370|372|380|382|389|404|422|425|436|437|438|440|447|452|455|468|474|478|533|536|537|549|552|554|558|559|563|568|570|575|584|596|603|614|621|633|637|642|652|655|656|661|664|689|695|705|707|715|719|729|734|738|748|751|772|777|780|787|803|808|810|814|…	tetraethylenepentamine_1e-05_6
HOST:2	TFCP2,PDK1,PPARG,MYH3,PPP2R2B,ATP2B4,SIX3,RFX3,SEC24D,ISL1,GNAI1,PSMB9,RBMS3,MTOR,ENO2,PABPN1,MYH1,AP1S2,RARA,RBMS2,SMARCD3,SNIP1,CSTF2T,SIX6,UBXN8,RIOK2,DTL,ATG16L1,CALM1,GNB3,COPZ2,FBXL2,ELAVL2,MYH4,UBQLN4,NR5A1,RAB3A,KHDRBS3,KCNJ2,SMU1,CAB39L,ATP1A3,PCBP3,AP4S1,MYH7,NR1I2,NR4A1,AR,RPLP2,AMBRA1,NR0B2,GNAO1,MTMR9,GNA11,CPEB1,MYH2,CENPA,RUNX2,GNA14,SF3B4,INTS7,COPG1,RPS4Y1,TLE2,DCAF10,INTS9,NR4A2…	0.036976	0.002	0.0439	1.32404522314928|1.20276868174157|1.13122298611246|1.11507778223289|1.10462825493017|1.1020050543798|1.09546203573197|1.09014790432938|1.08670717975883|1.08528985888021|1.08444609521896|1.08252745522059|1.08047584105935|1.07978016344249|1.07806869357419|1.07683639257184|1.07485429017336|1.07390000206384|1.07250676009103|1.07053168223695|1.06861821121506|1.06785642414137|1.06751553163751|1.0656615…	2|9|34|51|66|69|80|94|99|102|104|109|114|117|121|126|134|140|147|153|161|165|167|175|187|220|242|246|267|275|280|287|293|302|307|316|328|336|347|353|378|384|389|414|417|418|447|450|464|474|484|488|490|502|510|516|525|528|558|587|589|605|621|622|637|641|646|654|655|675|676|682|718|759|764|765|766|772|781|790|791|794|810|823|833|848|850|857|862|876|883|909|915|928|933|947|954|966|975|979|986|990|99…	thalidomide_1e-04_6
HOST:2	TFCP2,FBXL6,RAC3,RNF7,SUPT5H,CNOT6,BCKDK,MSL3,CSTF1,AP1G2,RFX3,PSMB10,AP4M1,THOC6,EEF1A2,TCEA2,PHKA2,UBE2S,PPARG,HIRA,GJA1,PSMB9,SMU1,RARG,MRPS2,ADRM1,RBM22,UBAC1,EXOSC1,HSF1,RANBP10,WRAP73,STIP1,HNRNPM,PTBP2,NUP85,EXOSC5,SGTA,EIF2B2,PBX1,SND1,SIN3B,ATP6V1H,LSM7,RPL39L,PSMD2,SMAD1,CHMP1A,NCBP2,RIOK2,PPIE,PCF11,ENO3,ENO1,POLD2,NR1H3,WDR18,U2AF1,MYEF2,RPL35,PPP4R1,GLRX3,TLE4,ESR1,PAAF1,SLC25A4,SMAR…	0.038789	0.002	0.0475	1.31939753988054|1.17820931485816|1.15280905336718|1.14074056638522|1.13108463816173|1.13032303937117|1.12906174002418|1.12721987402082|1.11873134139186|1.10751894032824|1.10422920319227|1.09821519950644|1.0976862683034|1.09281621375493|1.09184105182202|1.09117076829138|1.0873819711709|1.08451902901465|1.08412264565095|1.08192156364452|1.08105400879162|1.08104172982455|1.08006625274406|1.08005283…	1|14|20|27|37|39|41|43|51|68|77|94|99|111|114|116|120|133|137|148|154|155|161|162|163|169|177|181|187|191|193|201|205|208|226|232|237|241|249|257|259|275|294|297|302|305|307|314|319|320|327|328|330|342|348|370|372|376|377|380|386|391|395|399|404|406|408|423|424|443|446|447|458|460|461|470|474|477|480|488|491|502|514|516|519|521|524|545|555|561|563|577|588|591|594|605|607|610|616|625|627|629|630|6…	thalidomide_1e-04_6
HOST:2	ENO2,GNAI1,HNF1B,AP4E1,PABPN1,AP3B2,TTN,ACTG2,FBXL6,AQP4,AP3M2,MYH7,ENO3,SIN3B,RANBP17,SMAD9,CAMK2G,HCFC1,TIMM22,PSMB9,UBE2L6,NR4A1,RPRD2,MYH2,GJA5,DAZL,CAB39L,AP4M1,CELF3,EYA1,ISL1,GJB1,RGS7,RBM14,NR5A2,NUP85,PRPF19,CELF2,NR0B2,XPO6,KCNJ14,TBL1X,SGTA,SNIP1,EIF3B,FXR2,GJA4,PARP4,AP1G2,GNAI2,AR,TSC2,GGA1,TCEA2,RXRB,BIN1,VDR,GGA3,BEST1,SMAD1,KCNJ8,PPARG,MYEF2,POLR2A,CSTF1,UBAC1,TIMM17B,EXOG,CNOT9,F…	0.036338	0.002	0.045	1.12678969825045|1.12335370929019|1.11868201788335|1.11292131386174|1.09985741875249|1.0976146954185|1.09624355100039|1.08450899741384|1.08204668062943|1.08043845626655|1.07925817298975|1.07591798729205|1.07528317546591|1.07506865523482|1.07240607761784|1.07056168336841|1.06995851690158|1.06908166743773|1.06900591448795|1.06679973155992|1.06250155205143|1.0620280307851|1.06190524018633|1.05838295…	19|21|24|27|42|48|50|75|77|79|84|100|101|103|120|132|134|140|142|157|186|192|195|222|267|276|293|320|333|337|338|340|362|366|394|418|433|461|476|489|493|496|497|513|518|523|524|543|553|555|566|568|574|578|582|585|615|621|623|624|629|632|645|654|666|671|681|700|702|713|714|717|723|734|741|743|746|748|761|763|780|794|802|806|822|824|827|844|846|847|854|861|863|869|873|888|895|907|916|917|929|931|93…	thapsigargin_1e-07_6
HOST:2	FBXL2,UBE2L6,ISL1,DCAF1,PSMB9,SIX3,PPP2R2B,PSMB8,LHX3,NR6A1,STRN,ATP2A1,PDK2,BIN1,PCBP3,ATP12A,SPSB1,GJA4,GJA3,MSL3,RARA,AP3B2,TIMM22,FBXW7,SIX6,PBX2,CELF3,PKNOX1,DCAF11,POLR2A,BEST2,MYH4,MYH13,VDR,RBM4B,NR4A3,PAX2,INTS9,FCF1,UBE2D4,COPZ2,GJC2,SMAD9,KCNJ4,ACTC1,GJB1,GNB3,ATP1A2,SSBP3,PSMB10,NR0B2,NR4A2,SIX1,RANBP17,MYH7,GJA5,FZR1,DAZL,KIFAP3,MYH6,RUNX2,RARG,DCAF8,ACTA1,RBMS2,EXOSC5,FXR2,SMAD1,ENO…	0.039511	0.002	0.0462	1.14461612081826|1.13699184543286|1.13123763208806|1.10935114513676|1.10824840365389|1.10781895876183|1.10701813081217|1.1057525639393|1.09813584572267|1.09544855214745|1.0915226345358|1.0911774461637|1.08814211886363|1.0832226050519|1.08008227028827|1.08007523637883|1.08002139734643|1.07830049565935|1.0754231435816|1.06968179994573|1.06525405877689|1.06341983930713|1.06254290741098|1.06247673844…	16|20|29|52|55|57|60|63|81|86|102|104|119|138|147|148|149|156|171|206|231|238|248|249|250|257|261|263|278|287|303|313|317|330|355|363|380|401|418|426|431|433|450|453|480|482|486|499|510|513|524|568|570|576|579|581|586|587|590|598|600|608|627|628|634|640|681|682|684|686|728|737|759|760|764|773|779|781|787|806|810|813|822|823|831|834|836|842|843|845|853|858|874|886|920|922|926|927|955|963|984|988|9…	thioridazine_1e-05_6
HOST:2	BEST1,MYH3,GNAL,KCNJ4,GNA14,CPEB1,RBMS3,AP4M1,SMAD3,NR2E3,PDK1,NR5A1,ATG16L1,ELAVL3,NR0B2,FCF1,SPSB1,NR4A1,PCBP3,CWF19L1,GGA3,THRB,MYH8,DCAF13,TTN,RAB3A,ENO2,COPZ2,SMU1,SNCA,GNAI1,PPIL2,GJB1,AP3M2,CPEB3,RFX3,MYH7,MEIS1,TLE2,TLE3,TFCP2,KCNJ6,EXOSC2,AP3B2,KCNJ8,FBXL6,FBXL2,RGS7,EXOSC7,AP3B1,SGTA,ELAVL2,CNOT3,RPS4Y1,ILF3,GNB3,CAB39L,RUNX2,SIN3B,EIF2B2,EXOG,AP2A2,WRAP73,SLC25A4,RPLP2,RUNX3,PBX1,CIAO1…	0.038099	0.002	0.0475	1.12185405992454|1.10520746429903|1.08671492374824|1.08284605200668|1.08263192322581|1.0818515539381|1.0784334435739|1.07820483438806|1.07745096033517|1.07581499515168|1.07353680495866|1.06968940319753|1.06586542325889|1.06548696176915|1.06421515119265|1.06115326183795|1.06057302844384|1.05939639970693|1.05689211194457|1.05416800513241|1.0520115204773|1.05003228020438|1.05000958679173|1.047381495…	8|13|38|48|49|51|57|59|62|66|84|98|117|119|127|141|144|149|168|194|214|233|234|260|263|283|293|294|308|319|330|337|346|353|366|370|380|382|385|397|402|424|429|445|455|457|467|472|479|486|493|496|511|514|516|517|539|546|548|569|588|591|611|616|628|634|642|645|646|659|671|673|679|682|683|684|685|688|692|705|706|708|709|712|718|730|738|744|749|751|762|763|770|778|790|798|807|823|826|833|836|862|863|…	thioridazine_1e-05_6
HOST:2	AP4M1,TAF5L,PSMB8,PAX2,SIX2,PDK2,KHDRBS3,STRN,RAC3,PABPN1,UBE2L6,GNAI2,RFX3,BTRC,NR1H4,ATP2B4,PHKA1,RUNX3,KIFAP3,DCAF1,ISL1,BEST1,CAB39L,AP4S1,KCNJ5,CSTF2T,MYH4,TFCP2,AR,NR5A1,PBX2,AQP4,MYH13,KCNJ16,WDR5B,KCNJ8,RBM15B,PTBP2,RAC2,GNA14,PPP2R2B,PCBP4,RBMS1,DCAF11,EYA1,PARP4,SPSB1,CHMP1B,MYH2,MYH8,CAMK2B,MYH1,CAMK2A,RPLP2,RARG,GGA1,PPIL2,NR4A1,ATP12A,FBXL6,SIN3B,AP3B2,BIN1,KCNJ3,TIMM22,ACTA1,TLE4,PB…	0.040471	0.002	0.0475	1.16423621770645|1.12324276927879|1.12197474481006|1.10966369671518|1.10131113230983|1.09308472302012|1.09209426954398|1.09085954696726|1.08796238893856|1.0840434707059|1.07736908623428|1.07601498378871|1.07502964317529|1.07354674422269|1.07325512494047|1.07033197437019|1.07000900355872|1.06832862121854|1.06786445226523|1.06474552541522|1.06442001368433|1.06377846781675|1.063476191887|1.063424706…	11|25|26|38|46|59|62|63|67|82|99|104|107|116|118|130|132|137|143|164|165|168|173|174|175|218|222|232|239|243|247|270|273|279|280|281|292|297|301|310|323|337|345|347|353|354|356|376|381|424|444|461|469|472|490|492|500|501|518|520|522|523|541|575|577|578|581|588|601|607|616|619|621|631|633|637|642|643|656|668|674|701|705|709|739|753|768|769|773|779|784|794|795|803|816|820|824|833|853|873|906|914|93…	tioguanine_1e-05_6
HOST:2	CELF2,ISL1,SNIP1,DCAF10,CSTF2T,BIN1,NR0B2,CAMK2G,WDR5B,FBXW7,RNF19A,KCNJ3,KCNJ8,FBXL2,RAB3A,POLA2,PCBP3,RANBP17,MYH3,DCAF1,RNF7,PSMB8,AMBRA1,PABPN1,CNOT6,PSMB9,SNRNP40,SF3A2,MYH1,CAB39,ATP2B4,PHKA2,SMAD3,RBMS3,GNAI1,PAK1,PDK2,CHMP1B,NR5A1,PPIE,CSTF1,KCNJ6,CPSF7,SIX6,MTMR9,ENO3,ATP6V1H,SMU1,LSM14A,GJB5,INTS9,LSM4,AP4S1,CDC42,EIF2B4,PSMB10,PSMD5,CPEB1,FBXL14,AP2S1,RBX1,PPARG,XPO1,SIX1,COPG1,SIX3,WR…	0.035678	0.002	0.0462	1.29940406480141|1.18864079198759|1.17702594986151|1.17214554313376|1.16628347167218|1.15568594313526|1.15418993575283|1.13846291502213|1.11732161313504|1.1170361283122|1.11346884749344|1.10575357806886|1.10230442702249|1.10171000159154|1.09370537430688|1.0928577095508|1.09153545476974|1.08808864976146|1.08318506734964|1.08016298613322|1.07881248537329|1.07673035059502|1.07665506665353|1.07459990…	3|19|24|28|32|39|41|55|84|85|91|107|117|118|147|149|153|166|183|200|206|214|215|225|235|243|254|266|271|279|289|293|302|312|314|322|325|327|339|388|389|414|419|442|454|471|478|500|518|545|558|560|585|586|622|645|651|661|663|664|679|706|710|736|739|742|758|761|766|767|772|773|793|798|807|809|815|822|840|845|871|875|891|895|898|902|903|918|931|936|966|969|970|973|977|978|988|998|1005|1007|1008|1016…	tolbutamide_1e-04_6
HOST:2	PDK1,FCF1,HIRA,RCC1,PDK2,AR,SMAD3,PBX1,PPARG,TBL1XR1,CSTF2T,RAC2,SIX1,CAB39,OCLN,U2AF2,RAD23B,CAB39L,MTMR9,CHMP1A,PPP4R3B,BIN1,MYH3,ENO3,PPP4R3A,NR5A1,CTNNB1,SMARCD3,CNOT4,CWF19L1,NR1H2,CELF2,AQP4,KATNB1,RNF7,RBM15B,CSDE1,PSME4,NR0B2,AP1S1,MEIS1,AP3M2,TLE1,SMAD1,RIOK2,GNA14,STRN3,NUTF2,PPIE,AMBRA1,SMU1,SUPT5H,TCEA2,PCBP3,SEC23A,AP2B1,KCNJ16,PSMA2,POLR1B,AP2A2,PCBP4,KCNJ14,UCHL5,MYH4,POLR1C,ILF2,H…	0.038528	0.002	0.0439	1.21643181456272|1.12225302724256|1.11721222706268|1.11171877091169|1.09695398678936|1.0932042510295|1.09172813366231|1.08765498379905|1.08464535514159|1.08230342279455|1.0819844638487|1.08017415211296|1.07672974294897|1.0724318335622|1.06566191214152|1.06555707683154|1.06539234258041|1.06399094992824|1.06382520730014|1.06091541771165|1.05989986842461|1.05928106672238|1.05654071596827|1.053945938…	6|23|28|32|45|53|58|68|76|85|87|94|100|107|125|129|130|136|137|147|156|159|176|191|207|229|232|238|240|241|245|252|255|257|268|295|297|302|308|322|337|344|351|353|358|359|373|375|376|382|385|386|388|407|429|432|438|451|462|465|470|473|484|492|499|511|532|538|547|568|574|575|583|584|591|594|595|599|601|602|607|624|627|641|652|661|664|667|672|683|686|698|719|722|735|739|754|757|762|777|789|792|796|…	tomelukast_1e-06_6
HOST:2	RAC2,FCF1,PDK1,CELF2,KHDRBS3,RUNX3,SIX6,RCC1,INTS7,ESR1,WDR18,WDTC1,RBM14,FBXL2,RAC3,PPP2R1B,KIFAP3,AP4S1,PABPN1,UBQLN4,PSMB9,AP1S1,RBMS2,MORF4L1,RAD23B,UBAC1,MRPS2,RPS4Y1,PCBP3,PAX2,NR4A1,ENO1,NUTF2,ACTG2,MSI1,RIOK2,SEC23A,RBM3,RPS27,EIF2B2,MYH1,CPEB1,DAZL,SF3B4,GJB3,AP1G1,CAB39L,ADRM1,LSM6,NR0B2,UBE2B,SMARCD2,GNAQ,NR2E3,CTNNB1,RPS25,NXT2,AP1G2,PCBP1,GPX4,PABPC3,UBE2I,PBX2,RPS18,AIMP1,NXT1,NR1H4…	0.03953	0.002	0.0399	1.19601103006694|1.12344497595392|1.11353625663402|1.11342303670434|1.10528975347621|1.09323677300876|1.07955100630722|1.07771096722206|1.07438747475511|1.07231152927843|1.07058652739746|1.06556912540141|1.06351513133025|1.0631325371752|1.06109426454817|1.05697912942254|1.0558366941134|1.05397119332825|1.05237387707518|1.05150907284694|1.05126331202952|1.05045106039095|1.0498929860919|1.049747727…	3|13|21|22|27|40|65|67|74|79|86|98|104|106|110|121|126|134|139|147|150|156|159|160|180|182|183|210|212|220|226|232|235|266|275|282|286|291|303|314|316|328|349|363|364|370|375|393|400|405|416|435|442|447|463|469|482|483|486|497|516|522|524|535|540|543|558|569|576|592|594|604|605|607|609|610|612|630|633|637|639|644|648|653|658|666|679|682|686|687|693|694|724|728|733|744|747|755|763|764|767|770|779|…	tretinoin_1e-06_6
HOST:2	PSMB9,SIX3,ATP2B4,DCAF13,EXOG,SNIP1,GNAI1,SMARCD3,PDK2,DCAF10,SMAD9,ENO3,GNAI2,PPIE,MYH3,ISL1,GJB3,CELF3,NR1H3,SIX1,GJA4,RNF19A,PPP2R2D,AKAP8L,CAMK2G,TIMM17B,ACTA1,MYH2,SIX2,LSM2,ATP12A,CAB39L,CSTF2T,PAX2,NR4A3,CHMP1B,NR1I2,DCAF8,TIMM22,RANBP17,ATP2A1,CHMP6,BTRC,SNRPC,GGA3,SLC25A4,LSM7,MYH13,ATP1A3,MTOR,THOC6,RCC1,ELAVL3,HNF1B,RXRB,SF3A2,PPIL2,AR,BIN1,POLR2A,RBMS2,GJC2,GJB5,INTS9,RGS7,SND1,GJA5,L…	0.036944	0.002	0.0475	1.20660041322577|1.11400301370288|1.1120935925935|1.1059304534104|1.09381247231098|1.08491101758656|1.08329611808589|1.08097534916455|1.07913784260087|1.07514458054816|1.07336871342951|1.07300564072613|1.06985838460995|1.06968561514162|1.06743896687033|1.06593203005011|1.06476554644083|1.06272882877964|1.06183297205803|1.05686629432785|1.05608286749042|1.05331386409|1.05226238116139|1.05192800458…	4|31|32|44|59|79|85|95|100|120|131|134|148|149|162|177|181|200|209|250|258|273|287|290|293|297|304|307|323|328|338|347|349|354|356|358|366|370|375|392|397|404|409|415|419|422|423|437|442|444|447|450|498|521|522|538|555|556|576|582|583|594|595|601|607|618|620|622|633|640|642|651|652|664|673|686|688|689|690|691|693|700|706|749|754|756|758|766|771|773|790|798|805|806|810|840|845|850|859|867|877|898|…	tretinoin_1e-06_6
HOST:2	OCLN,SIN3B,FCF1,MYH1,PABPN1,ACTA1,MEIS1,PTBP2,TBL1XR1,RANBP10,AP4S1,PDK1,MYH7,GNA14,BEST1,PSMB10,CNOT3,CPEB1,SEH1L,MYH6,HNF1A,IPO7,FZR1,RNF19B,PSMB9,SMAD2,CAMK2G,NR1H2,SIX1,TSC2,AGL,AP3B2,NAT10,PRPS1L1,UBE2L6,VDR,RBM4B,API5,YEATS4,AR,PGGT1B,TIMM17A,FUBP3,RBM3,KCNJ8,CHMP2B,CSTF2T,XPO6,GNB5,USP22,SEC24A,WDR18,XPO4,P4HB,UCHL5,MTMR9,JUP,CWF19L1,SLC25A4,SEC24D,PKNOX1,CTNNB1,POLR2A,GAR1,SUPT5H,SMU1,TAF…	0.036937	0.002	0.0439	1.08445327048486|1.07873156916111|1.0741002130335|1.07395376590956|1.07366276655743|1.07294722882122|1.07004965190338|1.06947737333507|1.06808668384447|1.06520654319015|1.06389183058736|1.06386444696639|1.06241042601227|1.06151333627662|1.06049293735707|1.05890011850667|1.05475230983291|1.05450050885882|1.05405201641461|1.05316582767372|1.05177826570691|1.05134304452935|1.04875362822345|1.0486681…	37|49|60|63|65|68|74|76|86|92|100|101|108|111|116|122|147|149|152|157|168|171|199|200|210|214|224|244|251|257|258|265|268|269|271|287|296|298|309|310|316|320|323|330|333|338|348|354|376|378|388|414|423|425|426|460|489|506|537|545|555|568|571|577|579|581|597|604|620|632|636|641|643|655|660|666|674|676|688|706|707|728|744|750|753|755|758|760|761|765|773|777|790|791|798|804|808|811|817|823|830|831|8…	trichostatin A_1e-06_6
HOST:2	LSM14B,RUNX2,DCAF1,FBXL2,GJB5,RCC1,SIN3B,AP1B1,SATB2,RANBP10,EYA1,NR2E3,LHX3,MSI1,PPP4R3B,SIX3,PDK1,GNB3,CHAF1B,EXOSC1,GJA3,PPP1R10,BCKDK,MYH6,CPEB1,CELF2,ATP12A,PSMB8,WDR18,TCEA2,CAMK2B,HIRA,SPSB1,TFCP2,MYH1,AP1S2,POLR1C,TLE2,MYH3,SPSB3,PPP2R2B,RBMS2,NR4A3,PSMD1,GNAI1,ENO2,POLR2A,CNOT9,SUPT5H,SGTA,PDK2,PRPS2,PPIE,EIF2B4,PSME4,PSMB10,AP4M1,NR1H2,GAR1,GJA5,RXRB,AAAS,POLR1B,PAK1,AP3D1,EMG1,TAF5,DCA…	0.035974	0.002	0.0439	1.15831880882198|1.13367777178048|1.13194212293065|1.11641112679589|1.10583836191279|1.10364855113738|1.09472714689182|1.09292831001456|1.08988078725613|1.08348864393294|1.08312154444577|1.07708742588769|1.07568386246468|1.07132066274352|1.06949130468716|1.06664865627363|1.06615468006029|1.06587040725226|1.06160925801794|1.06155058781019|1.06061862602468|1.05907639197761|1.05744149831784|1.052493…	4|16|21|37|52|58|78|85|90|114|118|136|143|167|174|195|199|200|236|237|244|253|263|309|325|330|342|349|357|359|382|392|410|411|431|465|466|472|480|491|499|505|507|516|535|545|546|548|553|554|563|568|569|574|590|591|601|608|623|632|634|646|653|664|667|680|701|702|706|715|721|724|726|747|758|765|766|773|782|791|803|824|836|840|851|852|861|863|870|878|880|887|888|896|897|905|924|931|936|941|942|944|9…	trichostatin A_1e-06_6
HOST:2	GJA3,RAC2,HNF1B,ELAVL3,BEST2,PCF11,GJC2,PPARG,ISL1,GJB1,SMARCD3,RPLP2,GNAL,DCAF11,SGTA,NR2E3,EXOSC1,COPZ2,PKNOX1,KCNJ2,SATB2,UBE2L6,MYH13,MYH2,PABPN1,KCNJ8,PDK1,WDTC1,FZR1,SIX3,KHDRBS3,ILF3,NR4A2,PSMB9,MYH3,MYH7,POLR1B,NR6A1,RNF19A,XPO4,RAB3A,ATP1A3,DCAF8,NR4A1,TLE3,JUP,HNRNPA3,GNAO1,UBQLN4,DCAF13,BIN1,PBX1,AP3B1,NCL,MEIS1,PAK1,AR,RXRG,CNOT3,GNAI2,SMARCD2,VDR,NR4A3,GJB4,CAB39L,POLB,RNF7,RBMS2,AP2…	0.036916	0.002	0.045	1.10501297027904|1.10396475085955|1.10038716823536|1.09556674818398|1.09551045645922|1.08942212456905|1.08823752161612|1.07425929922562|1.07309755964178|1.07108825120887|1.06548181368061|1.06360850701824|1.06329877818248|1.06290534698668|1.06235240901191|1.05779127052549|1.05621522890403|1.05417412722732|1.05354332627412|1.05300681169711|1.05213561950579|1.05081937508112|1.05021005647212|1.049740…	12|14|17|24|25|33|36|75|83|93|112|119|122|124|129|161|174|188|197|203|211|226|236|242|245|246|247|275|295|310|347|361|367|368|373|390|406|410|419|427|433|441|460|471|474|478|482|493|495|496|504|509|521|525|535|553|555|561|579|580|601|603|624|634|635|639|648|649|661|669|670|673|683|694|704|712|722|731|753|758|775|778|780|798|801|803|805|814|819|823|828|836|873|890|900|903|904|907|921|932|934|943|9…	trichostatin A_1e-06_6
HOST:2	FBXL2,MYH4,BIN1,GJC2,ATG16L1,PPP4R3B,PRPS1L1,GJB1,RPLP2,PPIL2,ATP2A1,ACTG2,MYH13,NR5A1,ACTC1,GJA4,CAMK2G,PCF11,GJA3,CPEB1,DCAF1,RUNX3,EXOSC1,STIP1,PCBP3,ACTA2,MYH6,KRR1,RBMS3,PPP2R2B,CELF3,CHMP6,ENO2,PKNOX1,MYH2,MEIS1,THRB,PTBP2,GNAI1,MYH3,UBE2L6,GJB5,FXR1,AP3B2,MTOR,MYH1,PSMB9,PPP1R10,HSF1,NR2E3,CHAF1B,AP3M2,KCNJ2,UBXN1,ADRM1,FXR2,POLR2A,HNRNPA0,CAB39,RABGGTB,SF3A2,PPARG,RAD23A,MTMR9,RAB3A,CHMP2…	0.035708	0.002	0.045	1.13183664675001|1.12806071158687|1.10543895123063|1.10084204303572|1.09968398352237|1.09920968081399|1.09800384488146|1.09791187082512|1.09307622915632|1.09040224504094|1.08684582085028|1.08439680941021|1.0808794927536|1.07873626463858|1.07646184714311|1.07537765733571|1.07267252493995|1.06825859796947|1.0654794386246|1.06201260256114|1.06080526502896|1.06010028768614|1.05772166180117|1.05578579…	7|9|32|39|42|44|46|47|54|61|66|72|81|99|112|116|134|154|176|199|213|218|239|256|261|262|274|276|281|284|302|305|312|321|337|353|354|361|380|383|393|394|397|402|454|467|469|478|480|498|500|501|515|545|557|561|567|571|580|588|619|620|630|646|651|661|678|681|701|706|707|709|711|750|755|764|773|774|784|802|803|815|818|823|824|828|841|858|860|877|882|890|891|892|896|902|909|919|927|928|931|932|939|950…	trichostatin A_1e-06_6
HOST:2	FBXL2,KIFAP3,RANBP10,PSMB9,SMARCD3,STRN,GNAI1,UBE2L6,AGL,SSBP3,AP3B2,KATNB1,SPSB3,AP1S2,ENO2,SIN3B,RAB3A,MEIS1,POLB,SLC25A4,ATP2B4,GPN3,MTMR9,WRAP53,UBE2B,PDK1,NR4A2,KCNJ4,FCF1,UBE2S,PCBP3,CHMP5,NR4A1,CLP1,RIOK3,GNAI2,UBE2D1,EIF4A3,RNF19B,CHAF1B,TSC2,CWF19L1,KHDRBS3,WRAP73,NXT2,HADHB,SEC24A,NR4A3,TIMM17A,CALM1,SMU1,CAMK2G,VDR,AMBRA1,AP3M2,SNIP1,ISL1,AP3B1,NUP93,ATP1A2,CPEB1,DCP2,BEST1,WDTC1,GNA11…	0.036337	0.002	0.045	1.28412522359489|1.25888884059474|1.21394666073925|1.20886487442212|1.1995650305754|1.19778017632037|1.19651750310236|1.15640675983629|1.15560281442073|1.14991447270081|1.14133582950784|1.1410831191571|1.14068618115302|1.13930739890403|1.13688851372613|1.1304220801818|1.12670430625622|1.12035632712944|1.1200909149042|1.1200188464117|1.11450481741136|1.107853596655|1.10782165384225|1.1073411799419…	30|39|62|66|74|75|77|123|128|140|163|165|168|172|176|187|197|215|216|218|232|251|252|255|258|259|266|268|272|273|277|281|285|286|317|321|338|344|348|353|381|392|395|415|418|427|460|482|485|486|495|503|516|525|526|546|552|553|562|565|569|576|579|583|591|601|605|612|621|625|626|629|633|636|637|640|662|672|700|702|719|725|745|759|771|773|780|800|809|820|825|827|845|849|850|858|866|884|907|917|936|95…	trichostatin A_1e-06_6
HOST:2	INTS9,MYH6,SMAD4,SNIP1,PHKA2,FBXL2,BEST1,CENPA,AGL,PABPN1,HIRA,KIFAP3,RPS4Y1,SEH1L,LHX3,MSL3,NR1I2,SMAD3,UBXN8,STRN3,PSMB8,SATB2,SIX2,GJA4,SIN3B,GGA1,NR1H3,OCLN,PHKB,SMAD1,XPO4,PPP2CB,TFCP2,SMAD5,SMU1,POLR1C,RBMS3,DAZL,RANBP9,YEATS4,POLE2,SGTA,JUP,GJB5,NR4A3,SPSB1,MRE11,NR6A1,SCAF8,NR5A2,HCFC1,SSBP3,TRRAP,NR4A2,GNAQ,BEST2,POLR2A,RUNX3,RAP1A,SPEN,CSTF2T,FUBP3,RBM15,WDR26,RIOK2,POLR2B,DCAF11,GNAI2,…	0.034861	0.002	0.045	1.18829391879321|1.18263302588252|1.17949715801976|1.15469870213198|1.14129031755267|1.13144869918137|1.12997215499236|1.1256903446383|1.1238554105931|1.12228223767603|1.1157780067166|1.10712350434707|1.09576511245482|1.09475067556067|1.09342441709843|1.09293437117424|1.0887677829383|1.08574303111299|1.08388288429661|1.08307543229622|1.08270720916786|1.08224897689313|1.08062714049974|1.0805099320…	16|19|21|35|52|64|70|79|82|86|103|127|160|168|172|177|201|213|227|230|237|241|252|253|256|274|277|281|285|286|295|319|333|336|364|377|382|393|396|397|402|422|430|475|476|482|484|492|496|497|501|502|509|511|535|559|560|585|587|588|590|618|629|632|634|638|644|663|673|674|675|683|684|690|709|721|733|735|744|754|758|761|774|779|795|801|802|803|810|829|836|838|843|844|862|866|869|888|890|915|920|937|9…	trichostatin A_1e-06_6
HOST:2	ENO3,PPP4R3B,FBXL2,ISL1,MYH8,ELAVL3,GJC2,CPEB1,SMAD3,GJB1,PDK1,PPARG,MTOR,RNF19A,RUNX2,PPP2R2B,RPS4Y1,AQP4,NR6A1,SMARCD3,GNB3,VDR,AP4M1,NR0B2,SIN3B,TCEA2,SNCA,RXRG,GAR1,AMBRA1,AP3B2,GNAI1,PPIF,BEST2,SUPT5H,ATP2A1,WRAP53,ATP1A2,NR2E3,NR4A2,PAX2,PPIE,DCAF13,RXRB,AP2A2,DCAF8,IPO4,SF3A2,CPEB3,GJC1,STRN4,SEC24C,NR1H4,PSMB9,HNRNPK,PSME4,SEC24D,EXOSC7,KCNJ2,HSF1,PRPS1L1,TRRAP,RBMS1,CDC20,NUP93,AKAP8L,PH…	0.037637	0.002	0.0462	1.09779934793085|1.08436669891533|1.08287996381669|1.0736911560227|1.07063574109257|1.06411071005577|1.06177304444479|1.05913163637806|1.05882089321676|1.05411461199012|1.05145622750552|1.05139819233632|1.04673418836274|1.04659265791078|1.04404102976559|1.04393188539256|1.04230526064541|1.04078526791586|1.04009158429048|1.03970428059681|1.03936462667099|1.03841526706871|1.03825356852798|1.0382087…	19|33|37|55|65|73|80|93|94|117|136|137|166|169|194|195|213|226|231|235|237|250|251|252|262|266|283|286|297|298|303|304|313|333|336|344|349|350|370|383|399|402|404|407|435|443|446|513|532|537|567|579|585|596|597|607|613|621|622|625|628|642|647|653|655|667|671|676|687|692|693|707|708|711|730|734|735|745|746|752|753|754|760|782|787|795|796|810|812|815|829|836|849|851|879|885|891|899|902|912|916|917|…	trichostatin A_1e-06_6
HOST:2	AP3B2,RXRG,MYEF2,ATG16L1,NR0B2,GJC2,ELAVL2,GJC1,EXOG,CAB39L,KCNJ3,DCAF1,TTN,WDR5B,KCNJ16,CALM1,KCNJ4,DCAF13,RBM4B,PABPN1,ACTA1,AP1S2,AKAP8L,STRN,NR4A2,MYH2,MYH8,ENO3,PTBP2,MYH6,RBM3,SMAD5,SMU1,YEATS4,GJA5,PCBP3,MYH3,SEC23A,TBL1XR1,RANBP9,LSM14B,CPEB1,FCF1,SMARCD3,RARG,CDC42,KCNJ8,CPEB3,KCNJ5,LSM8,RXRB,ENO1,GNAI3,HNF1B,UBE2B,CHMP6,PCBP4,MEIS1,PRPS2,SIX2,OCLN,NR1H2,PAK1,HNRNPA0,KCNJ14,EIF3I,SMAD2,S…	0.036348	0.002	0.0462	1.14447464512481|1.13587089979762|1.13155583412756|1.09603281939209|1.09261572686057|1.09072411146313|1.08803378081108|1.08604123620176|1.08536084941274|1.08179290869378|1.07833134357748|1.07720799892889|1.07069450675354|1.07003140069814|1.06867059867316|1.06757004702834|1.06529772815952|1.06231359328407|1.06176781010455|1.06159917181966|1.05658699696045|1.05604625730266|1.05532361312693|1.055192…	9|11|19|54|64|67|75|79|81|94|107|111|143|149|150|155|166|185|192|195|225|229|235|237|250|254|264|281|307|319|322|324|328|338|355|367|379|394|408|414|423|436|454|459|466|474|491|493|524|527|540|553|570|574|580|587|588|595|603|627|633|639|646|655|660|676|679|680|682|695|719|720|722|724|725|728|736|750|757|763|766|773|778|786|789|806|808|809|811|812|814|815|835|837|839|851|875|876|883|884|886|889|90…	trichostatin A_1e-06_6
HOST:2	NR5A2,KCNJ4,DCAF1,RAC2,GNAL,LHX3,TTN,ATG16L1,RUNX3,MYH6,CELF2,FBXL2,ELAVL2,GNA14,OCLN,GJA5,ATP12A,GJA4,FAM8A1,KHDRBS3,PAX2,EXOSC1,PPP4R3B,RNF11,TLE4,RFX3,WDR5B,CPEB1,CALM1,CPEB3,CHMP5,AQP4,SIN3B,MYH3,ACTA2,UBE2D1,STRN3,INTS9,KCNJ16,YEATS4,RUNX2,FBXW11,NR1H4,MYH4,RABGGTB,RBMS3,MYH7,ATP1A3,GNAO1,UBQLN4,SATB2,INTS7,MYH8,CAMK2A,RAP1A,PRDX3,GNB3,GJC1,RAD23B,AP3D1,KCNJ14,UBE2E1,PPP4R1,KCNJ8,EIF1B,CAB39…	0.036563	0.002	0.0475	1.20639756463207|1.16676284705066|1.16537726864259|1.1469325792299|1.14627013761835|1.13484274599285|1.12811062828617|1.12050894591414|1.1119168880172|1.11152466906718|1.1023451993799|1.09915263116536|1.09766304852583|1.09640656010111|1.09552032201498|1.09187224757815|1.08506810362465|1.0819388924746|1.07956100176806|1.07591527521364|1.07409358897647|1.06843913689341|1.06796927482959|1.0647551638…	5|22|25|42|44|57|69|81|95|98|135|145|153|159|167|185|208|219|228|245|254|286|289|315|323|334|355|371|385|392|400|408|416|417|426|433|438|449|450|451|453|455|461|465|471|481|487|495|496|498|504|508|522|534|536|540|553|557|568|592|600|610|635|642|660|661|664|669|672|673|675|684|709|723|730|735|736|742|769|784|799|806|813|829|830|848|862|863|865|877|887|890|895|908|911|921|923|932|936|951|978|979|98…	trichostatin A_1e-06_6
HOST:2	RAC3,KCNJ2,TFCP2,CPEB1,PAX2,HNF1B,SNCA,NR0B2,PABPN1,FCF1,EXOSC1,NR1H4,RUNX3,SIN3B,KCNJ14,KCNJ16,RXRB,UBE2L6,KIFAP3,PCBP3,ENO3,AP1G2,CELF2,ATP2A1,CELF3,CAMK2G,AAAS,NR4A2,ATP12A,AGL,GJC2,GJA1,UBE2D4,UBQLN4,MYH2,PAK1,EYA1,PRPS2,HNRNPA0,NR1H3,ISL1,OCLN,SLC25A6,NR2E3,RABGGTB,TCEA2,AHNAK,NR1H2,CTNNB1,TRRAP,FBXL6,AP3B1,HCFC1,PGGT1B,TBL1XR1,PSMA3,SEC24B,GGA1,ATP1A2,GNAO1,RXRG,AP4M1,ATP6V1H,ELAVL2,NR1I2,N…	0.038295	0.002	0.0488	1.15516762596503|1.13272776530419|1.10814263600556|1.09922260992989|1.0960303896164|1.08850402086001|1.08673403501904|1.08361335547455|1.08326339737146|1.08275399638969|1.07297252819062|1.06913258793298|1.06899828242674|1.06857066883067|1.06827852535518|1.06724103915593|1.06707283146344|1.06644404438736|1.06634069143456|1.0648513372244|1.06376568585002|1.06131898325898|1.06082505952677|1.05800639…	23|39|60|78|85|108|114|130|134|135|183|194|195|200|202|207|211|215|216|222|231|245|251|268|269|270|281|297|306|308|320|328|335|342|343|345|360|377|380|399|415|420|421|441|459|460|466|476|481|495|499|500|505|510|518|525|551|568|572|579|585|592|608|612|624|648|650|651|665|679|680|684|690|691|701|713|723|725|729|737|743|746|748|755|758|764|769|771|775|793|800|816|817|823|835|845|856|869|870|871|877|…	trichostatin A_1e-06_6
HOST:2	SIX3,SEC24D,PDK1,PSMB8,LSM14B,EXOSC1,LHX3,CALM1,THRB,CHMP6,NR1H4,AP4M1,ACTA2,SIX2,TBL1XR1,CAMK2A,PSMB10,FBXL6,PCF11,PCBP4,AR,SIX1,GJC2,SMAD9,SIN3B,COPZ1,MYH3,HNF1A,CDC42,AP4S1,RBMS3,BEST1,RAC2,RARG,KATNB1,FUBP3,AP3M2,FCF1,RNF7,TAF5,U2AF2,RPLP2,NR0B2,DAZAP1,TFCP2,WRAP73,SNRPA,DCAF1,GNAL,AQP4,PABPN1,ACTA1,UBE2E1,NR5A1,AKAP8L,PPIE,RBX1,EIF3I,EXOSC5,AP2A2,KCNJ2,EYA1,PAAF1,TBL1X,RPS25,RNF19B,POLR1B,HS…	0.03859	0.002	0.0488	1.15344341295465|1.1410573228391|1.11897304372576|1.11244060811748|1.10719535402149|1.09963258403064|1.09513930768555|1.08346794585273|1.08059003600557|1.07663171456906|1.0729637410612|1.06863685648658|1.06713954643153|1.06661748306448|1.06462816859752|1.06283706911879|1.06135712850968|1.06047124013525|1.05902309360998|1.05841268515662|1.05566280589264|1.05527718051813|1.0548597980367|1.050228813…	3|4|13|19|23|33|38|56|65|78|93|107|117|121|135|146|153|156|169|172|190|194|199|240|241|253|267|287|315|322|323|327|334|339|358|372|376|378|401|409|412|425|440|449|455|456|457|467|472|490|512|525|532|545|562|599|602|621|622|629|632|637|638|640|641|655|658|659|662|670|682|692|700|701|705|712|715|718|722|723|730|743|747|753|754|755|764|777|782|786|789|790|791|798|800|803|808|842|852|853|855|860|862|…	trichostatin A_1e-06_6
HOST:2	TFCP2,KIFAP3,OCLN,PHKA1,KCNJ8,NR0B2,CELF2,NR1H2,RCC1,EXOG,RNF7,DCAF1,WDR5B,PSMB10,KCNJ4,PHKA2,AP3B2,NR1H3,RGS7,ACTA2,ATP6V1H,ENO2,PSMB8,NR2E3,RANBP10,MTOR,EMG1,DCAF11,ENO3,CHMP1B,KCNJ2,PCF11,NSFL1C,U2AF1,SGTA,PTBP2,RBX1,GNAI1,LSM6,SMAD1,PAAF1,BIN1,AP4S1,SPSB3,FBXL2,HNF1A,PPARG,KHDRBS3,LSM7,PAX2,CTNNBL1,RAC3,CHMP1A,NR5A1,AKAP8L,ACTG2,RIOK2,GLRX3,CNOT6,MYH1,PKNOX1,XPO4,PPIH,AP1S1,UBE2L6,TAF5,UBQLN4…	0.037082	0.002	0.0439	1.24310631184288|1.12721387926412|1.12593314062865|1.10158165290161|1.09254250955054|1.09086693090254|1.08696812148429|1.08393925681294|1.08236920567885|1.08101132088574|1.07659658929543|1.07634345024335|1.07215189571189|1.07154306153913|1.07114011427872|1.06879962757538|1.06770752837221|1.0662817733266|1.06262177760251|1.05975336920437|1.05971733804265|1.05893603409716|1.05727489137447|1.0563715…	4|27|29|54|76|80|93|105|112|116|124|128|142|147|150|158|163|170|194|217|219|225|238|246|255|256|258|268|269|270|274|279|283|297|299|310|317|323|324|326|352|356|358|367|380|382|383|391|399|406|423|426|465|472|503|509|512|514|520|526|533|538|549|559|571|573|581|583|600|606|610|622|629|634|647|654|656|667|669|673|675|681|689|702|704|705|713|724|734|737|744|748|761|763|765|766|768|776|794|796|800|828…	trichostatin A_1e-07_6
HOST:2	KIFAP3,ENO2,RAB3A,GNAI2,CELF2,ATP6V1H,UBE2L6,SPSB3,MEIS1,PHKA2,SIN3B,WRAP53,GJA1,RANBP10,KCNJ4,SMU1,UBE2S,FBXL2,GNAI1,YPEL5,UBE2B,SEC24A,CLP1,SLC25A4,POLR2K,TCEA2,KATNB1,GNB5,AP1M2,DCAF11,SIX3,BCKDK,CHMP1B,SEC24D,DCP2,FBXW7,AP3B2,PCBP4,OCLN,AP1S2,NXT2,LSM6,AP1B1,EIF4A3,TSG101,AGL,STRN,NR4A3,RNF19B,POLB,WDR26,GPN3,CDC45,SEC23A,UBXN1,UBAC1,RNF11,RIOK2,WRAP73,PDK2,UBE2A,UBE2D1,CHMP5,EIF2B2,FXR2,PHKB…	0.037454	0.002	0.0462	1.3826197717992|1.1973831439639|1.19268430201795|1.17262087387414|1.17239135814088|1.17077131421334|1.16612235694502|1.14171697040092|1.12297324427842|1.12177225412104|1.11785076291048|1.11588824669494|1.11247313261961|1.10923744450097|1.10673404542341|1.1056432324462|1.10426256009556|1.10343969566251|1.10013561392007|1.0941472879241|1.08788010482066|1.08456952100514|1.0834315493228|1.08248343257…	4|36|37|46|47|49|53|84|119|123|131|137|142|152|162|167|171|174|182|216|249|263|269|274|308|313|314|331|332|336|356|359|360|369|373|380|390|400|424|432|443|448|451|455|471|472|486|501|505|511|517|521|533|535|540|542|550|551|554|556|557|563|573|575|580|582|596|605|615|619|639|652|663|667|673|678|681|685|687|698|703|704|711|716|722|727|737|744|768|781|791|794|795|806|810|823|838|839|846|850|852|859|…	trichostatin A_1e-07_6
HOST:2	CELF2,FBXL2,MTMR9,ESR1,SIX2,KCNJ8,MSL3,SIX6,DCAF13,ELAVL2,PPIE,GGA3,PPP4R3B,PABPN1,SMAD5,GJB4,PCBP3,SNIP1,INTS9,TRRAP,KCNJ2,ATP2B4,SMAD4,CAMK2A,EXOG,RARA,CSTF1,AP4E1,UBXN8,CLP1,GGA1,MYH7,MYH6,MTOR,TTN,CHMP6,DAZAP1,ACTA1,SMARCD1,FCF1,EXOSC2,CNOT4,STUB1,FBXW11,XPO6,ACTG2,EMG1,CHMP1B,RXRG,WDR26,KCNJ4,RBBP4,WAC,UBE2L6,ENO3,GNAL,CAND1,RGS7,POLE2,CIRBP,GNA14,USP22,SEC23A,DCP2,FBXL6,ATP12A,ATG16L1,SPEN,…	0.038383	0.002	0.0439	1.16836501524224|1.1127338353197|1.10614613932804|1.10230521852652|1.09932497302201|1.09688236014292|1.09470667302571|1.09228285237874|1.0881376956341|1.08784541799369|1.08288599907734|1.08134770837887|1.08020664526076|1.07738622938993|1.07662280982447|1.07535310105652|1.07191924858562|1.0711372595466|1.06894780055958|1.06422432727497|1.06284811322315|1.06092967560077|1.06085962105461|1.059349541…	10|34|40|47|54|58|61|65|77|78|90|94|101|112|117|122|136|140|150|164|169|182|183|192|215|221|236|248|252|269|277|278|297|302|303|309|312|315|324|327|331|336|351|352|374|377|397|401|403|405|407|419|425|445|447|453|471|491|493|497|505|539|557|569|582|598|606|610|613|614|615|646|659|663|670|674|677|684|703|713|722|732|737|744|756|760|772|775|777|778|779|782|811|814|817|819|831|833|844|848|852|853|872…	trifluoperazine_1e-05_6
HOST:2	PDK1,RCC1,FCF1,SMAD3,OCLN,MSL3,CAB39,PBX1,TBL1XR1,HIRA,RAC2,RNF7,SIX1,FZR1,AP1S1,AP3M2,PCBP4,CELF2,PPARG,TCEA2,RAD23B,CWF19L1,PABPN1,KCNJ2,CNOT4,AP2B1,U2AF2,KATNB1,HNRNPA3,RANBP17,ATP1A2,GJB4,TIMM22,PPP4R3A,CSTF2T,PDK2,NR5A2,WDR18,SUPT5H,NR0B2,CPEB1,COPZ2,RAD23A,AP4E1,PSME4,PPIE,POLR1C,MTMR9,CAB39L,AIMP1,PRPS1,CAMK2G,AP3B2,DAZAP1,WDR61,AP4S1,GLRX3,NR1H2,PPP2R1B,RAC3,HNRNPC,SEC24A,GNB3,RIOK2,KCNJ4…	0.037447	0.002	0.0462	1.16070571268272|1.12421458749123|1.11539298898559|1.11393149312137|1.0959078397549|1.08921021930584|1.08671577152792|1.08568191598423|1.08057608470035|1.07776165874439|1.07744480479499|1.0754460771055|1.07018333980705|1.06184734626373|1.06111431771281|1.059228413517|1.05784948433327|1.05674753967189|1.05665765315953|1.05592787826104|1.05277536761329|1.05261390376389|1.05102934249955|1.0493298790…	10|27|33|34|46|59|66|69|75|80|82|88|107|135|137|146|151|159|160|163|180|181|189|199|221|241|242|243|245|246|248|258|268|271|283|288|289|291|301|319|322|325|341|345|351|379|385|386|389|393|406|417|421|422|425|429|435|445|461|475|477|479|486|489|494|497|504|505|510|513|515|520|535|537|540|549|550|559|569|606|610|619|636|638|641|648|653|662|666|667|668|684|688|697|700|709|714|719|720|733|738|740|744…	TTNPB_1e-07_6
HOST:2	PPP4R3B,CPEB3,SEC24D,CAMK2G,ATP2A1,GNA14,STIP1,ACTA1,RABGGTB,TFCP2,BIN1,STRN3,PABPN1,ELAVL3,UBE2C,NR0B2,MYH13,KCNJ6,FXR1,PPP2CB,GNAL,ATP2B4,NR4A3,SEC23A,PPIL2,FBXW11,CENPA,KCNJ8,NR4A1,DCAF7,CHMP2A,MYH7,LHX3,GGA3,PKNOX1,SNIP1,SEC24A,BEST1,KCNJ4,PHKA2,RBM39,SNCA,ILF3,PCBP1,NSFL1C,HNRNPA0,CNOT3,PSME4,CDC40,PHKB,CPSF7,XPO7,MYH6,RBM3,SCAF8,KCNJ16,GNAI1,CHMP2B,SEC24C,UBE2B,ATG16L1,ATP6V1H,ADRM1,NR1H2,L…	0.03524	0.002	0.0462	1.18916296834478|1.13980278064773|1.11374924934469|1.09883237174211|1.09830899441436|1.09522422773121|1.08950590813149|1.08230083022525|1.0818598749044|1.08134903858006|1.07702239532947|1.07319319661805|1.07299481290342|1.06835661115206|1.06189991442143|1.06163724465667|1.05928914947482|1.05648635074654|1.05389780220748|1.05382034524507|1.05199901307879|1.05149252175975|1.05111874592185|1.0510897…	3|13|26|40|41|46|52|75|77|78|94|115|119|137|166|167|180|203|226|227|246|250|256|257|264|265|274|278|311|317|328|329|337|338|344|350|361|370|371|379|380|382|421|431|433|435|437|440|444|460|480|505|521|523|526|534|547|552|553|567|622|623|625|648|653|658|660|663|672|673|681|691|703|736|746|759|764|767|781|784|790|794|801|815|819|822|823|825|826|835|837|840|849|851|870|880|881|883|886|896|897|899|903…	valinomycin_1e-07_6
HOST:2	SIX3,GNB3,DCAF1,GJB5,CAB39L,CAMK2B,ELAVL3,MYH2,PDK1,MYH6,RAC2,RUNX2,COPZ2,GJA4,AP4S1,MYH7,RPLP2,EYA3,ACTA1,PAX2,RFX3,PCBP4,GJA1,UBE2D4,TLE2,ENO2,MYEF2,GNAO1,NXT2,BEST1,GJA3,AQP4,HNRNPA3,ACTG2,NR1H4,PSMB10,PHKB,KATNB1,KCNJ2,ATP2B4,NR2E3,CDC45,GNA14,DYNLRB1,LHX3,MYH3,GJA5,GNB5,SMAD9,SIX6,CHMP5,PHKA1,CALM1,GJB1,KCNJ6,POLR2C,KIFAP3,AP2B1,UBXN8,YPEL5,PSMB9,MYH4,AP3S1,ATP1A3,RPS4Y1,UBE2L6,GPN3,SUPT5H,R…	0.052814	0.002	0.0475	1.28150248789591|1.23837197022901|1.20896718715546|1.18197141489644|1.18139170900624|1.18134252126509|1.17356824066489|1.16033540742475|1.15606928948914|1.15151405618195|1.14645592795031|1.12803020155562|1.12774589770577|1.1251219255721|1.12503838272066|1.12463669838037|1.11618673089157|1.11406974493813|1.10869346132918|1.10720074839324|1.10668151401437|1.10640416201504|1.10274862816536|1.1001207…	1|4|11|23|25|26|30|46|51|61|69|99|102|104|105|109|143|152|166|173|175|178|206|226|229|235|236|240|248|255|268|273|280|284|301|303|314|328|332|333|346|351|369|372|377|395|400|406|421|443|445|448|456|473|480|488|494|505|527|534|552|556|562|564|582|598|604|611|614|621|622|624|627|628|633|638|639|642|657|660|667|668|684|691|698|699|703|710|722|741|751|762|775|783|786|787|799|800|804|813|822|823|837|8…	valinomycin_1e-07_6
HOST:2	TFCP2,RPLP2,SIX3,KIFAP3,RUNX3,MYH1,SIX6,SMU1,PSMB9,GJC1,ESR1,YEATS4,PKNOX1,MYH3,LSM14B,ENO3,ILF3,AKAP8L,AAAS,RNF19A,FCF1,AP1G2,TBL1XR1,NR6A1,STUB1,ATP2B4,ACTG2,SNCA,UBE2D4,AR,RAC3,DCAF8,ELAVL2,U2AF2,CELF2,DTL,PAK1,NR4A3,SEC24A,SMAD5,TAF5L,NR5A2,AQP4,PCBP3,MRPS28,EYA3,GNB3,CWF19L1,RFX3,NR4A2,ACTC1,PPP1CB,YPEL5,RBMS1,AP1M2,MYH8,RAD23A,GJC2,UBE2B,UBXN8,CAB39L,NR1I2,USP22,RARA,SPEN,SND1,HNF1B,PARP4,F…	0.038887	0.002	0.045	1.42133604096336|1.27724503664012|1.19608239158258|1.16043173058181|1.15739383322198|1.15411458465417|1.13731733491445|1.13178650547334|1.13100575464568|1.10814996422177|1.10546798003603|1.10518577231794|1.103611580439|1.09503883331183|1.09250561023169|1.09219843229945|1.08694973115836|1.08574374041363|1.0852835322749|1.08083678771948|1.08052049499126|1.07651048272748|1.07626183617189|1.070725829…	1|4|14|24|26|27|37|40|41|55|65|66|70|85|90|91|98|102|105|123|124|143|146|170|204|222|226|259|268|289|293|306|310|312|322|374|378|383|406|428|432|445|450|461|467|472|477|487|531|532|533|539|541|548|553|557|571|573|580|584|592|610|624|627|635|648|650|653|657|663|665|670|675|684|687|689|699|707|738|743|744|748|762|764|772|779|786|787|801|805|813|815|838|854|869|871|881|882|887|890|891|903|904|906|92…	valproic acid_0.001_6
HOST:2	KIFAP3,CELF2,KCNJ8,ENO2,FBXL2,FCF1,HIRA,MYH4,ATP2B4,SIX3,OCLN,SIN3B,KCNJ3,AR,ISL1,MYH8,ACTA2,PCBP3,AP4S1,CPEB1,SPSB1,RAC2,PSMB9,YPEL5,THRB,PDK2,RAC3,NR5A2,SATB2,GNB3,KCNJ2,GJB5,PSMB8,GJB3,RBMS3,PTBP2,VDR,STRN,ATP1A3,INTS9,GNA14,AP3B1,CALM1,KATNB1,GNB5,NR0B2,SSBP3,BEST2,KCNJ4,NR1H3,CHMP2B,ATP6V1H,GNA11,STRN3,AQP4,PBX3,GJA4,EXOG,AP2B1,KCNJ14,SEC23A,XPO7,KCNJ5,WRAP53,CAB39L,AP4M1,UBE2D4,SNIP1,ACTA1,…	0.03714	0.002	0.0488	1.28561891752622|1.17651900195725|1.15674435399148|1.15332094491764|1.12097854247886|1.1168935776689|1.11214463067362|1.10500095201574|1.10350629582527|1.10304554027758|1.10303418060379|1.10292688543998|1.09651454065832|1.08753113911871|1.08626131234669|1.08437414100436|1.08399468008866|1.08278033117228|1.08183803345903|1.07983722933307|1.07517573732964|1.07492916885586|1.07329965902828|1.0707725…	3|20|30|33|66|78|87|99|104|105|106|107|121|161|169|181|184|188|192|198|221|223|234|255|263|267|271|276|286|313|315|334|335|336|344|355|369|380|382|383|403|406|428|433|439|446|456|462|474|476|481|487|489|509|510|521|527|546|563|566|568|571|573|587|610|617|631|633|655|661|669|670|680|682|693|695|708|710|720|726|735|740|774|775|794|843|845|852|861|865|868|872|876|877|889|890|910|918|919|942|949|972|…	valproic acid_0.002_6
HOST:2	KIFAP3,CELF2,RAC2,MYH4,KCNJ3,SIX3,CPEB1,AP1S2,ATP2B4,NR5A2,GJB3,STRN,KCNJ2,SIN3B,AP4S1,PTBP2,PPP4R3B,TFCP2,ACTA2,MTMR9,WDR5B,LSM6,CHMP2B,GNA14,PABPN1,AP3B2,SEC23A,NR1H3,EXOG,THRB,OCLN,AMBRA1,MYH8,UBE2B,UBE2D4,KCNJ5,JUP,PPP1CB,POLR3B,ILF2,RPS4Y1,PDK2,GNB3,XPO4,AP4M1,SMARCD3,UCHL5,RBM4B,TBL1XR1,GJA1,CSTF2T,RIOK2,UBE2D1,RBMS3,CAMK2A,SSBP3,FMR1,SPSB3,RBMS2,CSTF2,UBQLN4,RAC3,DCP2,SEH1L,SMAD4,DCAF10,GJ…	0.035651	0.002	0.0418	1.27180956589327|1.26255066560267|1.12908954916007|1.12026445904281|1.11997299392924|1.08701262500892|1.0857968088348|1.08457371946741|1.07295647033385|1.07121941801561|1.06964794203299|1.06811951283107|1.06535615017683|1.0605832237136|1.06037681154284|1.0603471429523|1.06008557450483|1.05799778812607|1.05610685149482|1.05544774540723|1.05477484571131|1.05395413076984|1.05287401181815|1.051550539…	2|4|35|39|40|86|89|93|142|154|158|171|190|219|221|222|225|243|265|269|276|291|299|311|328|330|334|336|351|365|369|373|374|378|399|408|411|413|417|420|421|424|429|440|455|458|466|475|476|477|479|500|510|558|560|570|575|585|588|593|600|602|606|612|626|630|634|643|649|653|658|661|674|677|683|686|688|690|693|697|701|702|707|728|731|740|748|749|751|770|773|777|783|797|798|813|816|818|824|830|843|859|8…	valproic acid_5e-04_6
HOST:2	TFCP2,GNAI1,FBXL6,SIX2,RAC3,SATB2,ENO3,GJA5,PSMD5,SMARCD3,AP3B2,ISL1,SNIP1,GJA4,GGA3,AAAS,AP1S2,DCAF1,GNAI2,SEC24D,PBX1,LSM2,GJC2,NR4A3,RNF7,PPP4R3B,PGGT1B,SMAD4,EIF2B2,ENO2,CAMK2A,RBMS2,SMARCD1,EYA3,AIMP1,CLP1,AP2B1,SMAD2,EXOSC1,UBXN8,NR1I2,KCNJ5,KCNJ3,WDR82,GJA1,CSTF1,UBE2B,CIAO1,PHKA1,VDR,GNB3,MYH4,GJB5,POLR2K,EXOSC2,MSI1,DAZL,BIN1,CENPA,PPP4R3A,SLC25A4,CTNNBL1,PBX2,EXOSC8,NXT1,CNOT3,SIN3B,RUN…	0.03775	0.002	0.0428	1.13871259559575|1.13274569412567|1.1126656311196|1.10037848817898|1.09220750624007|1.08230128482222|1.07811430059455|1.07473972108389|1.07287742430883|1.06971908625512|1.06946622168571|1.06894426275829|1.06654228826624|1.06380879862593|1.06301263009084|1.06241427752844|1.06122436737507|1.05937204380267|1.0525143790007|1.05208414249786|1.05102718025485|1.05044027956625|1.04916819269932|1.04867017…	7|8|17|25|28|39|44|52|61|63|66|68|73|84|89|93|96|104|136|138|148|156|169|174|178|185|209|213|249|250|257|278|291|297|303|305|307|322|325|330|335|354|361|366|382|392|411|419|420|421|425|427|429|440|444|455|456|458|468|469|477|485|486|497|506|512|523|527|528|541|576|579|587|595|600|602|607|616|626|630|631|634|654|660|667|691|692|696|701|712|717|718|727|730|731|738|750|765|766|771|777|778|790|817|82…	valproic acid_5e-05_6
HOST:2	DCAF1,SIX3,TFCP2,RPLP2,GJC1,KHDRBS3,SIX2,KIFAP3,BIN1,RUNX3,AP4S1,RGS7,HNF1B,PDK2,BEST1,PSMB9,ATP2A1,KCNJ6,RBMS3,MSI1,ATP1A2,ENO3,RAC2,PPP2R2B,GNAO1,NR5A1,NR4A3,RARG,PKNOX1,WDR5B,THRB,NR1I2,MTOR,RPS4Y1,GNB3,COPZ2,RAB3A,PPP4R3B,NR4A1,CAMK2A,MYH2,SIX6,ATP2B4,HNF1A,EYA1,DAZL,FZR1,AP3B2,GJA3,PAX2,MYH4,PBX2,TTN,MYH8,KCNJ5,UBE2D4,RUNX2,MYH13,ATP12A,RBMS2,MYH7,MYH1,STRN3,RAC3,NR2E3,ACTC1,SPSB1,ELAVL3,WDT…	0.036621	0.002	0.045	1.35114312374018|1.34630697834181|1.34583606775535|1.32961482538556|1.29457796437357|1.23925506964441|1.22706835808238|1.20027368330601|1.17680449465459|1.17372033958562|1.1736082657655|1.16340058600643|1.16251122902265|1.1572859796238|1.15399891713427|1.15227270433036|1.14788630047342|1.14729020756978|1.1410382392066|1.14040537272837|1.13458935735556|1.13314223373177|1.13251164009304|1.131035484…	14|18|19|25|35|55|65|83|114|120|121|138|140|150|157|162|176|177|199|203|221|226|232|239|253|260|263|285|310|314|320|324|332|347|381|411|414|423|457|460|472|503|505|507|513|522|525|526|527|531|540|548|562|563|585|589|601|610|611|613|617|622|629|646|657|669|671|677|679|688|690|701|706|709|716|736|742|744|750|772|774|797|799|802|827|829|864|870|872|883|884|891|892|897|898|905|934|936|954|985|994|997…	verapamil_1e-05_6
HOST:2	SNIP1,SMAD4,PABPN1,KIFAP3,SIN3B,SATB2,HIRA,PHKA2,SMAD5,POLE2,WDR5B,INTS9,PHKB,DCAF13,TLE4,NR1H3,INTS7,GNAI1,COPZ2,CENPA,ACTC1,BTRC,MSL3,BEST2,UBXN8,THRB,ENO3,RPS4Y1,SEH1L,DTL,GNAQ,MRE11,RBMS2,PBX3,MTOR,SCAF8,NXT2,EXOG,PSMB8,STRN3,MEIS1,FUBP3,FBXL2,VDR,NR4A2,GPN3,UCHL5,CAMK2G,HNRNPA3,JUP,PTBP2,SMAD3,MTMR9,AP1S2,FCF1,MYH6,MYH1,RFX3,POLA2,CWF19L1,GNB5,RIOK2,POLR2B,PPP2CB,OCLN,SMU1,ATP2B4,RBMS3,DCAF1…	0.03585	0.002	0.0428	1.27019658457232|1.20633383207356|1.17649060529875|1.16493525664808|1.15128960491229|1.15027372137581|1.14987204798232|1.14530760363524|1.12314840239796|1.11751673476032|1.11024433188069|1.10983435663104|1.10798890915975|1.10718297479907|1.09949112696587|1.09923468574994|1.09885534934523|1.09112696071976|1.08815808151772|1.08283897414665|1.08153377868165|1.08051090180545|1.08027794555211|1.079663…	2|6|14|19|29|30|31|36|70|81|98|99|103|104|122|123|124|146|157|194|205|214|217|221|225|251|254|260|270|284|290|299|328|350|352|353|366|367|368|377|392|406|413|417|435|454|462|478|479|481|487|491|496|507|512|515|519|521|523|536|541|545|552|553|555|557|558|561|568|569|571|588|593|597|612|618|619|627|628|629|632|649|663|665|667|671|686|688|703|712|713|717|745|751|756|760|779|780|781|783|786|796|797|8…	vinblastine_1e-07_6
HOST:2	ATG16L1,PSMB9,GNAL,NR5A1,AR,ATP1A2,PBX2,HNF1B,DCAF13,PAK1,NR1I2,THRB,TTN,KCNJ14,CNOT3,BEST2,NR0B2,TFCP2,VDR,NR5A2,ELAVL2,SIX6,DAZAP1,PAX2,PSMB10,THOC6,MYH7,ATP12A,DAZL,PCBP3,EYA3,PPP4R3B,PPP2R2B,SMU1,GJC1,NR2E3,CALM1,GJB3,PDK1,AKAP8L,TAF5,GJC2,KATNB1,FCF1,KHDRBS3,HSF1,DCAF10,SIX2,POLR1B,EYA1,KCNJ3,GJB5,UBE2D4,MYH2,XPO6,GAR1,UBQLN4,RXRB,AP1G2,GNAI1,RUNX2,GJA3,ACTA2,AP3B2,BTRC,RAC2,MYH8,SIX1,SMAD4,…	0.036741	0.002	0.0475	1.13323455706482|1.12914810655674|1.12765331424884|1.11982229237073|1.11756293418733|1.11525292798363|1.099507115697|1.08820420853057|1.08763354776161|1.08690179332093|1.08325982390287|1.08313410429441|1.08261131873907|1.08244445218802|1.08167518425783|1.07757879127946|1.07755304613566|1.07744188213519|1.07558800050377|1.07489969039613|1.07269114049905|1.06961034166537|1.06875488210001|1.06827893…	27|30|32|46|53|60|92|127|129|130|147|148|150|152|156|166|167|169|179|184|191|203|210|215|237|249|253|278|291|294|298|302|327|328|330|336|341|372|376|397|410|422|430|439|440|445|448|466|471|480|509|510|523|527|538|549|553|565|573|584|589|599|601|616|619|627|639|649|652|667|682|691|704|705|715|730|745|746|750|752|756|761|768|772|777|779|783|790|796|801|802|810|816|835|844|872|874|880|890|894|896|90…	vinblastine_1e-07_6
HOST:2	WDR5B,MYH4,PSMB8,TLE4,TBL1XR1,RGS7,BTRC,RBMS1,SIX2,UBE2L6,NR1H2,BEST1,AP4M1,DCAF1,TLE2,SEC23A,XPO7,PTBP2,ENO3,SMARCD3,GNAI2,CSTF2T,PPARG,AP1S2,TLE1,GJA3,TCEA2,RNF7,SIN3B,STRN3,ATP2A1,KCNJ5,NR1H4,EXOSC1,FBXL6,NR5A2,PPP4R3B,PARP4,SATB2,ACTA1,AQP4,CNOT6,CDC40,SLC25A4,UBE2S,KHDRBS3,SPSB1,RAB3A,CTNNBL1,INTS7,RAC3,RPRD2,MYH8,RPS4Y1,YEATS4,KIFAP3,NR1H3,MRE11,PPP2R1B,EXOSC9,CIAO1,AP1G1,RABGGTB,KATNB1,VDR…	0.035424	0.002	0.0475	1.10883714365806|1.1032127585357|1.100745327648|1.09566815532483|1.0940154104695|1.08862189137089|1.08667850967257|1.08173193394951|1.0794396317525|1.07902320599962|1.07655723075937|1.07641903544281|1.07392868984926|1.071414609132|1.06892359154093|1.06767791533779|1.06735328619375|1.0670034205869|1.06211037663085|1.05911961081371|1.05627248717278|1.05279734869657|1.05226624383607|1.0518672972585|…	39|46|48|53|59|70|76|90|97|100|105|106|113|125|138|141|142|144|175|193|210|235|236|245|249|253|264|281|283|288|289|292|296|304|305|309|318|328|332|339|351|357|359|363|365|368|382|388|399|411|435|453|457|460|466|493|497|510|520|534|547|551|562|582|583|587|589|596|598|599|601|604|608|626|627|638|639|644|646|647|651|669|676|685|706|713|724|729|733|745|762|763|765|770|785|791|792|802|826|829|838|840|…	W-13_1e-05_6
HOST:10	SMARCD3,PDK1,DCAF1,SUPT5H,BIN1,PHKA1,AP1B1,NSFL1C,RAD23A,TCEA2,XPO4,MTMR9,PPP2R1A,AP2B1,PHKB,BCKDK,API5,SND1,IPO4,PSME4,TSC2,UBAC1,AP3D1,JUP,COPG1,USP39,NUP93,STUB1,SMARCD1,XPO7,IPO5,AGL,MTOR,KRR1,PSMD1,USP14,KPNB1,AP1G2,CTNNBL1,AP2A2,CNOT6,PSMD2,PPP2R1B,AP3B1,CTNNB1,RNF11,MSL3,CNOT3,SMARCD2,ATP6V1H,UBXN1,SGTA,IPO7,MORF4L1,COPB1,PPP4R3B,CSDE1,FXR2,PHKA2,PDK2,PSMD5,SMAD2,RAD23B,UCHL5,SMAD9,RANBP17…	0.03761	0.002	0.0462	1.11981876992973|1.11089378648769|1.10835428554444|1.10833435311106|1.10051407450044|1.08203075237756|1.08127866060293|1.06853891549573|1.06834287522338|1.06564092023641|1.06559800428794|1.0566629104796|1.05652701905701|1.05546945567179|1.05275430800388|1.05265149262166|1.05075467919066|1.048776479539|1.04809563025634|1.04525705452282|1.04272612956735|1.03888609510027|1.03774690053123|1.037656991…	87|112|129|130|180|335|341|474|478|511|513|641|643|661|713|715|743|786|798|858|918|1013|1037|1043|1123|1129|1140|1147|1181|1212|1237|1263|1311|1322|1352|1385|1403|1491|1510|1543|1548|1598|1605|1611|1634|1667|1676|1706|1727|1787|1830|1841|1920|1923|1927|1968|1974|1991|1992|2047|2079|2106|2128|2177|2203|2252|2292|2352|2357|2412|2423|2426|2438|2453|2465|2500|2504|2563|2619|2686|2719|2744|2768|2804|2…	0198306-0000_1e-05_6
HOST:10	PPP4R3B,CNOT3,SMAD5,KRR1,PPP4R3A,AP3D1,KIFAP3,UCHL5,COPB1,XPOT,XPO4,SMAD4,TFCP2,COPG1,AP1G1,PHKB,AP2B1,TCEA1,SMARCD3,SMAD2,MORF4L2,INTS7,RANBP9,UBXN8,CAB39L,XPO7,PSMD5,PDK1,NSFL1C,PARP4,RAD23B,FXR2,RANBP17,ADRM1,USP14,PSME4,KPNB1,CEBPZ,IPO7,DCAF1,SUPT5H,RGS7,SND1,UBXN1,RABGGTB,CSDE1,STIP1,AP3B1,AP1B1,XPO6,PGGT1B,SMAD1,APEX1,BIN1,CTNNB1,CAB39,MTMR9,SMAD9,AP1G2,PHKA1,JUP,SIN3B,CAND1,USP39,TSC2,MTOR…	0.036956	0.002	0.0475	1.14466217557789|1.13791396040896|1.12897077711228|1.10101210136182|1.09654926803318|1.0912464224847|1.08461632602627|1.07339781200482|1.06882214858441|1.06589481982853|1.06142340141339|1.06068933045232|1.05869991563824|1.05616426668849|1.05407203191123|1.05356085991719|1.05129571043915|1.05104281910428|1.04975436789552|1.04787968207498|1.04398593318744|1.04226362910616|1.03999566060577|1.0396136…	63|72|88|170|188|211|241|308|349|373|422|430|449|470|486|495|520|522|541|565|629|658|690|699|742|751|766|774|775|803|891|971|1025|1049|1176|1281|1294|1303|1379|1383|1397|1443|1451|1496|1517|1552|1559|1569|1631|1646|1651|1734|1770|1789|1823|1887|1942|1990|2026|2027|2120|2195|2196|2251|2268|2290|2406|2415|2433|2440|2453|2458|2516|2533|2534|2570|2580|2626|2660|2689|2756|2783|2845|2870|2885|2918|2951…	0198306-0000_1e-05_6
HOST:10	AP2B1,MTMR9,SGTA,AP3B2,TCEA2,PDK1,AP3B1,PHKA1,RGS7,KIFAP3,XPO4,APEX1,STIP1,NUP93,RABGGTB,KRR1,PARP4,SMAD1,UCHL5,TCEA1,AP1G2,IPO7,PHKB,TSC2,PSMD5,SIN3B,AP4E1,PDK2,PHKA2,PSME4,NUP107,CAB39L,CTNNBL1,RANBP17,RANBP9,PPP2R1A,MORF4L2,XPOT,UBQLN4,UBXN1,AP1G1,NSFL1C,BCKDK,XPO6,AP3D1,USP14,USP39,CTNNB1,ATP6V1H,IPO5,SMAD2,TFCP2,SMAD9,XPO7,PPP4R3B,SMAD5,SND1,COPB1,PSMD2,KPNB1,API5,GGA1,CSDE1,ADRM1,STUB1,PPP4…	0.032316	0.002	0.045	1.06296483114025|1.0574005662058|1.04563003736774|1.04462286329084|1.0443790753436|1.03963388017437|1.03260960139473|1.03122583861508|1.02938104542914|1.02759507520809|1.02720964195317|1.0261270190865|1.02598586201033|1.02507056984523|1.02462682128497|1.02376203267561|1.02242867575817|1.02104797483792|1.02039566694017|1.01910709726792|1.01832601343406|1.01830208109408|1.01663808820715|1.016369342…	145|190|303|317|322|402|543|569|613|646|656|684|690|715|729|745|784|828|845|889|922|925|987|997|1152|1194|1203|1208|1215|1262|1402|1502|1540|1545|1555|1570|1656|1662|1672|1674|1707|1772|1774|1778|1807|1842|1882|1979|1993|2017|2036|2109|2136|2139|2165|2194|2195|2287|2298|2380|2397|2494|2603|2623|2717|2754|2763|2767|2786|2846|2887|2888|2908|2937|2960|3015|3016|3038|3059|3090|3111|3133|3138|3165|316…	0225151-0000_1e-05_6
HOST:10	PPP4R3B,AP1G2,CAB39L,RANBP17,MTOR,UBQLN4,XPO4,SMARCD3,TRRAP,CEBPZ,RABGGTB,UBXN8,RGS7,CTNNBL1,ADRM1,PPP2R1B,SMARCD1,CAB39,DCAF1,NUP85,SGTA,BIN1,AGL,COPB1,KRR1,CNOT6,FMR1,STUB1,RNF11,SMAD2,PGGT1B,PPP4R1,XPO6,PDK2,UBXN1,GGA1,RAD23A,MSL3,KIFAP3,PSMD1,SMAD9,IPO7,AP1G1,AP3D1,NUP107,PHKB,SMAD1,RANBP9,TCEA2,SMAD3,MORF4L1,UCHL5,USP14,PPP4R3A,XPOT,ATP6V1H,FXR1,PSMD2,MORF4L2,PDK1,NUP93,CSDE1,USP7,AP4E1,PSMD…	0.03579	0.002	0.045	1.0897754867232|1.08708472518452|1.08052672577695|1.07672376424103|1.0557948598612|1.04806123987051|1.0475330994055|1.04578179502518|1.04303439346878|1.04053350409013|1.04022270630003|1.0381562530715|1.03678525032416|1.03652531568095|1.03643826690582|1.03490523538625|1.03475059911066|1.03422404420914|1.03380664344115|1.03341865519265|1.03236929867261|1.03231986453302|1.03173816208965|1.0295245565…	127|142|192|215|438|539|551|576|630|685|692|745|780|789|791|831|835|853|863|872|901|902|914|954|1024|1042|1077|1143|1145|1212|1249|1283|1287|1293|1310|1325|1337|1393|1407|1429|1442|1547|1697|1700|1720|1763|1863|1891|1906|1954|1966|1985|1995|2023|2067|2069|2070|2097|2100|2103|2112|2119|2176|2232|2244|2254|2255|2311|2391|2410|2412|2552|2579|2599|2617|2666|2689|2741|2753|2770|2799|2857|2860|2925|295…	0297417-0002B_1e-05_6
HOST:10	PPP4R3B,CNOT3,COPG1,SUPT5H,MTOR,AP3D1,UBXN8,RANBP17,COPB1,FXR2,PSMD5,RABGGTB,SND1,PDK2,XPOT,SIN3B,MTMR9,TCEA1,KRR1,TFCP2,UCHL5,RANBP9,AP4E1,PDK1,SGTA,UBXN1,RGS7,SMAD9,AP2B1,SMAD4,AP1G2,ADRM1,AP3B2,KIFAP3,AP2A2,PARP4,USP14,UBQLN4,MORF4L2,AP3B1,CAB39L,AP1G1,PSME4,TSC2,KPNB1,CAB39,GGA1,CEBPZ,PHKA2,TRRAP,XPO6,MSL3,SMARCD3,CNOT9,ATP6V1H,CSDE1,TCEA2,SMARCD2,STUB1,SMAD1,APEX1,INTS7,RAD23B,SMAD2,PHKB,NSF…	0.038774	0.002	0.0475	1.16780245884201|1.14503329873658|1.12145081709177|1.11138224050029|1.09775877911016|1.09340464745997|1.09052760196486|1.08606908793717|1.0740956537377|1.07070610892252|1.06732390849584|1.06444833917029|1.06293283071684|1.06087439354044|1.05805424322553|1.05531665946768|1.05389847215414|1.04911243981921|1.04889110039497|1.04450751849747|1.04281650070668|1.04216437364392|1.04136743716836|1.0360237…	55|79|121|152|208|230|242|263|348|373|399|433|455|477|507|537|559|630|633|707|744|765|782|887|974|978|1005|1026|1049|1066|1111|1134|1179|1192|1200|1210|1224|1245|1264|1270|1271|1301|1309|1315|1332|1336|1421|1443|1446|1479|1566|1587|1592|1645|1758|1781|1792|1827|1852|1865|1946|1953|2034|2036|2045|2072|2111|2150|2183|2308|2325|2385|2396|2481|2605|2606|2611|2614|2626|2689|2758|2795|2806|2834|2860|28…	0316684-0000_1e-05_6
HOST:10	SMARCD3,KIFAP3,TFCP2,BIN1,RANBP17,CAB39L,AP1B1,PHKA1,AGL,PHKB,SMAD2,INTS7,TCEA2,AP1G1,RAD23B,SIN3B,CNOT3,USP22,COPB1,RANBP9,XPOT,CTNNB1,CAND1,CAB39,MORF4L2,PHKA2,GGA3,CSDE1,NSFL1C,XPO7,KRR1,CEBPZ,PSMD1,UBAC1,XPO4,KPNB1,TRRAP,FXR1,TCEA1,FMR1,MSL3,SMAD5,RAD23A,XPO6,PSME4,AP1G2,ATP6V1H,RGS7,AP2B1,SMARCD2,PPP4R1,PSMD2,CNOT6,AP3D1,STIP1,UCHL5,USP7,API5,APEX1,ADRM1,USP14,NUP107,CNOT9,SMAD1,JUP,PPP2R1B,…	0.032052	0.002	0.0488	1.0953732595789|1.08234931690521|1.07591913223015|1.07522824396949|1.05054054497039|1.04713919197381|1.04469450000409|1.04156118088936|1.04143037929318|1.02978812601387|1.02959735622615|1.02697231313016|1.02631480850826|1.02620147200628|1.02551065649536|1.02461246886163|1.02367509194605|1.02355995755659|1.02344787299684|1.02291336310842|1.02185558771004|1.01742476532163|1.01685558872698|1.0154704…	48|80|101|104|262|297|330|386|392|607|611|678|698|700|717|739|759|761|763|778|818|989|1007|1066|1141|1204|1206|1269|1296|1304|1317|1329|1335|1468|1475|1515|1527|1528|1551|1581|1619|1636|1649|1668|1676|1722|1731|1759|1773|1788|1793|1892|1896|1920|1939|1959|1961|1990|2040|2130|2152|2160|2166|2196|2269|2336|2349|2386|2481|2508|2623|2641|2744|2766|2878|2891|2892|2926|2930|2972|3001|3003|3015|3019|302…	0316684-0000_1e-05_6
HOST:10	TFCP2,MSL3,RGS7,DCAF1,PHKB,CNOT3,SMAD3,NSFL1C,CAB39,JUP,AP3B1,SMAD9,RANBP17,KIFAP3,GGA1,AP1G1,COPG1,TSC2,SMAD4,UBXN1,SND1,AP1G2,PHKA2,FXR1,PARP4,CTNNB1,AP4E1,CNOT6,PSMD2,PHKA1,SMARCD2,CTNNBL1,NUP93,PDK1,UBAC1,UBQLN4,PPP2R1A,INTS7,IPO4,MORF4L2,XPO4,PSMD1,SMAD5,XPO1,SUPT5H,TRRAP,XPO7,PGGT1B,USP7,PSME4,MORF4L1,COPB1,ATP6V1H,AP2A2,BCKDK,SMARCD3,ADRM1,RAD23A,IPO5,SMAD2,TCEA2,KPNB1,SIN3B,TCEA1,USP22,ST…	0.035455	0.002	0.0462	1.15227387739535|1.08618082951681|1.07996838167594|1.0623815159033|1.06168466625173|1.05986277289435|1.05924828725174|1.04707056873936|1.04664329447096|1.04144009920229|1.03803306250128|1.03739246023708|1.03606739328877|1.03509088917302|1.03212947225412|1.03175053046438|1.02863853083208|1.02748073171105|1.02710418010083|1.0244868624732|1.02422833847704|1.02418160016329|1.02333384873732|1.02310167…	14|145|174|271|278|303|307|457|466|553|619|637|657|674|742|750|817|848|855|927|932|935|962|975|1023|1067|1080|1149|1196|1344|1361|1400|1416|1422|1465|1470|1475|1477|1532|1660|1675|1705|1797|1801|1859|1897|1920|1930|1948|1954|1970|1978|1982|1989|2032|2081|2082|2094|2101|2110|2112|2155|2232|2268|2312|2360|2372|2424|2458|2461|2486|2509|2515|2516|2548|2574|2719|2725|2745|2756|2825|2843|2849|2853|2905…	11-deoxy-16,16-dimethylprostaglandin E2_1e-05_6
HOST:10	SIN3B,PGGT1B,TFCP2,SMAD4,AP3B2,INTS7,SMAD3,KIFAP3,AP1G2,AP3B1,UBXN1,PSMD1,FMR1,XPO4,MSL3,CAB39,AP4E1,SMARCD2,ADRM1,PARP4,PPP4R3B,PPP2R1B,USP22,PHKA1,AGL,GGA3,MTOR,CTNNB1,SGTA,CAND1,UCHL5,STUB1,NUP107,UBAC1,SMAD2,TSC2,RAD23A,PHKA2,FXR2,NSFL1C,IPO7,AP2B1,UBXN8,UBQLN4,CNOT6,TCEA1,XPO1,XPO6,PSME4,PSMD2,KRR1,API5,PPP2R1A,USP39,RNF11,RABGGTB,BCKDK,PPP4R1,XPO7,SMAD9,RANBP9,TCEA2,ATP6V1H,USP14,APEX1,NUP9…	0.036028	0.002	0.0408	1.11014171699789|1.09879262480608|1.08240722666223|1.06985010154982|1.06652796075402|1.06462953405677|1.05965422976138|1.05619870078222|1.05469056988497|1.05467372849214|1.05194786967672|1.04723629509939|1.04622530542058|1.04468777966393|1.04381298472998|1.04104012516312|1.03900221846338|1.03727271720459|1.03439656998534|1.03423323621912|1.03322533351121|1.03204420642651|1.03104653018479|1.030832…	24|34|75|127|141|153|184|208|225|227|258|313|327|346|357|406|438|473|523|525|550|577|599|604|655|675|761|832|840|857|928|932|1014|1031|1047|1091|1130|1160|1195|1225|1226|1269|1333|1370|1445|1452|1477|1480|1503|1518|1558|1640|1685|1692|1713|1728|1733|1750|1844|1845|1856|1860|1862|1946|1974|1979|2040|2131|2158|2182|2197|2342|2389|2398|2410|2413|2430|2478|2488|2491|2551|2602|2701|2716|2760|2766|2770…	15-delta prostaglandin J2_1e-05_6
HOST:10	SMAD4,PDK2,SMAD5,AP1B1,MSL3,SND1,TFCP2,CAB39L,RGS7,PPP4R3B,TCEA2,BIN1,BCKDK,RNF11,PDK1,FMR1,RANBP17,UBQLN4,CNOT3,AP4E1,GGA3,RAD23A,PARP4,AP2B1,IPO4,TSC2,PSMD2,PPP2R1A,CAND1,UBAC1,CNOT6,AP3D1,TCEA1,PHKB,PPP4R3A,CSDE1,AP1G2,SMAD1,GGA1,USP14,TRRAP,KPNB1,NSFL1C,NUP93,XPO6,STIP1,JUP,CNOT9,RAD23B,API5,XPO4,COPB1,PPP4R1,FXR1,COPG1,KRR1,CTNNBL1,ATP6V1H,ADRM1,MORF4L2,XPO1,NUP107,FXR2,SMARCD3,KIFAP3,PSMD1,…	0.03427	0.002	0.0475	1.20908311997104|1.10038877615508|1.07866447084441|1.06112294656842|1.05647800956214|1.04781032793289|1.0459878612934|1.04302381292719|1.040196857529|1.03974681588642|1.03501626500185|1.03222787478791|1.02630532804787|1.02176819169993|1.02129096342035|1.01930802853835|1.01903542562961|1.01853650847982|1.01668352455593|1.01539107753156|1.01525100133046|1.01461901507642|1.01407369495648|1.013761025…	1|63|137|238|279|369|384|425|471|480|550|601|749|876|887|942|954|974|1038|1098|1102|1132|1150|1163|1215|1273|1289|1297|1415|1446|1485|1495|1514|1571|1645|1650|1657|1687|1729|1748|1756|1757|1926|1954|1962|1974|2028|2073|2074|2124|2125|2127|2142|2146|2157|2173|2190|2272|2419|2446|2473|2474|2533|2599|2617|2622|2661|2664|2671|2676|2684|2771|2775|2789|2819|2917|2976|2987|3046|3071|3090|3091|3100|3132|…	16-phenyltetranorprostaglandin E2_1e-05_6
HOST:10	BIN1,SIN3B,KIFAP3,SMARCD3,AP3B2,FXR2,CEBPZ,SGTA,XPO4,FMR1,AP2A2,SMAD1,XPOT,CAB39L,GGA3,ADRM1,RNF11,USP7,MSL3,PARP4,PPP4R1,RANBP9,PSME4,FXR1,CNOT9,CAB39,SMARCD1,UBXN1,SMAD9,RANBP17,USP22,UBAC1,PGGT1B,MTMR9,IPO7,IPO4,RGS7,USP39,USP14,KRR1,UBXN8,API5,UCHL5,CNOT6,CTNNBL1,PHKB,XPO1,MORF4L1,PPP4R3A,SMAD3,NUP107,PPP2R1B,PSMD2,PSMD1,CSDE1,AGL,SMAD2,MORF4L2,SMARCD2,NSFL1C,SUPT5H,RABGGTB,AP1G1,RAD23A,COPB1…	0.032607	0.002	0.0475	1.08608925958638|1.06647193305367|1.05182508758451|1.05174577206218|1.03152557221631|1.02960902685336|1.02496438954865|1.02433405038411|1.02262506431806|1.02249792892192|1.02231895929309|1.0213226146038|1.02032596918731|1.01984451926612|1.01966229068582|1.01938012502109|1.01881099274089|1.01742469826383|1.01719446437772|1.01672564930909|1.01442883018268|1.01300381072235|1.01251601202577|1.0122224…	43|107|189|190|434|473|566|583|631|637|648|673|708|723|731|747|765|829|839|851|955|1018|1046|1058|1060|1093|1105|1149|1181|1201|1220|1242|1258|1306|1317|1324|1342|1470|1487|1501|1546|1558|1569|1663|1686|1691|1717|1734|1829|1857|1878|1879|1901|1913|1917|1955|1957|1962|1985|2017|2020|2029|2039|2081|2096|2138|2180|2281|2415|2423|2429|2437|2687|2735|2755|2770|2791|2800|2883|2890|2957|2966|2967|3026|3…	16,16-dimethylprostaglandin E2_1e-05_6
HOST:10	KIFAP3,SIN3B,PDK2,MTMR9,SMARCD3,ATP6V1H,MTOR,CAB39L,PDK1,CAB39,CTNNBL1,UBQLN4,BIN1,SND1,UBXN1,FXR2,RANBP17,MSL3,NUP93,FXR1,AP1G1,AP2B1,TCEA1,AP3B1,AP1B1,AGL,SUPT5H,DCAF1,AP3B2,SGTA,RNF11,TSC2,RGS7,USP39,PHKB,STUB1,COPB1,TCEA2,PPP2R1A,SMAD5,CTNNB1,PSMD2,RABGGTB,API5,CEBPZ,PHKA2,FMR1,PSME4,IPO7,MORF4L2,USP14,AP2A2,STIP1,COPG1,RANBP9,APEX1,UBAC1,SMAD9,CSDE1,NUP107,PSMD1,XPO4,JUP,MORF4L1,XPOT,XPO7,AP…	0.030159	0.002	0.0475	1.38512596124486|1.1708990955685|1.15682785558704|1.13059154118725|1.12025023965657|1.11450830383589|1.0512714363005|1.04813861219492|1.04375477253309|1.04089095874032|1.04017277394818|1.04016109171436|1.03971893786296|1.03883443639777|1.03503192398804|1.03386573339418|1.02978771512979|1.02965371258429|1.02629329268918|1.02526983978284|1.02497670916882|1.02432726217932|1.02332431651516|1.02208947…	4|58|79|128|161|182|754|803|883|939|956|957|970|990|1090|1113|1216|1218|1308|1333|1340|1359|1386|1427|1461|1500|1512|1538|1566|1595|1623|1682|1699|1702|1718|1772|1803|1816|2018|2036|2044|2069|2096|2184|2190|2246|2323|2331|2347|2367|2470|2488|2531|2539|2544|2560|2574|2585|2619|2624|2729|2734|2756|2772|2835|2837|2872|2874|2890|2891|2994|2998|3015|3024|3064|3071|3078|3081|3123|3125|3130|3136|3181|32…	2-deoxy-D-glucose_0.01_6
HOST:10	TFCP2,PPP4R3B,SMAD4,KIFAP3,UBAC1,RAD23B,PPP2R1B,CAB39L,DCAF1,UCHL5,AP2A2,AP1G2,KRR1,AGL,FMR1,RANBP9,PHKB,TCEA2,MORF4L1,CNOT3,CNOT6,USP39,RNF11,FXR2,IPO4,AP3D1,ADRM1,PPP4R3A,CAND1,IPO7,NUP85,COPG1,AP2B1,XPOT,AP3B1,NSFL1C,RANBP17,SMARCD3,USP7,SMAD3,SMARCD2,MORF4L2,PHKA1,CTNNB1,INTS7,NUP107,AP1B1,PSMD2,SGTA,USP14,TCEA1,USP22,BCKDK,STUB1,COPB1,CTNNBL1,CNOT9,SMAD9,CSDE1,API5,IPO5,STIP1,AP1G1,SMAD1,CEB…	0.036482	0.002	0.045	1.23279471932087|1.11400182992095|1.0809373957756|1.0667021106222|1.06428124140141|1.0622278819505|1.06027965586734|1.05093820405951|1.04860754845646|1.04860403527413|1.04468091949971|1.04190172577883|1.03955454251346|1.03458769761972|1.03295817464341|1.02816953477426|1.02783720117102|1.02611348039917|1.02536184154076|1.02526966811056|1.02454040399616|1.02119891148893|1.02086914016601|1.019413641…	2|22|59|112|125|136|145|221|246|247|286|317|350|448|482|582|593|632|647|653|674|792|804|852|888|933|940|945|957|1076|1108|1145|1151|1180|1199|1206|1220|1273|1288|1328|1334|1341|1372|1377|1420|1445|1451|1463|1469|1509|1639|1651|1673|1684|1704|1715|1743|1777|1805|1923|1934|2023|2028|2085|2107|2117|2157|2171|2181|2219|2247|2258|2267|2285|2347|2428|2438|2449|2470|2501|2556|2587|2616|2644|2721|2733|27…	3-aminobenzamide_0.01_6
HOST:10	SGTA,CNOT3,PDK1,RANBP17,PDK2,PSME4,SIN3B,RGS7,CTNNBL1,CNOT6,MTOR,DCAF1,PSMD2,STIP1,KPNB1,CTNNB1,BCKDK,SMAD9,API5,SMARCD2,AP3B1,CAB39L,PHKA1,IPO7,RANBP9,MORF4L2,USP22,SND1,TRRAP,NUP85,XPO6,NSFL1C,ADRM1,AP1G2,RAD23A,RAD23B,RNF11,USP39,SMAD4,NUP107,TCEA1,PPP4R1,UBXN1,UBQLN4,SMAD1,XPOT,AP3D1,PARP4,PSMD5,KRR1,NUP93,CSDE1,MTMR9,CNOT9,FXR1,USP7,IPO5,TSC2,GGA3,PHKA2,CAND1,PPP2R1A,SMARCD1,XPO1,IPO4,CEBPZ,…	0.033727	0.002	0.0488	1.05008440539767|1.04541462978317|1.04285060067491|1.04197657555279|1.038958727912|1.03113909196708|1.02747887782636|1.02598444349052|1.02470145082964|1.02302383318656|1.02234445788679|1.02023680088227|1.019809407501|1.01925054919255|1.01919435197259|1.01910804697518|1.01801718891569|1.0177616849779|1.01505441081785|1.01452987643148|1.01396628210279|1.01335476542011|1.01252277806605|1.01192582713…	117|148|175|191|219|325|387|407|440|487|512|568|580|600|605|608|648|664|784|821|849|885|929|971|995|1005|1022|1133|1155|1190|1206|1215|1254|1266|1283|1309|1334|1391|1394|1399|1442|1493|1499|1533|1562|1567|1623|1625|1629|1716|1755|1772|1843|1926|1932|1935|1998|2021|2054|2087|2145|2177|2191|2206|2234|2237|2242|2277|2368|2386|2393|2461|2471|2497|2530|2550|2617|2637|2651|2669|2787|2852|2906|2917|2950…	3-nitropropionic acid_1e-05_6
HOST:10	SMARCD3,CAB39L,MTOR,SMAD5,CTNNBL1,RAD23B,DCAF1,UBQLN4,MSL3,INTS7,PPP2R1A,NUP107,PSMD5,AP3B1,BIN1,SMAD9,CEBPZ,MORF4L2,RGS7,AP1B1,NSFL1C,AP4E1,USP22,RANBP17,CNOT6,SND1,KIFAP3,NUP85,STIP1,RABGGTB,MTMR9,TFCP2,CSDE1,ATP6V1H,PPP4R1,GGA3,PSMD2,TCEA2,SMAD1,SMARCD1,KPNB1,APEX1,AP3D1,USP39,PHKB,ADRM1,XPO6,PPP2R1B,USP14,BCKDK,RNF11,TCEA1,GGA1,SGTA,PHKA1,RAD23A,COPB1,AP1G2,UBXN8,SMARCD2,PDK2,RANBP9,UCHL5,IPO…	0.03367	0.002	0.0488	1.06626688668303|1.05935015735999|1.04841202369775|1.04160565010808|1.04142864749276|1.03880841266994|1.03857112895097|1.03015951677402|1.02979194517971|1.02617991957811|1.02547028425856|1.02450610980315|1.02301432368856|1.02272324256576|1.02146730647805|1.02126813454684|1.02059964729963|1.01984840262148|1.01982286890454|1.01980706254418|1.01974495310865|1.01865399599313|1.01825170429389|1.017993…	71|104|193|266|269|299|302|428|437|513|533|560|603|617|661|671|697|723|724|727|731|773|788|797|835|901|920|928|929|952|956|987|1008|1043|1088|1167|1169|1263|1265|1281|1282|1318|1319|1478|1481|1543|1566|1569|1712|1751|1757|1761|1792|1824|1844|1884|2045|2062|2160|2208|2210|2215|2222|2254|2258|2279|2293|2300|2339|2400|2407|2441|2484|2500|2513|2607|2620|2675|2682|2701|2711|2713|2720|2729|2744|2770|28…	3-nitropropionic acid_1e-05_6
HOST:10	TFCP2,DCAF1,SMARCD3,SMAD4,MTOR,MSL3,RANBP17,SMAD3,SMAD5,KIFAP3,TCEA2,AP2A2,RGS7,RANBP9,FMR1,SMAD9,CNOT3,CTNNB1,PHKB,COPG1,AP2B1,CNOT9,TSC2,KRR1,FXR1,COPB1,ATP6V1H,PPP2R1A,AP1G1,STUB1,NSFL1C,INTS7,TCEA1,USP39,RAD23A,RABGGTB,XPO4,API5,AP1G2,UBXN8,PSMD2,NUP107,MORF4L2,MORF4L1,AP3D1,PHKA1,PARP4,CAB39,IPO4,APEX1,SMARCD2,PHKA2,FXR2,GGA1,PSMD5,IPO5,CEBPZ,XPOT,USP7,SMAD2,CSDE1,PSMD1,PPP4R1,JUP,CTNNBL1,BI…	0.033903	0.002	0.0462	1.2444445498647|1.13706837067953|1.12235317981216|1.09247952891618|1.09063983805692|1.04912922116344|1.04680379223346|1.04254006409718|1.04235964898326|1.03619553234877|1.03618952414076|1.03422331306252|1.03227917986219|1.02730661538374|1.02647280514026|1.02354044109634|1.02171736356117|1.02155762729971|1.02027054129629|1.02009833548812|1.0188633459435|1.01738118650082|1.01714520752311|1.01671409…	10|71|97|181|191|514|542|610|613|711|713|745|788|893|919|979|1028|1033|1075|1079|1103|1142|1152|1166|1184|1194|1219|1244|1281|1342|1351|1352|1382|1412|1426|1506|1514|1526|1617|1681|1721|1726|1735|1781|1805|1959|2000|2025|2048|2067|2089|2166|2311|2367|2371|2381|2413|2418|2430|2439|2440|2443|2450|2454|2510|2528|2540|2563|2578|2609|2760|2777|2830|2891|2922|2939|2972|2981|3075|3098|3106|3144|3154|318…	4,5-dianilinophthalimide_1e-05_6
HOST:10	PDK1,PPP4R3A,AP4E1,SMAD4,AP3B1,RANBP9,PHKB,RNF11,UBXN8,FMR1,AGL,TRRAP,MSL3,PARP4,XPO1,SMARCD3,CAB39L,APEX1,MTMR9,SMAD5,IPO7,COPB1,API5,KIFAP3,CAND1,CAB39,CNOT9,UCHL5,XPO7,PSMD5,CSDE1,NUP85,RABGGTB,CTNNB1,NUP107,PHKA2,DCAF1,XPOT,KRR1,TCEA1,PPP2R1B,AP1G2,PPP4R1,CNOT6,RAD23B,MORF4L1,ATP6V1H,FXR1,RANBP17,USP22,JUP,IPO5,SMAD2,AP1G1,MORF4L2,UBAC1,SMAD9,CTNNBL1,PPP4R3B,XPO4,PPP2R1A,UBQLN4,GGA3,AP2A2,STI…	0.033536	0.002	0.0374	1.13392866694566|1.10512030235312|1.08668459190824|1.06317031990301|1.05174731114222|1.04418597784959|1.0431147198404|1.04253425151373|1.0424708736214|1.03519339642061|1.03425097413469|1.03372738000239|1.03175067978319|1.02989291011172|1.02901608795361|1.0278426056112|1.02751017329057|1.02580596611378|1.02574571480027|1.02413632767234|1.02290351261571|1.0221395879266|1.02194816062485|1.0208478182…	7|18|58|158|264|370|387|395|398|546|566|577|626|676|697|724|737|785|788|837|881|910|916|955|980|1006|1007|1033|1040|1146|1187|1194|1268|1274|1285|1294|1335|1378|1429|1484|1517|1577|1629|1655|1818|1877|1920|2007|2010|2057|2058|2221|2320|2322|2348|2367|2395|2403|2477|2480|2508|2533|2628|2649|2661|2683|2697|2722|2724|2733|2745|2784|2789|2803|2848|2870|2876|2880|2901|2930|2947|2949|2950|2977|3008|305…	5155877_1e-05_6
HOST:10	TFCP2,UBXN1,KIFAP3,CNOT9,CEBPZ,PGGT1B,PHKA2,BCKDK,PHKB,RGS7,UBQLN4,AGL,RAD23A,PPP4R3B,CTNNBL1,STUB1,ADRM1,AP1G2,SMARCD2,GGA1,AP4E1,SMARCD3,PPP2R1B,PPP4R1,CNOT6,SMAD2,RAD23B,KPNB1,PSMD1,XPOT,INTS7,API5,NUP85,USP7,MORF4L2,AP2B1,BIN1,AP3B2,RANBP17,MSL3,TRRAP,ATP6V1H,SMAD3,AP3D1,MORF4L1,CAND1,COPB1,IPO5,PDK2,SMARCD1,RNF11,PHKA1,NSFL1C,CSDE1,USP22,PSMD5,FMR1,XPO4,IPO4,XPO6,RANBP9,NUP107,XPO1,UBAC1,PSM…	0.030539	0.002	0.045	1.05741769750335|1.04333795732995|1.0398244258493|1.03879191193825|1.03584199969418|1.03440547579466|1.02889063499474|1.02778868135261|1.02654092247281|1.02597589261928|1.02355630495269|1.02254148460956|1.02246503798541|1.02244578534072|1.02121790083803|1.01991759006587|1.01779048344425|1.01659140230632|1.01583450780906|1.01554192640188|1.01476788843475|1.01476777544495|1.01421138435901|1.0135154…	182|331|382|406|464|495|644|670|707|729|810|850|854|855|894|940|1017|1081|1115|1128|1157|1158|1178|1207|1297|1303|1324|1346|1371|1396|1405|1510|1527|1599|1600|1627|1633|1677|1683|1724|1743|1806|1830|1843|1905|1914|1934|1962|2058|2069|2093|2113|2177|2202|2258|2265|2276|2300|2303|2319|2381|2382|2401|2406|2441|2452|2503|2542|2556|2616|2621|2630|2702|2836|2876|2970|2972|3011|3013|3108|3115|3158|3163|…	5155877_1e-05_6
HOST:10	PPP4R3A,SMAD4,XPO7,TSC2,PDK1,SMARCD3,KIFAP3,MSL3,STIP1,RABGGTB,AP3B1,AP4E1,SMAD5,PHKB,PPP2R1A,CAB39L,PDK2,IPO7,CAND1,RNF11,CTNNB1,PSMD5,UBXN8,COPG1,RANBP9,XPO1,TFCP2,APEX1,USP14,CSDE1,PARP4,PHKA2,CNOT9,PGGT1B,JUP,COPB1,FMR1,KRR1,NSFL1C,AP3B2,SMAD3,SMAD1,MORF4L1,IPO4,ATP6V1H,FXR2,API5,UCHL5,MTMR9,NUP107,AP1G2,XPO6,CAB39,USP39,SMAD9,IPO5,CNOT3,STUB1,NUP93,XPOT,PSMD2,GGA3,TCEA1,USP22,UBAC1,AP1G1,BIN…	0.033958	0.002	0.045	1.20852492094708|1.12333942184616|1.08636576747325|1.08091865620051|1.07551064037011|1.07337063326238|1.07229569048018|1.06293230716099|1.0606544686116|1.05932969543701|1.0591129526742|1.05582630108111|1.05392072138173|1.0514636384|1.04912964988755|1.04589160683476|1.03943031326582|1.03704355119128|1.03310651805983|1.03189186255917|1.03011147296907|1.02987466952993|1.02762618043952|1.027123443871…	3|29|91|110|130|140|148|199|214|220|222|251|279|309|343|391|475|520|585|613|654|661|720|727|784|878|921|929|974|1053|1054|1111|1229|1332|1337|1377|1405|1457|1509|1549|1594|1626|1644|1827|1828|1879|1970|1974|1999|2015|2016|2047|2060|2095|2098|2112|2120|2147|2159|2161|2263|2274|2294|2322|2362|2404|2426|2504|2527|2535|2539|2547|2558|2609|2618|2653|2656|2681|2692|2700|2713|2791|2873|2906|2924|2996|30…	5194442_2e-05_6
HOST:10	SMAD3,PDK1,PDK2,AP1B1,SIN3B,SUPT5H,CEBPZ,AP3D1,TFCP2,FXR2,CTNNBL1,GGA3,GGA1,IPO4,MTOR,AP1G2,SMARCD3,SGTA,SMAD9,SND1,DCAF1,RAD23A,SMARCD1,UBQLN4,COPG1,UBXN1,PPP2R1B,TCEA2,BIN1,PSMD2,CNOT9,PSMD1,AP2A2,PHKA2,KPNB1,ADRM1,SMARCD2,CNOT3,JUP,USP7,USP22,XPO6,UBAC1,TSC2,STUB1,APEX1,COPB1,PSME4,PPP4R1,NUP93,CSDE1,BCKDK,PPP2R1A,CAB39L,NSFL1C,STIP1,API5,NUP85,KRR1,AP4E1,PSMD5,CAND1,USP39,RAD23B,RANBP17,MTMR9…	0.034748	0.002	0.0488	1.10635789501338|1.1029414381265|1.08294907172462|1.06989928181697|1.05490496695015|1.05114210646544|1.04845132779777|1.04609150174734|1.04586312741686|1.04531475262509|1.04466599015991|1.04387985759241|1.04300720232899|1.04136123830365|1.03971636852795|1.03959554407059|1.03906340057224|1.03857451790877|1.03845065076307|1.03724130273976|1.0364768736634|1.03414123555014|1.0336006021045|1.032802457…	46|50|99|176|307|353|387|421|426|433|447|461|477|508|550|551|560|570|572|596|612|656|668|689|750|763|832|854|860|867|888|920|932|994|1068|1088|1123|1149|1272|1320|1325|1446|1454|1508|1513|1602|1741|1751|1797|1806|1905|1909|1932|1981|2186|2191|2199|2216|2244|2259|2312|2374|2383|2384|2386|2400|2422|2441|2627|2711|2792|2801|2841|2931|2965|2989|2996|3044|3077|3160|3192|3222|3223|3267|3268|3303|3352|3…	5194442_2e-05_6
HOST:10	BIN1,MSL3,TCEA2,PHKA1,SMAD5,RANBP17,UBXN8,DCAF1,AP1G2,AP3B2,XPO4,SND1,SMAD9,IPO4,CNOT9,INTS7,AP3B1,TFCP2,PPP4R3B,PSMD5,AP1G1,SMAD2,MTMR9,STIP1,COPB1,XPOT,TSC2,RANBP9,MTOR,SMAD1,NUP93,SMARCD1,RABGGTB,APEX1,IPO7,PHKB,MORF4L2,FXR1,STUB1,CTNNB1,GGA1,CTNNBL1,TCEA1,PPP2R1A,PPP4R1,RGS7,CSDE1,JUP,NUP107,UBXN1,AP2B1,TRRAP,AP2A2,API5,MORF4L1,ATP6V1H,SGTA,KRR1,USP14,AGL,RAD23A,RNF11,CEBPZ,PSMD2,SMARCD2,PSMD…	0.029494	0.002	0.045	1.10278503741231|1.07812507669331|1.05009156734777|1.04646823468341|1.03955623177799|1.03924292608229|1.0364880556243|1.0355110634419|1.03475647903668|1.03091863617414|1.021222936838|1.01743647584908|1.01662169543399|1.01640559295848|1.01570769853471|1.0156356544866|1.01352265218484|1.01324466576713|1.01108837287739|1.01076920827354|1.01035306858551|1.0097729364269|1.00797328007897|1.007902492968…	85|141|345|399|517|522|572|591|605|681|952|1072|1095|1103|1127|1134|1208|1217|1313|1321|1342|1367|1447|1453|1470|1516|1529|1548|1560|1578|1642|1660|1762|1768|1795|1903|1985|2006|2032|2068|2085|2088|2105|2106|2140|2171|2187|2243|2287|2309|2315|2334|2395|2404|2543|2549|2619|2623|2634|2697|2713|2733|2803|2851|2894|2913|2922|2998|3047|3080|3098|3131|3147|3157|3168|3170|3172|3218|3236|3267|3269|3279|3…	5666823_1e-04_6
HOST:10	TFCP2,RGS7,DCAF1,SMARCD3,XPO4,RANBP17,MTOR,KIFAP3,UBQLN4,PHKA1,STIP1,NUP93,CTNNBL1,XPO6,BCKDK,CTNNB1,KPNB1,AP1G1,SMAD1,CEBPZ,PDK2,IPO7,SND1,USP39,PPP2R1A,PHKA2,SGTA,TCEA1,MORF4L2,PSMD5,ATP6V1H,AP3B1,PSME4,SIN3B,CAB39L,FMR1,RANBP9,PSMD1,SMAD5,AGL,USP14,PHKB,JUP,PPP2R1B,APEX1,CSDE1,IPO5,CNOT6,PARP4,XPOT,USP7,USP22,BIN1,UCHL5,RAD23B,AP2A2,COPB1,PSMD2,CNOT9,NUP107,NSFL1C,ADRM1,CNOT3,TSC2,TRRAP,XPO1,I…	0.032998	0.002	0.045	1.09630637095596|1.0733649646978|1.07139359805792|1.05007834271739|1.04635850729481|1.03733548160889|1.03649569530849|1.03580592385395|1.02810232336266|1.02721446480227|1.02693666315579|1.02654500227447|1.02626963167891|1.02483814570337|1.02409391729711|1.01963711923032|1.01756414498886|1.01675148139592|1.01670646069131|1.01661692460511|1.01521807955522|1.01504669204578|1.01490570074681|1.0113334…	30|94|102|216|246|372|384|398|541|554|560|575|580|622|642|783|867|900|902|907|962|969|977|1134|1148|1162|1175|1193|1258|1346|1379|1470|1581|1629|1632|1636|1655|1703|1722|1753|1782|1786|1807|1821|1826|1864|1910|1914|1954|1992|2028|2052|2058|2065|2070|2084|2103|2175|2185|2213|2227|2229|2243|2252|2261|2402|2423|2453|2459|2467|2501|2543|2547|2597|2618|2652|2658|2662|2686|2687|2714|2794|2804|2808|2852…	5707885_5e-05_6
HOST:10	KIFAP3,SMARCD3,TFCP2,ATP6V1H,TSC2,AGL,FXR2,PARP4,PDK2,AP3B1,UCHL5,RANBP17,MTMR9,NUP93,CAB39,SIN3B,TCEA2,MTOR,PHKA2,SND1,RGS7,IPO7,USP14,COPB1,PHKB,UBXN1,CTNNB1,RABGGTB,RNF11,AP3B2,AP1B1,BIN1,PSMD2,FMR1,MSL3,BCKDK,SMAD9,AP2A2,CTNNBL1,SGTA,FXR1,PSME4,STIP1,STUB1,NSFL1C,UBAC1,MORF4L2,USP39,NUP107,API5,PPP2R1A,AP2B1,COPG1,TCEA1,PPP2R1B,RANBP9,AP1G1,APEX1,IPO5,PSMD1,JUP,XPO6,PHKA1,MORF4L1,CEBPZ,CAB39L…	0.02835	0.002	0.0475	1.32621268686256|1.12233243822423|1.11382436248178|1.09006009646532|1.08507286186055|1.08336089298343|1.0743906590249|1.07288427140734|1.07066595875234|1.067492616504|1.06683578365822|1.05968353813137|1.05838220510134|1.05798742503088|1.05185692372227|1.04989185883553|1.04627550562914|1.04572280272943|1.03626473326195|1.03480969223734|1.03409806283363|1.03361653699524|1.03298056074191|1.032147517…	24|199|224|339|378|391|464|475|498|515|529|605|620|624|708|738|794|798|940|970|982|986|1005|1017|1073|1074|1121|1127|1198|1221|1231|1271|1325|1332|1335|1364|1388|1447|1477|1596|1600|1666|1676|1787|1875|1886|1941|1975|2023|2033|2067|2089|2169|2172|2179|2196|2206|2232|2299|2326|2378|2398|2493|2505|2539|2565|2612|2681|2702|2718|2852|2856|2932|2949|2968|3057|3064|3110|3148|3195|3245|3277|3288|3308|33…	5707885_5e-05_6
HOST:10	CAB39L,AP2B1,TCEA2,SMARCD3,SMAD2,KIFAP3,SMAD5,DCAF1,SMAD4,PPP4R3B,RGS7,PHKA1,PSMD5,CTNNB1,IPO7,PDK2,PHKB,PPP4R3A,BCKDK,UCHL5,TSC2,PARP4,AP3B1,FMR1,PHKA2,XPO7,MORF4L2,USP39,RANBP17,PSME4,SND1,TFCP2,TCEA1,ATP6V1H,PPP2R1A,UBXN1,SGTA,COPG1,STUB1,CAB39,GGA1,XPOT,APEX1,CSDE1,AP4E1,SMARCD1,RABGGTB,RNF11,AP1G2,NSFL1C,PSMD2,RAD23B,JUP,NUP107,SIN3B,CNOT6,COPB1,UBAC1,STIP1,IPO5,AP3B2,SMARCD2,AP1B1,PPP4R1,SM…	0.0319	0.002	0.039	1.07689794540576|1.05331400850659|1.04763218991155|1.04546851048133|1.04171476666078|1.04107528818089|1.03846419354704|1.03713151372762|1.03706789548105|1.03659536780047|1.03475040841403|1.03178549895338|1.03136682786082|1.02826001445619|1.0260221911334|1.02369567565132|1.02109509585722|1.02103746596062|1.01811457563321|1.01795251172782|1.01760241888463|1.01551823699431|1.01538759346186|1.0151771…	100|240|292|318|361|372|417|440|441|446|477|527|541|610|663|721|807|809|915|924|936|1014|1023|1034|1039|1060|1066|1078|1166|1288|1361|1364|1378|1476|1500|1504|1523|1555|1629|1664|1712|1776|1826|1836|1919|1954|2032|2037|2050|2054|2121|2124|2135|2152|2160|2182|2204|2243|2321|2334|2382|2419|2508|2523|2554|2645|2716|2720|2730|2765|2826|2833|2849|2906|2943|2948|3000|3020|3031|3040|3042|3075|3103|3119|…	6-bromoindirubin-3'-oxime_5e-07_6
HOST:10	SMARCD3,PDK2,RANBP17,TFCP2,AP3B2,UBQLN4,SMAD9,AGL,RAD23A,SMAD1,BIN1,AP1G2,UBXN8,TRRAP,COPG1,PPP2R1B,TCEA2,COPB1,XPOT,CEBPZ,AP3D1,GGA1,RNF11,USP22,SMARCD2,SMARCD1,AP4E1,ATP6V1H,PSMD1,API5,STUB1,INTS7,XPO6,NUP93,AP2A2,JUP,PHKB,CAB39,SND1,MORF4L2,SIN3B,RANBP9,PSMD2,MTMR9,USP7,UBXN1,CSDE1,PPP4R1,AP1B1,IPO7,ADRM1,AP1G1,SMAD2,SUPT5H,NSFL1C,PSMD5,FMR1,CNOT6,NUP107,FXR2,RGS7,TCEA1,PSME4,PGGT1B,MORF4L1,XP…	0.031673	0.002	0.0462	1.06634199236556|1.05006202401031|1.04518440034388|1.040588839628|1.04005810898006|1.03870854601173|1.03711123704748|1.03540685998003|1.02980304522324|1.02927049428078|1.02827546186356|1.02740039429808|1.02647604365383|1.02567120762344|1.02101872103748|1.01914217391444|1.01587622720541|1.01557119685132|1.01385591745877|1.01379497883348|1.01342645943187|1.01240014678554|1.01155942905883|1.01144368…	103|203|260|341|352|374|403|426|558|572|596|616|640|666|814|886|1029|1042|1111|1116|1138|1200|1253|1264|1286|1336|1342|1363|1401|1405|1439|1494|1497|1506|1525|1574|1597|1623|1625|1655|1677|1701|1724|1808|1948|1970|1990|2001|2073|2074|2079|2173|2174|2202|2268|2304|2315|2320|2332|2355|2374|2376|2384|2408|2416|2434|2464|2483|2494|2520|2709|2722|2724|2801|2833|3018|3035|3051|3168|3175|3219|3241|3290|…	6-bromoindirubin-3'-oxime_5e-07_6
HOST:10	SIN3B,SMAD3,PDK1,SMAD2,FXR1,MTMR9,XPO6,PHKB,SMARCD3,UBXN8,API5,STIP1,RANBP9,IPO7,NSFL1C,XPOT,XPO4,USP14,UCHL5,SMAD1,RANBP17,KIFAP3,PPP2R1A,CTNNB1,USP22,AP1G1,CAB39L,CNOT3,AP1B1,FXR2,PPP2R1B,PGGT1B,AP2A2,SMAD4,RGS7,KRR1,XPO7,RAD23A,USP7,CTNNBL1,ADRM1,AP2B1,SUPT5H,NUP85,PHKA1,MSL3,COPB1,PPP4R3A,TSC2,IPO5,NUP93,PPP4R1,RABGGTB,PSMD1,AP3B1,KPNB1,USP39,PSMD2,MORF4L2,BIN1,JUP,AP3D1,CSDE1,SND1,ATP6V1H,CE…	0.036932	0.002	0.0475	1.13893798538997|1.07483352792487|1.05879767318915|1.05680300622474|1.04633715729719|1.04525008134546|1.04434843826286|1.04227022486101|1.0413695961599|1.04076873552677|1.03972091878699|1.03917370002427|1.03671735749288|1.03488283832314|1.03336402560881|1.03322179371621|1.03236314166873|1.03206111767823|1.03083839000111|1.02934283780108|1.02845435858115|1.02744812737929|1.0272891554008|1.02718054…	17|119|208|228|352|367|381|406|417|432|453|466|508|537|561|564|586|595|624|659|681|705|712|717|783|815|856|869|914|918|930|948|951|957|1001|1003|1052|1079|1128|1191|1200|1256|1289|1351|1353|1362|1416|1435|1440|1441|1462|1493|1497|1541|1611|1666|1722|1813|1819|1900|1958|2006|2037|2042|2063|2093|2115|2192|2215|2279|2354|2379|2412|2429|2431|2474|2481|2488|2504|2522|2548|2565|2577|2616|2692|2701|2706…	6-bromoindirubin-3'-oxime_5e-07_6
HOST:10	DCAF1,PDK1,PDK2,XPO4,CAB39L,PPP4R3A,NSFL1C,AP1G2,AP4E1,CAND1,INTS7,PPP2R1A,AP2B1,CSDE1,STIP1,UBXN8,SMARCD3,APEX1,PPP4R3B,AP1G1,PPP2R1B,API5,TSC2,BCKDK,CTNNB1,PGGT1B,TCEA2,JUP,IPO5,CEBPZ,SMAD2,ADRM1,AP3D1,SIN3B,MTMR9,MORF4L2,COPB1,SMARCD1,KRR1,MORF4L1,SMAD4,SND1,USP39,XPOT,XPO1,PPP4R1,TRRAP,USP7,NUP85,RNF11,TCEA1,PSMD5,USP14,PSMD1,RANBP9,RAD23A,USP22,COPG1,BIN1,IPO4,XPO7,PSMD2,FXR1,SUPT5H,PHKA2,CT…	0.032987	0.002	0.0439	1.11757525484467|1.09773899777577|1.06101482803313|1.05869823014353|1.03556121112721|1.02972095829897|1.02842862564294|1.02794040580483|1.02772169637463|1.02517398550095|1.02413464951512|1.02217354220567|1.01809400290971|1.01773910938774|1.01740627419931|1.0170802395243|1.01666961748318|1.01666646126709|1.01647896688983|1.0151188332648|1.01435781367919|1.01362648528885|1.01227305545588|1.01224009…	23|47|168|178|384|465|486|499|508|555|571|628|739|747|760|783|803|804|810|868|898|925|988|990|1005|1030|1043|1137|1178|1198|1218|1257|1296|1318|1394|1431|1442|1454|1477|1480|1483|1498|1547|1568|1578|1581|1611|1614|1644|1688|1701|1702|1713|1787|1789|1807|1836|1851|1872|2006|2033|2069|2208|2222|2260|2297|2332|2346|2373|2377|2400|2408|2420|2449|2474|2544|2619|2766|2773|2784|2802|2807|2827|2832|2835|…	AG-012559_1e-05_6
HOST:10	BIN1,SMARCD3,RGS7,FXR2,TFCP2,NSFL1C,KIFAP3,ADRM1,XPO4,STIP1,UBXN8,MTMR9,SMAD1,MSL3,CTNNBL1,USP14,USP7,KPNB1,SGTA,CTNNB1,RABGGTB,IPO7,XPO7,NUP93,XPO6,UCHL5,KRR1,USP39,XPOT,AP1G1,PSMD1,PGGT1B,FXR1,PSMD2,MORF4L2,UBXN1,PDK2,PHKA1,PHKB,RANBP9,PSMD5,TCEA2,TCEA1,PPP4R1,DCAF1,PARP4,AP3B2,APEX1,PSME4,FMR1,ATP6V1H,AP1B1,BCKDK,STUB1,SIN3B,API5,COPG1,JUP,UBAC1,PPP2R1A,RAD23A,IPO4,AP2A2,IPO5,CEBPZ,CSDE1,INTS7…	0.034468	0.002	0.045	1.08881274260559|1.0758126750521|1.06970696967484|1.06126234360635|1.05344479753366|1.04670298274671|1.04654283117569|1.03859398378791|1.03817566893071|1.03611023843819|1.0345838649926|1.03343702670287|1.0316825551692|1.02846834059642|1.02348826274723|1.02203356913331|1.02147969550402|1.0207591897401|1.0195203628266|1.01878793868271|1.01691028315476|1.0160299754848|1.01581464060173|1.015723095912…	56|88|111|155|206|277|281|380|390|420|444|469|500|570|690|742|768|794|831|855|923|952|962|967|974|980|1072|1159|1164|1186|1191|1207|1208|1212|1293|1313|1528|1579|1643|1645|1670|1688|1714|1728|1754|1795|1798|1837|1909|1939|1981|2005|2077|2109|2148|2222|2242|2260|2292|2322|2409|2415|2420|2427|2466|2486|2505|2516|2518|2553|2561|2569|2572|2662|2672|2694|2744|2761|2763|2774|2840|2846|2864|2992|3059|30…	AG-013608_1e-05_6
HOST:10	KIFAP3,AP3B2,SIN3B,ATP6V1H,SMARCD3,AP1B1,UBQLN4,MTMR9,MSL3,NUP93,FXR2,AGL,MTOR,UBXN1,CAB39,BIN1,PHKA2,RANBP17,SND1,PARP4,PDK2,CTNNBL1,UCHL5,IPO7,STUB1,BCKDK,RABGGTB,PHKB,TSC2,PSMD2,FXR1,DCAF1,COPB1,USP14,PSME4,TCEA2,SMAD5,API5,AP2A2,RNF11,SUPT5H,AP3B1,RGS7,MORF4L2,JUP,XPO6,USP39,TCEA1,COPG1,CEBPZ,FMR1,STIP1,TFCP2,AP4E1,NUP107,UBAC1,AP2B1,AP3D1,PPP2R1B,SMARCD2,CSDE1,APEX1,CTNNB1,PSMD1,IPO5,GGA3,RA…	0.026269	0.002	0.0462	1.28791708793679|1.1370412346366|1.10075513164826|1.08981315166786|1.07773053594676|1.0744095427765|1.07142547542088|1.06866956329393|1.06347746867078|1.06340747328975|1.06244812214495|1.06192987190195|1.0570301815172|1.04590163752438|1.04529238133243|1.03892512427504|1.03859871785412|1.03810999314948|1.03245028206931|1.03229918370199|1.03044379805407|1.02722514935736|1.026498393217|1.02594203821…	32|158|282|341|421|453|476|497|545|547|563|568|632|782|793|894|898|902|1012|1018|1054|1119|1136|1152|1169|1206|1216|1244|1275|1296|1371|1381|1384|1387|1431|1537|1542|1550|1643|1663|1695|1696|1717|1743|1811|1815|1857|1909|1928|1937|1958|2041|2060|2076|2081|2086|2090|2230|2236|2254|2375|2402|2404|2414|2432|2461|2588|2637|2661|2683|2756|2776|2778|2806|2823|2841|2877|2928|2940|2974|2978|3099|3138|317…	AG-013608_1e-05_6
HOST:10	SMARCD3,UBQLN4,RAD23B,AP1B1,PPP4R3B,PPP2R1B,RGS7,TFCP2,XPO6,RAD23A,XPOT,SUPT5H,XPO4,GGA1,COPB1,AP1G2,AGL,SMAD1,AP3D1,COPG1,SMARCD1,CEBPZ,NSFL1C,ATP6V1H,IPO4,RNF11,ADRM1,IPO7,SMARCD2,PSMD1,STUB1,API5,AP3B2,AP2A2,JUP,CNOT9,IPO5,KPNB1,CAB39,CAB39L,PDK2,XPO1,AP4E1,CSDE1,AP1G1,TRRAP,MORF4L1,INTS7,FMR1,TCEA1,MORF4L2,PPP2R1A,NUP107,NUP93,UBXN1,PSMD2,TCEA2,USP22,FXR2,PHKB,CTNNBL1,KRR1,CNOT6,NUP85,SMAD9,C…	0.030357	0.002	0.045	1.08585405908036|1.07316428705525|1.04449625687073|1.04363581927718|1.04356368778956|1.03856723327604|1.0367894993665|1.03336369137564|1.03088573020723|1.02864577178106|1.02348604554306|1.02281475286298|1.02231792141664|1.02194290911887|1.02044150324333|1.020308826371|1.01938399479389|1.01897863248134|1.01804960068786|1.01713373410363|1.01537145023377|1.01369123061048|1.01332664974172|1.012739876…	48|85|303|318|319|391|422|493|557|615|754|768|789|798|838|847|887|898|932|956|1027|1124|1133|1161|1202|1204|1278|1332|1384|1391|1428|1477|1483|1519|1541|1608|1674|1710|1721|1798|1852|1868|1882|1911|1931|1933|1939|1940|1980|2006|2060|2074|2084|2087|2093|2103|2159|2180|2206|2291|2327|2376|2386|2412|2436|2520|2524|2534|2594|2632|2644|2689|2728|2730|2799|2825|2864|2888|3025|3110|3131|3231|3283|3297|3…	AG-028671_1e-05_6
HOST:10	KIFAP3,SMARCD3,PDK2,PDK1,AGL,SIN3B,ATP6V1H,CAB39,MTMR9,RNF11,UBXN1,SUPT5H,FXR2,COPB1,NUP93,UBQLN4,PARP4,BCKDK,AP3B2,FXR1,CAB39L,TSC2,CEBPZ,SND1,UCHL5,API5,PSMD2,AP3B1,MTOR,USP14,TCEA1,RABGGTB,UBAC1,TCEA2,STUB1,PPP2R1B,MORF4L2,RANBP9,MSL3,PSME4,JUP,TFCP2,CTNNB1,AP2A2,IPO7,IPO5,APEX1,COPG1,BIN1,SMAD5,FMR1,AP1G1,CTNNBL1,CSDE1,PHKB,RANBP17,NSFL1C,AP1B1,MORF4L1,AP3D1,USP39,STIP1,NUP107,PHKA2,SGTA,CAND…	0.027147	0.002	0.045	1.23151888336175|1.15852904853754|1.13760218530162|1.08860601036913|1.08192074688511|1.06776849025872|1.06593527732412|1.06262174250576|1.06138200202454|1.06019780764078|1.05691538666198|1.05456554692758|1.05125717327649|1.05104021972924|1.05000394743893|1.04846130276692|1.04786082321726|1.04415405943533|1.04142323522954|1.03714241208681|1.03673071719805|1.03645635507325|1.03446696502115|1.031172…	47|134|167|370|419|521|542|586|608|618|654|694|729|734|751|772|782|825|854|918|927|931|959|1032|1218|1236|1256|1391|1417|1481|1512|1532|1533|1565|1655|1659|1705|1716|1717|1757|1774|1777|1791|1842|1881|1937|1981|2005|2040|2045|2050|2075|2103|2112|2113|2142|2148|2185|2216|2220|2276|2315|2334|2352|2355|2377|2449|2592|2639|2651|2660|2859|2879|2897|2909|2946|2966|2982|2998|3019|3039|3081|3092|3104|319…	AH-23848_1e-06_6
HOST:10	DCAF1,PGGT1B,BIN1,AP2A2,BCKDK,SIN3B,SMARCD3,PHKB,PHKA1,UBQLN4,AP4E1,SMAD9,IPO5,RAD23A,SMARCD1,RANBP17,SMAD2,PPP4R3A,AP1G2,CNOT9,PPP2R1B,FXR2,TSC2,AP2B1,CAB39L,XPO6,SND1,FMR1,JUP,PPP2R1A,CNOT3,AP3B1,KPNB1,PPP4R1,PDK2,RAD23B,NUP107,CAB39,MTOR,RABGGTB,AP3D1,NUP93,USP7,MORF4L2,FXR1,KRR1,USP14,CNOT6,API5,COPB1,PSMD5,CTNNBL1,APEX1,CSDE1,MSL3,SMAD5,GGA1,STIP1,MORF4L1,RANBP9,XPO1,ADRM1,STUB1,ATP6V1H,UCHL…	0.032673	0.002	0.0488	1.16087909903782|1.12138059222814|1.08471902143649|1.07046943651828|1.0690401832797|1.06897171281063|1.05103432046587|1.05055207801916|1.0479430930699|1.0437679197953|1.04198233419856|1.03678817225608|1.0366500404547|1.0366291493552|1.02912049316847|1.02469229701388|1.02333464948233|1.02204642393831|1.02048333517053|1.02046166980383|1.01979748546849|1.01953050516538|1.01842909134793|1.01794461576…	25|55|144|195|204|205|349|361|396|463|485|565|569|571|730|836|870|898|943|944|955|963|1004|1023|1089|1097|1185|1192|1194|1246|1320|1349|1358|1363|1465|1487|1516|1655|1662|1690|1702|1715|1796|1805|1893|1899|1920|1965|1983|2000|2022|2039|2061|2092|2102|2120|2121|2128|2145|2154|2166|2176|2186|2303|2371|2377|2478|2480|2580|2586|2649|2683|2704|2723|2763|2840|2863|2929|2998|3012|3017|3071|3113|3173|323…	alpha-estradiol_1e-08_6
HOST:10	PDK1,SMAD9,FXR1,STIP1,SIN3B,XPO4,GGA3,SMAD3,RANBP9,AP1B1,PDK2,FXR2,SMAD1,SMAD2,SGTA,AP2B1,AP1G1,COPB1,CNOT6,BIN1,USP22,FMR1,JUP,RAD23B,UBXN1,MTMR9,COPG1,RNF11,ATP6V1H,NUP107,XPO7,AP3B1,XPO1,CAB39L,XPOT,PSMD5,XPO6,CNOT9,UBAC1,USP14,PSMD1,PPP4R1,IPO7,USP7,NUP93,TRRAP,AP3D1,KRR1,PPP4R3A,IPO5,RABGGTB,MORF4L2,TCEA1,NSFL1C,SUPT5H,SMAD5,RGS7,SMARCD1,TSC2,PSME4,APEX1,CNOT3,PSMD2,TCEA2,CTNNBL1,CAB39,MTOR,…	0.034907	0.002	0.0475	1.11067170827466|1.06377964307325|1.06135539783022|1.04389621535437|1.04286124132307|1.04152185946303|1.04148610917155|1.03815855714483|1.03746805601428|1.03688578227208|1.03655929235571|1.0347811590579|1.03300057326716|1.03118350891186|1.03042126969519|1.0295886514168|1.02801165442433|1.02631161102379|1.02242561403656|1.02141831374227|1.02064187054183|1.02006730270813|1.01974275003648|1.01949552…	35|177|197|386|405|434|435|485|494|505|514|541|568|610|626|645|688|734|858|892|921|935|947|954|964|1006|1046|1048|1082|1087|1092|1133|1142|1158|1198|1202|1210|1286|1299|1369|1384|1390|1523|1592|1602|1691|1700|1737|1745|1778|1805|1807|1835|1907|1928|2031|2064|2069|2093|2103|2128|2146|2177|2245|2268|2279|2303|2318|2382|2388|2447|2473|2509|2535|2541|2545|2559|2584|2588|2589|2680|2789|2819|2824|2844|…	alprostadil_1e-05_6
HOST:10	MTOR,SMAD9,UBQLN4,SIN3B,PHKA2,AP4E1,MTMR9,GGA3,SMARCD3,RABGGTB,CAB39L,SMARCD2,TFCP2,AP1G2,SUPT5H,GGA1,SGTA,AP1B1,MSL3,FXR2,SND1,PSMD5,CAB39,COPG1,PSMD1,RGS7,KIFAP3,BIN1,CNOT9,RANBP17,PPP4R3B,ATP6V1H,FXR1,UBAC1,IPO4,CNOT6,XPO6,UBXN1,PPP4R1,PSME4,RANBP9,SMAD1,RNF11,TCEA1,TCEA2,APEX1,NUP107,XPO4,AP2A2,FMR1,BCKDK,PHKB,NUP85,TSC2,TRRAP,CNOT3,CSDE1,RAD23A,AP3D1,ADRM1,CTNNBL1,JUP,SMARCD1,MORF4L2,UBXN8,X…	0.036321	0.002	0.039	1.08384148675163|1.06624482022391|1.05900865263207|1.05805103680415|1.05642903075768|1.05639836732014|1.05536315713216|1.04538716392097|1.045031569373|1.04494094586613|1.04354084013054|1.0428841341226|1.04125653559338|1.03747169744444|1.03707756087738|1.03610259905794|1.03537444903358|1.03335503331934|1.03112136874491|1.03044545076353|1.03034392087349|1.02989909799248|1.02768394443723|1.027070349…	95|208|266|280|300|303|310|454|461|466|488|501|530|615|625|646|664|703|749|770|774|790|855|875|891|917|942|968|1017|1024|1031|1050|1081|1082|1136|1223|1232|1293|1308|1354|1365|1444|1446|1513|1530|1540|1583|1589|1603|1616|1630|1673|1701|1721|1816|1873|1890|1902|1910|1919|1928|2003|2009|2052|2077|2079|2095|2137|2148|2170|2192|2193|2199|2270|2277|2323|2334|2340|2444|2446|2465|2542|2560|2565|2596|270…	alsterpaullone_1e-05_6
HOST:10	TFCP2,KIFAP3,XPO7,CNOT6,SMAD4,PHKA2,UCHL5,MTMR9,GGA3,CAB39L,DCAF1,UBXN8,SMAD3,CAB39,PDK1,PHKA1,AP4E1,XPO4,ATP6V1H,FXR2,AP2B1,SMAD2,FMR1,UBAC1,MORF4L1,PPP4R3A,CEBPZ,SIN3B,ADRM1,RGS7,PPP4R1,TSC2,TCEA1,UBQLN4,XPOT,KRR1,SND1,BIN1,FXR1,XPO1,CTNNB1,UBXN1,AP3B1,IPO4,AP3B2,SGTA,PSMD2,RABGGTB,NUP85,COPB1,USP22,AP2A2,AP1G2,STIP1,NSFL1C,GGA1,NUP107,IPO7,API5,PPP2R1A,CAND1,INTS7,IPO5,SMARCD3,CTNNBL1,CNOT9,RA…	0.040887	0.002	0.0408	1.707544792961|1.14198160117461|1.11589700214613|1.09739551736097|1.0947198431018|1.07898144998283|1.07882259374033|1.06968459725058|1.0673089591321|1.0644641276046|1.06128574144739|1.05511637206723|1.0547758618564|1.04818433645649|1.04764947512991|1.04396002223132|1.04391487433731|1.04361854683334|1.04116567723013|1.03906711745827|1.03772621292499|1.03645219784253|1.03639437462722|1.031884745847…	1|27|53|83|88|152|154|205|221|236|264|316|322|395|402|445|446|455|493|534|563|590|593|678|689|699|710|756|765|791|808|969|1024|1050|1096|1173|1196|1200|1207|1208|1254|1280|1309|1348|1354|1499|1603|1632|1642|1758|1772|1777|1843|1875|1879|1927|1943|1946|1969|1980|1985|1993|2014|2035|2052|2060|2086|2158|2176|2191|2250|2284|2379|2437|2470|2489|2541|2564|2578|2606|2678|2726|2819|2854|2874|2923|2966|29…	amitriptyline_1e-06_6
HOST:10	PGGT1B,RANBP17,BIN1,SIN3B,SMARCD3,MTOR,AP1B1,SUPT5H,AP2B1,MSL3,CEBPZ,COPB1,SMAD1,CAB39,MTMR9,AP3B2,NSFL1C,CNOT6,SMAD2,UBQLN4,KIFAP3,SMARCD1,RANBP9,AP1G1,SMARCD2,NUP85,PSMD1,USP22,CTNNB1,STUB1,GGA1,XPO4,PDK1,FXR1,FXR2,PHKA2,KPNB1,TRRAP,MORF4L2,NUP107,RABGGTB,CNOT9,UBAC1,UBXN1,PPP4R1,XPO6,MORF4L1,PSMD2,TFCP2,USP7,XPOT,ADRM1,IPO5,RAD23A,NUP93,KRR1,RAD23B,AGL,INTS7,XPO1,USP39,TCEA1,PSME4,CSDE1,PPP2R1…	0.034413	0.002	0.0488	1.11202970231713|1.10740402073438|1.07426384675261|1.06865963361072|1.05685528091428|1.0507245597957|1.04615145179064|1.04535670081897|1.0342032865976|1.03066571177676|1.02816976497814|1.02468412493182|1.02418574934909|1.02311322639932|1.02164586302247|1.0207052268493|1.01786529040314|1.01741659771484|1.01672537257335|1.01564405366707|1.01547133102054|1.01507547006516|1.01504482882071|1.014565457…	56|65|198|232|312|359|405|415|579|650|709|817|836|868|910|952|1045|1062|1083|1130|1136|1155|1156|1179|1193|1206|1208|1223|1226|1231|1240|1241|1258|1260|1285|1291|1420|1422|1434|1451|1500|1530|1544|1588|1680|1759|1795|1821|1837|1838|1845|1848|1854|1872|1880|1914|2017|2089|2112|2119|2123|2142|2165|2171|2192|2203|2217|2327|2365|2459|2488|2501|2509|2570|2604|2686|2729|2824|2845|2887|2892|2914|2935|29…	AR-A014418_1e-05_6
HOST:10	TCEA2,SMAD4,XPO4,PDK1,PPP4R3B,SMAD1,PHKA1,CNOT3,AP1G1,CSDE1,SMARCD3,PHKB,AP2A2,IPO7,UBXN8,INTS7,TRRAP,PPP4R3A,COPG1,PARP4,CNOT9,SMAD5,TSC2,ATP6V1H,MTMR9,BIN1,MTOR,CEBPZ,CTNNB1,XPO7,CAND1,CTNNBL1,CAB39L,PDK2,UCHL5,KPNB1,USP22,XPOT,SMAD9,API5,AP3D1,SIN3B,AGL,STUB1,XPO1,RAD23B,RANBP9,SND1,NUP93,CAB39,AP4E1,IPO5,SMAD2,SGTA,USP7,FXR1,AP2B1,KRR1,TCEA1,APEX1,COPB1,PPP4R1,MORF4L1,PHKA2,FMR1,MORF4L2,PSMD2…	0.032565	0.002	0.0418	1.0858046839725|1.08438871380241|1.07305544400741|1.05084642059489|1.04788162683461|1.04090742508631|1.03825328405413|1.03050510240604|1.02815750275074|1.02772447435139|1.02750434368927|1.02567466568655|1.02559693735677|1.02531212802887|1.02469708591744|1.0241753537339|1.02177914839315|1.02174688504059|1.0212571057749|1.02088529766954|1.01838810808589|1.01816828062966|1.01785340892306|1.017298151…	61|63|100|230|261|356|410|591|657|673|679|749|752|766|788|809|897|900|926|936|1034|1047|1058|1088|1106|1135|1144|1148|1192|1244|1245|1275|1347|1354|1414|1429|1434|1448|1453|1456|1490|1492|1503|1505|1508|1524|1529|1562|1586|1671|1778|1784|1817|1824|1834|1875|1936|1937|1939|1959|1960|1981|1987|1990|2051|2092|2129|2159|2194|2335|2354|2420|2423|2441|2502|2516|2538|2539|2570|2590|2615|2641|2704|2784|2…	arachidonic acid_1e-05_6
HOST:10	TFCP2,PDK1,MTOR,BIN1,AP2A2,UBXN8,UBQLN4,ATP6V1H,PHKA1,PPP4R1,RANBP17,AP1G2,AP3B1,KIFAP3,CNOT3,XPO7,CAND1,API5,CTNNB1,JUP,PSMD5,TCEA2,APEX1,PHKA2,AP3D1,MTMR9,SMARCD2,NSFL1C,RABGGTB,COPB1,FXR1,RGS7,CNOT9,XPO6,SMARCD3,RNF11,CEBPZ,STIP1,UCHL5,UBAC1,XPO4,CAB39,AP3B2,TRRAP,TSC2,SMAD3,SGTA,IPO5,MORF4L2,NUP107,FMR1,RANBP9,PSMD1,XPO1,UBXN1,CTNNBL1,FXR2,PPP2R1B,GGA1,CNOT6,IPO4,PHKB,SMAD9,AP2B1,ADRM1,KRR1,M…	0.032301	0.002	0.0428	1.40554121943643|1.14475410020342|1.11151758324626|1.08420252427499|1.04677977130248|1.04658634591715|1.04137325751369|1.03833129068742|1.02483760640681|1.023413258758|1.02085992208105|1.0193526540006|1.01668343450252|1.01495442371199|1.01485561201193|1.01446396188065|1.01404325246393|1.01270595063417|1.01075285428291|1.01066348712714|1.00997394461307|1.00922598796734|1.00900980725872|1.008755090…	1|20|40|90|320|322|395|435|694|738|805|856|950|1023|1029|1043|1066|1120|1214|1217|1250|1298|1308|1322|1365|1368|1467|1475|1479|1489|1549|1584|1649|1665|1667|1681|1699|1738|1759|1806|1925|1935|1971|2009|2068|2076|2092|2097|2143|2153|2191|2290|2346|2363|2416|2419|2452|2478|2487|2500|2541|2543|2550|2554|2621|2649|2706|2742|2787|2790|2842|2846|2869|2930|2948|2985|2989|3021|3120|3137|3219|3225|3238|32…	arachidonic acid_1e-05_6
HOST:10	PDK1,SMARCD3,AP1G2,PPP4R3B,XPOT,XPO4,SMAD4,KIFAP3,PDK2,AP2A2,SMAD9,AP3B2,SMAD5,PHKA2,CNOT3,UBXN8,CSDE1,SMAD2,UCHL5,SMAD3,IPO7,JUP,AP2B1,CTNNB1,PPP4R3A,PHKB,TSC2,RAD23B,RANBP9,COPG1,INTS7,IPO4,USP7,FMR1,PPP4R1,AP1B1,DCAF1,UBXN1,CAB39,MORF4L1,RGS7,APEX1,XPO7,KPNB1,KRR1,AP3D1,SIN3B,COPB1,TCEA1,CEBPZ,UBQLN4,MSL3,AGL,PHKA1,USP22,USP14,AP1G1,CAND1,AP4E1,CNOT9,FXR1,USP39,PSMD1,BIN1,CTNNBL1,TCEA2,AP3B1,P…	0.033759	0.002	0.0462	1.16507826397278|1.0730660088494|1.0669836704328|1.05993987089927|1.04206461525194|1.04063136814162|1.0392790700007|1.03344210378385|1.03255958758136|1.0307999369701|1.02845235887116|1.02785505708|1.02752214439883|1.02635799475422|1.02335234493895|1.02322685963926|1.0218033520735|1.02176579353832|1.02081857377063|1.02067239355331|1.0198338846628|1.01956787805255|1.01799837754394|1.01741320441089|…	12|118|142|191|355|385|407|521|534|578|637|652|661|681|772|774|811|814|846|853|870|880|947|980|995|1013|1071|1147|1150|1193|1224|1290|1311|1338|1365|1389|1405|1472|1504|1520|1572|1629|1686|1696|1822|1844|1854|1892|1909|1948|1956|1958|1979|1988|2048|2116|2175|2200|2310|2316|2345|2364|2398|2431|2436|2452|2455|2458|2475|2482|2483|2485|2502|2521|2523|2552|2560|2576|2693|2748|2774|2992|2998|3010|3017|…	arachidonic acid_1e-05_6
HOST:10	TFCP2,INTS7,RGS7,AP3B2,AP3B1,PDK1,UCHL5,AP1G2,SMAD5,SMAD3,PHKA2,BCKDK,SIN3B,AP1B1,PPP4R3B,MTMR9,FXR2,AP1G1,COPG1,BIN1,RAD23B,UBQLN4,SMAD1,KIFAP3,SMARCD3,GGA1,JUP,PHKB,SMAD9,UBXN1,SMARCD2,PARP4,AP2B1,RANBP9,API5,TSC2,COPB1,IPO7,FMR1,SUPT5H,USP14,RABGGTB,CEBPZ,PPP2R1A,CAND1,ADRM1,MORF4L2,SND1,ATP6V1H,SMAD4,UBAC1,PSMD2,IPO5,CSDE1,XPOT,PSMD1,TCEA2,AGL,AP4E1,XPO4,MORF4L1,RANBP17,PSMD5,APEX1,IPO4,PSME4…	0.038058	0.002	0.0475	1.82471668536984|1.09919240302263|1.07722032843165|1.07158004178586|1.06520615545394|1.04973105017513|1.04759943727525|1.04668520326576|1.04337863891326|1.04090504748099|1.03999137033451|1.03517048775694|1.0313807743104|1.02929801986487|1.02825433085431|1.02783911922419|1.027710734353|1.02719082077143|1.02586110790702|1.02471551532726|1.02094814471234|1.02060399224827|1.01995260905213|1.018652220…	1|90|166|190|233|353|374|384|420|453|467|560|627|672|690|703|706|721|748|771|859|871|895|942|949|1000|1005|1015|1070|1126|1189|1216|1218|1323|1350|1361|1376|1404|1414|1463|1500|1510|1523|1541|1556|1571|1581|1654|1657|1662|1671|1757|1778|1830|1832|1930|1951|1968|1973|2040|2042|2060|2099|2144|2181|2340|2345|2442|2548|2594|2624|2636|2756|2811|2827|2840|2879|2903|2928|2932|2942|2947|3041|3171|3175|32…	arachidonyltrifluoromethane_1e-05_6
HOST:10	PDK2,TFCP2,SMAD4,GGA3,MSL3,KIFAP3,AP2A2,TSC2,STUB1,ATP6V1H,CNOT3,IPO5,CAND1,USP22,MTOR,PHKB,AP1G1,SMAD3,INTS7,TCEA2,SMAD2,CTNNB1,NUP107,FMR1,BCKDK,PARP4,IPO7,RANBP17,PHKA1,AP2B1,JUP,SMAD5,CSDE1,UBAC1,AP3D1,FXR1,APEX1,AGL,RAD23B,TRRAP,MORF4L2,XPO7,AP3B1,UCHL5,AP1G2,MTMR9,COPB1,API5,IPO4,RANBP9,CEBPZ,PSME4,PSMD2,CNOT6,ADRM1,TCEA1,MORF4L1,KRR1,UBXN1,CNOT9,PSMD1,CAB39,XPO1,RNF11,RAD23A,AP1B1,PPP4R3B,…	0.037359	0.002	0.0488	1.18574378801823|1.17970567090931|1.15604288794451|1.12852738168436|1.12126520831366|1.07880695167463|1.07619836953124|1.06655296400703|1.06395095255085|1.06355902164241|1.0622838260875|1.06074543243527|1.05195373090488|1.04345458869169|1.04316898696073|1.04216276798669|1.04106270046613|1.04007140576305|1.03953360334921|1.03846100119977|1.03810737402338|1.03607073821386|1.03579047413385|1.0350355…	10|13|24|49|61|194|211|270|292|296|307|325|431|554|558|578|595|617|626|651|659|712|718|734|763|764|809|832|904|947|973|1061|1095|1098|1148|1152|1189|1191|1219|1254|1257|1260|1267|1272|1287|1314|1367|1409|1429|1467|1501|1529|1530|1540|1656|1661|1667|1681|1696|1748|1770|1848|1855|1891|1948|2066|2182|2215|2310|2379|2390|2392|2396|2467|2473|2491|2544|2562|2660|2811|2826|2828|2839|2849|2890|2894|2919|…	arachidonyltrifluoromethane_1e-05_6
HOST:10	TFCP2,RANBP17,XPO4,COPG1,PPP4R3A,AP4E1,PHKB,SMAD4,STUB1,PDK2,RGS7,XPO6,KIFAP3,IPO7,PPP4R1,CTNNBL1,PHKA1,AP1G1,XPO1,CSDE1,UBXN8,TRRAP,PPP2R1A,PSMD5,MORF4L2,RANBP9,CTNNB1,SMAD1,USP39,MTOR,PARP4,SMAD5,GGA1,NUP107,APEX1,CNOT3,AP3D1,XPOT,PSME4,USP22,CAND1,SMAD2,RAD23A,RABGGTB,STIP1,FXR2,PSMD2,USP14,IPO5,PPP4R3B,KPNB1,TCEA1,UBXN1,SGTA,RAD23B,ATP6V1H,AGL,KRR1,CNOT9,COPB1,AP2A2,SMAD9,BCKDK,CEBPZ,MORF4L1,…	0.035805	0.002	0.0439	1.66644026172687|1.10705381899858|1.08162421490041|1.06345144175152|1.05966111107206|1.05244718850634|1.04720105023299|1.03563951286772|1.03535560194495|1.03162616745413|1.03160563488832|1.03102213375218|1.02946019489336|1.02892415387189|1.0271372279997|1.02693829480739|1.02651548007656|1.02525378227469|1.02519035090757|1.02468043639716|1.02213983909497|1.02108149105793|1.02036828014939|1.0194370…	1|51|103|182|208|270|330|495|497|585|586|599|632|642|689|698|711|744|747|761|840|887|909|944|967|1020|1060|1066|1075|1090|1098|1101|1181|1190|1235|1244|1270|1296|1308|1310|1324|1358|1415|1597|1601|1602|1662|1689|1763|1765|1775|1789|1846|1870|1966|1987|2088|2104|2106|2111|2135|2207|2281|2416|2426|2434|2501|2502|2515|2643|2701|2720|2746|2761|2835|2849|2884|2889|2899|2941|3044|3055|3065|3066|3078|31…	azathioprine_1e-04_6
HOST:10	AP4E1,PDK2,PDK1,MTOR,DCAF1,SUPT5H,AP1G2,KIFAP3,BCKDK,SMARCD3,PPP2R1A,NSFL1C,AP3B2,PHKA1,USP22,APEX1,SND1,BIN1,PPP4R3B,TCEA2,RANBP17,SMAD3,IPO5,SMAD1,GGA1,COPG1,IPO4,TSC2,TCEA1,NUP93,STIP1,TFCP2,XPO7,XPO4,PSMD2,RNF11,SIN3B,UBQLN4,SMARCD1,CTNNB1,PHKA2,PSME4,USP39,USP7,UBXN8,CAND1,CNOT6,PARP4,FMR1,UBAC1,CNOT3,JUP,AP1G1,ADRM1,KPNB1,NUP107,KRR1,MORF4L2,COPB1,CAB39,XPO6,CSDE1,XPOT,PPP4R1,PSMD1,CTNNBL1,…	0.032566	0.002	0.0439	1.0771938189937|1.05980400020897|1.05801151578888|1.04878497961876|1.0457473476602|1.04198489803821|1.03566838060742|1.03466279868364|1.03442902025165|1.03061234621745|1.03038418723869|1.02855112266356|1.02500728489186|1.02210062091572|1.02150056379017|1.02111890452628|1.02108829158547|1.02014766212043|1.02000218094939|1.01988612146621|1.01874485318807|1.01713133224796|1.01611936167409|1.01471117…	95|177|191|263|295|347|422|438|441|505|513|553|630|695|710|724|727|768|773|776|816|873|921|982|1046|1081|1097|1132|1133|1136|1152|1156|1205|1206|1220|1316|1317|1361|1461|1474|1541|1547|1548|1578|1582|1657|1733|1736|1814|1857|1896|1914|1933|1955|1988|2022|2028|2068|2111|2139|2143|2161|2164|2198|2228|2309|2331|2341|2440|2456|2470|2501|2543|2592|2602|2629|2635|2653|2670|2799|2823|2848|2918|2928|2948…	BAS-012416453_3.8e-05_6
HOST:10	PDK1,BIN1,CAB39L,DCAF1,RAD23B,AP4E1,RNF11,SMAD4,SMARCD3,PARP4,PHKB,UCHL5,RABGGTB,FXR1,COPB1,SMAD2,FMR1,AGL,CNOT6,XPOT,CEBPZ,NUP107,KRR1,PDK2,CAB39,CTNNB1,SMAD5,AP3B1,MSL3,PPP4R1,SMAD3,MTMR9,IPO7,UBQLN4,CSDE1,TRRAP,XPO1,UBXN8,ATP6V1H,PSMD5,RANBP9,INTS7,TCEA1,MORF4L1,PPP4R3B,PSMD1,NUP93,RAD23A,AP1G1,XPO4,FXR2,GGA1,NUP85,SND1,RGS7,SMARCD1,TFCP2,IPO5,CAND1,MORF4L2,USP7,API5,USP39,MTOR,RANBP17,PHKA2,X…	0.029991	0.002	0.0462	1.12573022196619|1.09882522479687|1.0974970395684|1.0770659993467|1.0734730702794|1.06406106737668|1.06050052157214|1.05976368942726|1.05732193010934|1.05146337965638|1.0505649568041|1.04791910323502|1.04528577710218|1.03669120077974|1.03498096898269|1.033758864948|1.03272231701522|1.03150944706119|1.03039721814758|1.03028695647298|1.02994999400695|1.02912620301487|1.0283229937803|1.0273727748776…	27|90|98|208|243|344|385|395|427|502|518|571|618|802|856|886|913|958|997|1001|1011|1035|1058|1085|1087|1252|1300|1318|1328|1330|1340|1342|1344|1374|1389|1403|1428|1468|1474|1553|1555|1583|1587|1680|1743|1774|1794|1835|1900|1912|1913|1947|2026|2056|2095|2144|2173|2223|2228|2236|2299|2348|2362|2392|2402|2409|2470|2523|2573|2584|2595|2692|2700|2720|2742|2762|2769|2783|2787|2789|2808|2811|2867|2954|3…	BAS-012416453_3.8e-05_6
HOST:10	TFCP2,AP3B2,MSL3,SMAD9,SMARCD3,MTMR9,TSC2,SMAD3,SIN3B,UBXN8,CTNNBL1,XPO7,CNOT3,AP3B1,SGTA,BCKDK,STIP1,AP1G2,AP4E1,PHKA1,PSMD5,AP2B1,MTOR,ADRM1,SMAD4,SMAD1,AP2A2,SUPT5H,TCEA2,JUP,CTNNB1,PSME4,PPP2R1A,NUP107,XPO6,PDK2,PHKA2,USP14,GGA3,UBQLN4,RAD23A,USP39,BIN1,TRRAP,RABGGTB,USP22,AP1G1,RANBP17,DCAF1,GGA1,NSFL1C,PPP4R1,APEX1,XPO4,PPP2R1B,NUP93,PARP4,NUP85,IPO4,AP3D1,UCHL5,UBXN1,PSMD2,FXR2,STUB1,SND1,…	0.037545	0.002	0.0418	1.18376312518135|1.16715522795644|1.11650214344074|1.09681798989188|1.0957511596599|1.07841248347219|1.0711556752315|1.06912018888425|1.05990250849392|1.05722496950022|1.05549719668412|1.05326478408041|1.05301551213905|1.04893809936046|1.045928481107|1.04552021055961|1.04523016813751|1.04041354324089|1.0392056591741|1.03893017411136|1.03580309263035|1.0354848826471|1.03493060688081|1.034618155946…	2|8|56|113|118|204|256|280|363|389|400|422|426|476|538|545|549|623|649|656|710|714|727|738|772|776|783|863|879|897|902|956|982|1034|1045|1053|1129|1162|1165|1172|1189|1219|1256|1278|1292|1296|1388|1408|1425|1458|1478|1559|1567|1589|1612|1692|1732|1818|1875|1894|1901|1923|1953|1958|1980|2128|2137|2194|2259|2283|2311|2426|2541|2552|2569|2571|2605|2624|2670|2695|2702|2707|2717|2743|2780|2816|2819|29…	BCB000038_1e-05_6
HOST:10	RANBP17,SMAD5,XPO4,SMAD4,PPP4R3B,TFCP2,SUPT5H,AP1B1,PHKB,FMR1,IPO7,CNOT6,TCEA2,RABGGTB,ATP6V1H,AGL,SMAD2,FXR2,IPO5,UBXN8,NSFL1C,CAB39,BCKDK,PARP4,RANBP9,SND1,XPO7,PHKA2,NUP85,PSME4,PSMD1,CNOT9,USP14,MTMR9,STIP1,FXR1,MORF4L2,SMARCD2,STUB1,CAND1,NUP107,PDK1,MTOR,GGA1,KPNB1,UBAC1,COPG1,RAD23B,PSMD5,RNF11,PPP4R1,USP7,PPP2R1B,USP39,JUP,AP3B1,CAB39L,PPP2R1A,CTNNB1,SMAD3,AP1G1,TSC2,API5,PHKA1,SMAD1,TCEA…	0.031768	0.002	0.0488	1.08626491034178|1.0762602207482|1.06789918996002|1.05900319103324|1.05417667432393|1.04478921029269|1.03962809015899|1.03960912042306|1.03184153356107|1.03121852143547|1.02747961382788|1.02722319496118|1.02626748094236|1.02429651388532|1.02073928742562|1.02049899757321|1.01790159201867|1.01719648405532|1.01699440845634|1.01631887814093|1.01437578211328|1.0134103262331|1.01240381687302|1.01216443…	67|103|145|190|227|329|377|378|500|508|596|599|612|667|762|775|872|905|913|937|1021|1060|1106|1117|1121|1152|1211|1215|1245|1276|1328|1329|1347|1396|1427|1438|1450|1544|1569|1578|1703|1784|1866|1911|1915|1981|2002|2039|2057|2088|2110|2152|2180|2182|2197|2211|2234|2301|2330|2332|2335|2427|2438|2456|2457|2463|2471|2530|2571|2595|2609|2628|2674|2688|2712|2714|2718|2734|2758|2761|2764|2767|2820|2859|…	BCB000038_1e-05_6
HOST:10	RGS7,DCAF1,TFCP2,MSL3,KIFAP3,NSFL1C,COPG1,BCKDK,GGA1,RANBP17,CAB39,PDK1,UBQLN4,JUP,IPO4,AP3B1,AP3B2,CTNNBL1,CTNNB1,AP3D1,PHKA2,SMAD9,TSC2,SIN3B,PDK2,UBAC1,XPO7,CNOT3,SMAD4,AP1G1,COPB1,UBXN1,MORF4L2,SGTA,AP2A2,PSMD1,PPP2R1A,AP1G2,XPO6,SMAD2,RAD23A,MTMR9,USP39,CNOT6,CSDE1,TCEA1,KPNB1,IPO7,XPOT,STIP1,PSMD2,NUP93,MORF4L1,APEX1,PARP4,PPP4R3B,USP7,PSMD5,FXR1,PPP4R1,SUPT5H,ADRM1,RANBP9,SMAD5,CEBPZ,CAB39…	0.032304	0.002	0.0488	1.07504618548105|1.06496929830765|1.06053827897206|1.05524095530488|1.04859112164261|1.04464420212791|1.04413587762386|1.04226870449662|1.03859223276247|1.03835259421049|1.03112450100737|1.02982865972983|1.02874390217995|1.02784431290166|1.02371431912009|1.02225577555102|1.01937778498128|1.01809580886339|1.01703414170958|1.01638137293051|1.01413694416675|1.01387524547332|1.01367611468238|1.013551…	265|337|374|421|494|540|551|579|624|628|753|783|803|825|905|951|1023|1058|1090|1115|1179|1193|1198|1205|1214|1221|1232|1307|1318|1340|1398|1412|1467|1534|1539|1565|1606|1620|1638|1659|1682|1767|1770|1772|1820|1839|1844|1857|1910|1928|1972|2005|2051|2059|2070|2124|2125|2215|2238|2270|2302|2338|2390|2509|2533|2584|2644|2655|2756|2757|2772|2780|2822|2880|2885|2907|2986|2997|3017|3025|3058|3060|3130|…	BCB000039_1e-05_6
HOST:10	AP3B2,CAB39L,PHKB,DCAF1,RGS7,PHKA1,XPO7,MSL3,AP4E1,RANBP17,TSC2,SMAD2,BCKDK,UBXN8,AP1G2,TCEA2,AP2B1,MTOR,SMAD4,PHKA2,USP39,CNOT6,UCHL5,SIN3B,STIP1,PARP4,ATP6V1H,GGA1,PPP2R1B,IPO7,STUB1,KIFAP3,GGA3,AP3B1,PSMD2,SMAD5,CTNNB1,TFCP2,FMR1,TCEA1,NSFL1C,PSME4,PPP4R3B,NUP93,MTMR9,APEX1,USP7,USP22,AP2A2,SMAD1,PPP4R3A,USP14,XPO4,SND1,IPO5,CTNNBL1,BIN1,PPP2R1A,XPO1,PSMD5,NUP107,MORF4L2,SGTA,CNOT3,CSDE1,CAB39…	0.033212	0.002	0.045	1.07206170344884|1.06241542459868|1.06229576516045|1.05861877312426|1.0530872416021|1.04621801181211|1.04555901146267|1.04406425592174|1.04081501495627|1.03435510915781|1.03364423871378|1.03284303917134|1.0307200624459|1.0305530356944|1.02913232966999|1.02614031875663|1.02442044158528|1.02311493852485|1.02291211385879|1.0216772311947|1.02160839130547|1.02053533014873|1.01888267419143|1.0176714136…	92|137|138|162|198|268|274|289|340|435|449|460|498|500|528|592|643|683|689|723|726|769|829|879|880|886|888|932|1049|1072|1094|1127|1135|1148|1180|1195|1212|1226|1264|1324|1328|1330|1545|1567|1629|1742|1759|1833|1886|1889|1928|1932|1943|1948|1958|2053|2054|2120|2137|2139|2157|2168|2180|2255|2294|2302|2335|2452|2465|2482|2503|2510|2559|2621|2751|2843|2886|2895|2906|2920|2939|2979|2982|2992|2993|301…	BCB000040_1e-05_6
HOST:10	KIFAP3,RANBP17,SMAD4,PPP2R1B,CAND1,GGA3,AGL,CNOT3,PPP4R3B,STUB1,SMAD3,CAB39L,RAD23B,XPOT,SMARCD3,USP22,NSFL1C,KRR1,IPO4,USP7,PSMD5,NUP93,FMR1,PARP4,AP2A2,AP4E1,AP1G2,RNF11,SMAD2,UBAC1,AP1G1,RANBP9,AP3B1,CTNNBL1,NUP85,XPO7,IPO7,XPO1,CTNNB1,PHKA2,FXR2,TCEA1,MORF4L1,PSMD2,NUP107,SMAD5,UBXN1,MORF4L2,UBXN8,SIN3B,UCHL5,XPO6,COPB1,CSDE1,FXR1,USP39,CNOT9,AP3D1,PSMD1,API5,USP14,CNOT6,CAB39,APEX1,JUP,IPO5,…	0.03215	0.002	0.0475	1.21717962209175|1.08361718689603|1.06920563493218|1.05586889426681|1.05383392556886|1.04797829977824|1.04495809989984|1.04062325168744|1.03864730128845|1.03225176378853|1.0320129881149|1.03084625390571|1.02832667975401|1.02679882734227|1.02379886797797|1.02204174084675|1.02193478718782|1.02074319684837|1.02040873645024|1.02015896636538|1.01959083594452|1.01958813762182|1.01904382917162|1.0185070…	4|51|91|158|177|238|265|343|366|475|484|510|571|608|700|759|766|815|835|844|865|866|884|912|947|965|996|1000|1086|1109|1146|1162|1193|1215|1259|1355|1387|1391|1422|1429|1435|1459|1471|1484|1547|1570|1574|1607|1608|1626|1644|1692|1721|1762|1832|1930|2060|2167|2198|2225|2240|2297|2312|2317|2332|2338|2384|2399|2401|2427|2516|2555|2561|2567|2600|2629|2649|2678|2703|2820|2864|2867|2891|2923|2937|2956|…	bucladesine_2e-05_6
HOST:10	TFCP2,PDK1,PPP4R3B,AP2A2,AP3B1,CNOT3,RAD23B,SMARCD3,BCKDK,BIN1,RAD23A,MTOR,XPO4,CAB39L,TSC2,UBAC1,UCHL5,ATP6V1H,ADRM1,FXR2,API5,MTMR9,JUP,UBXN8,IPO5,CEBPZ,INTS7,UBQLN4,PPP4R1,KPNB1,SMAD3,KRR1,UBXN1,CNOT9,AP3D1,PPP4R3A,SMARCD2,COPB1,IPO7,XPO7,SUPT5H,FXR1,RABGGTB,SMARCD1,CSDE1,MORF4L2,SMAD2,IPO4,RNF11,CAND1,PSMD1,APEX1,XPO6,COPG1,USP14,STIP1,CNOT6,NSFL1C,USP39,MORF4L1,PSMD5,CAB39,PARP4,PPP2R1B,SND1…	0.032446	0.002	0.0488	1.10816685985978|1.05517723252476|1.05411316739767|1.04423271849456|1.04244144385843|1.03790354561353|1.03736069259715|1.03701189867047|1.0357211735908|1.03428066372085|1.03294508526664|1.03259650431359|1.03084665965396|1.0299218912345|1.02912539866451|1.0290925156083|1.02895023256851|1.02730968498967|1.02579390015084|1.02473766265023|1.02374489193829|1.02335573532834|1.02143749615693|1.020683224…	38|211|219|327|350|421|429|435|459|483|514|522|559|583|603|606|615|658|690|719|745|758|831|858|859|924|940|943|972|1002|1098|1105|1152|1227|1406|1414|1473|1489|1516|1530|1576|1595|1611|1634|1643|1663|1685|1688|1692|1696|1809|1892|1919|1924|2042|2051|2121|2122|2197|2238|2279|2323|2353|2401|2436|2485|2629|2636|2703|2706|2728|2750|2753|2845|2856|2864|2914|2939|2940|2969|2996|3035|3054|3069|3111|3131…	butein_1e-05_6
HOST:10	TFCP2,UBQLN4,CTNNB1,NUP93,KPNB1,STIP1,CAB39L,KIFAP3,AP1G1,XPO7,AP3B1,MORF4L2,TCEA2,RGS7,PHKA2,XPO6,PSMD5,IPO7,CTNNBL1,MTOR,TSC2,CNOT6,KRR1,BIN1,STUB1,CNOT9,NSFL1C,TCEA1,TRRAP,AP2A2,PPP2R1A,JUP,RABGGTB,PHKB,APEX1,XPO4,API5,SMAD1,CSDE1,SMARCD2,FMR1,PHKA1,SND1,NUP107,SMAD2,MTMR9,UCHL5,RANBP9,RAD23B,SMARCD1,GGA1,XPO1,USP39,XPOT,PPP2R1B,IPO5,CAND1,IPO4,ATP6V1H,MSL3,AGL,ADRM1,FXR1,PSME4,CAB39,PSMD2,PPP…	0.031849	0.002	0.0462	1.15521274365245|1.04058091407882|1.02883883715163|1.02729622500428|1.02148957850311|1.02121831911641|1.02101206336008|1.01825758578987|1.01683291763697|1.01613942711129|1.01595668805238|1.01460613197836|1.01367046516516|1.01347478360898|1.01230885045343|1.01211101644784|1.01188488881333|1.01187803245203|1.01130150609858|1.00996511251535|1.00988680623217|1.00980723507122|1.00967958350705|1.009037…	4|221|360|391|524|531|536|600|643|671|678|728|773|779|828|836|850|851|883|939|945|951|960|995|1113|1124|1152|1162|1164|1247|1262|1359|1391|1408|1416|1440|1462|1506|1507|1547|1552|1593|1617|1632|1642|1643|1904|1933|1983|2007|2018|2033|2066|2074|2088|2124|2209|2260|2317|2323|2329|2354|2357|2408|2409|2416|2435|2477|2486|2489|2529|2546|2590|2642|2695|2697|2699|2734|2735|2811|2825|2859|2862|2888|2893|…	C-75_1e-05_6
HOST:10	PDK2,SMAD9,AP3B2,DCAF1,UBQLN4,PPP4R3B,STUB1,RGS7,MTMR9,MTOR,RANBP17,SMAD5,SMARCD3,TFCP2,CTNNBL1,UBXN1,XPO6,SGTA,MSL3,AP1B1,PHKB,USP39,FXR2,XPO7,PGGT1B,NSFL1C,XPO4,PSME4,KIFAP3,CAB39L,MORF4L2,GGA1,NUP93,SND1,USP14,GGA3,NUP107,COPB1,RAD23A,PSMD1,UBXN8,IPO7,TRRAP,UBAC1,PPP2R1A,PDK1,RABGGTB,SMARCD2,STIP1,SMARCD1,APEX1,MORF4L1,PPP4R1,IPO4,CSDE1,CEBPZ,BIN1,USP7,AP2B1,SMAD4,PSMD5,PSMD2,API5,AP2A2,TCEA2,…	0.027948	0.002	0.0475	1.10243812821428|1.08678487913924|1.07335145265739|1.06602015520579|1.06122744668755|1.06002852468168|1.05060171581695|1.0381339025335|1.03691829624002|1.03006835449695|1.02966374120501|1.02631983325147|1.02518681521983|1.02454000157388|1.02294480776586|1.02128106671738|1.02089071047016|1.01797620080313|1.01357937248796|1.01327700569745|1.00993871373405|1.00867410802192|1.00705017962078|1.0062986…	120|176|263|324|381|396|520|741|772|894|902|986|1012|1027|1069|1116|1128|1206|1323|1332|1413|1461|1517|1545|1579|1587|1596|1669|1676|1700|1774|1809|1888|1993|2027|2060|2061|2070|2074|2080|2090|2148|2163|2168|2202|2245|2274|2328|2331|2367|2402|2407|2417|2421|2439|2440|2450|2528|2564|2607|2619|2632|2660|2682|2699|2747|2850|2864|2874|2884|2908|2944|2954|2958|2972|2991|2992|3041|3095|3132|3138|3141|3…	calmidazolium_5e-06_6
HOST:10	DCAF1,SMAD4,PGGT1B,KIFAP3,SUPT5H,AGL,RNF11,CAB39,UBXN8,PPP4R3B,RANBP9,SMARCD1,COPB1,BIN1,FMR1,XPO1,CEBPZ,MTOR,INTS7,TRRAP,API5,UCHL5,XPOT,PSMD5,NUP107,FXR2,MORF4L1,CSDE1,CAND1,RAD23A,SMAD9,ADRM1,AP3D1,CNOT6,AP1G1,RANBP17,PDK1,IPO5,UBXN1,IPO7,SMAD5,GGA1,PPP2R1B,PPP4R1,MTMR9,UBAC1,CNOT9,TCEA1,FXR1,NUP85,PARP4,CTNNB1,USP14,PHKB,SND1,NUP93,USP7,MORF4L2,SMAD2,PSMD2,PSMD1,ATP6V1H,RABGGTB,XPO7,TCEA2,PHK…	0.035983	0.002	0.045	1.17505292609539|1.13468758878135|1.11108082957653|1.09878834437183|1.08619626117|1.08372303435557|1.07583824864225|1.07104749024622|1.06957962015985|1.06351949895027|1.06210481285426|1.0608397291773|1.05433915046713|1.04202875196033|1.04140575867859|1.03939668326118|1.03601937669381|1.03592913616102|1.03349320776773|1.03216858292754|1.02885198113077|1.02620468850081|1.02595685579916|1.0239457819…	6|29|73|118|188|202|248|274|293|359|370|384|467|650|671|724|796|798|860|889|982|1062|1070|1129|1132|1171|1193|1219|1299|1316|1324|1333|1399|1474|1547|1580|1581|1617|1692|1706|1732|1754|1788|1801|1812|1864|1888|1950|1952|1963|1969|1985|2009|2037|2178|2180|2198|2215|2223|2254|2255|2283|2290|2292|2389|2416|2427|2478|2541|2577|2702|2719|2729|2738|2755|2768|2787|2869|2873|2896|2904|2912|3001|3109|3136…	carmustine_1e-04_6
HOST:10	TFCP2,MTOR,INTS7,DCAF1,PDK2,SMARCD3,AP1G2,SIN3B,PPP2R1A,NSFL1C,SUPT5H,BCKDK,RAD23B,UBQLN4,AP4E1,RAD23A,APEX1,SND1,TCEA1,CTNNBL1,IPO4,RNF11,SMAD9,CAND1,SGTA,COPG1,AP2B1,PPP2R1B,AP3D1,XPO7,USP39,CAB39,SMAD3,PSMD2,MORF4L2,UBAC1,TSC2,COPB1,AP2A2,FXR2,RANBP17,TRRAP,CNOT3,GGA3,AP3B1,KRR1,PSMD1,RANBP9,JUP,CSDE1,API5,FMR1,ADRM1,GGA1,NUP107,PSME4,NUP85,PHKA1,AP1G1,KPNB1,MORF4L1,XPOT,XPO4,NUP93,RGS7,PSMD5,…	0.033742	0.002	0.0475	1.07035953194477|1.07023885722633|1.05728688745344|1.05526763533095|1.05338494003631|1.04966206251601|1.03544050771317|1.03371506845819|1.0278708565041|1.02617534987477|1.02420376577967|1.0230619832883|1.0230477479777|1.02137520345225|1.02082898904446|1.01950485347655|1.01879991121494|1.01631029598434|1.01581699837546|1.01560786814798|1.01452674657914|1.01376477084418|1.01322409661622|1.013102025…	131|132|218|233|257|281|453|487|589|619|664|697|699|746|759|812|834|928|949|962|1002|1051|1074|1080|1081|1090|1108|1119|1193|1195|1202|1208|1209|1246|1277|1311|1320|1327|1387|1442|1455|1461|1468|1480|1505|1560|1588|1599|1651|1682|1723|1808|1864|1931|1943|1947|1975|2034|2043|2072|2073|2074|2111|2139|2232|2255|2374|2399|2409|2411|2429|2443|2452|2482|2501|2528|2543|2579|2586|2601|2619|2636|2806|2823…	carmustine_1e-04_6
HOST:10	AP1G2,CNOT3,SIN3B,INTS7,CAND1,PSMD1,PSMD5,CAB39L,USP22,FXR2,SMAD4,SMARCD1,PPP4R3A,CNOT6,CAB39,SMARCD2,TRRAP,AP3D1,DCAF1,UBXN8,SMAD1,XPO6,PHKA2,CSDE1,RAD23B,XPO1,CNOT9,PSME4,USP39,UCHL5,COPG1,IPO7,TCEA2,MORF4L1,UBXN1,AP2B1,AGL,MORF4L2,USP14,NUP107,FXR1,MSL3,FMR1,XPOT,SUPT5H,NUP93,AP3B2,CTNNB1,JUP,RANBP9,NSFL1C,TCEA1,PPP2R1B,AP2A2,SMAD3,NUP85,PHKB,APEX1,CEBPZ,PSMD2,PARP4,CTNNBL1,SGTA,STUB1,GGA1,RAD…	0.033931	0.002	0.0418	1.08309029565488|1.06129436728565|1.05637368880584|1.05611842540187|1.05395374462427|1.05119574072231|1.04368425763991|1.04178959662229|1.04115606186447|1.04104368072125|1.04090234068895|1.03848324090225|1.0336257287628|1.03211432473935|1.03125430410308|1.03069477408535|1.03052613476563|1.02995276671867|1.02975353509063|1.02941330866285|1.02891078186445|1.02870392907903|1.02838060009609|1.0266167…	64|143|177|178|194|219|301|332|344|346|349|386|480|517|535|551|558|571|572|582|595|605|614|659|661|748|783|846|876|931|976|981|1035|1047|1083|1096|1106|1112|1128|1145|1175|1188|1198|1313|1368|1369|1373|1386|1408|1518|1548|1549|1589|1595|1600|1692|1717|1727|1799|1808|1810|1811|1869|1968|1990|2044|2127|2147|2175|2191|2196|2229|2317|2360|2398|2407|2440|2556|2619|2660|2698|2703|2731|2778|2797|2835|28…	celecoxib_1e-05_6
HOST:10	TFCP2,AP1G1,PDK1,AP3B1,SMAD4,UBXN8,PPP4R1,AP3B2,AP2A2,PGGT1B,PSMD5,FXR2,STUB1,CNOT9,RAD23B,GGA3,MSL3,BIN1,NSFL1C,PSMD1,CNOT3,PHKB,XPOT,FXR1,CAND1,USP22,NUP107,COPG1,SMAD2,AGL,IPO7,PPP2R1B,XPO4,AP4E1,SMARCD3,CTNNB1,USP7,AP1G2,TCEA2,CAB39L,NUP93,PHKA1,SMAD9,IPO5,UBAC1,XPO1,PSME4,JUP,MORF4L2,CNOT6,TCEA1,AP3D1,TRRAP,NUP85,STIP1,PARP4,USP14,MORF4L1,APEX1,RANBP9,PHKA2,UCHL5,PDK2,MTMR9,SND1,KPNB1,RANBP1…	0.035981	0.002	0.0488	1.20287051444964|1.13708935416897|1.12528796185396|1.1245642217789|1.07543064808039|1.0744440969441|1.06362968163589|1.06091187542323|1.05962342192715|1.05494861510743|1.05441026934112|1.05102642261435|1.05099976218549|1.05089497324133|1.05032402330054|1.04694303038536|1.04407607567282|1.04278107040349|1.0397658547252|1.03657661646673|1.03598503856707|1.03430369397635|1.03419400298406|1.033550197…	8|31|43|45|177|186|253|274|286|353|365|395|396|398|408|458|494|522|586|652|662|710|712|725|745|766|782|820|822|871|1089|1104|1116|1126|1170|1178|1224|1228|1278|1294|1331|1366|1382|1399|1456|1469|1499|1511|1529|1556|1591|1597|1630|1652|1662|1670|1723|1762|1773|1781|1875|1878|1917|1928|1931|1995|2035|2164|2170|2234|2273|2341|2361|2397|2412|2452|2533|2603|2607|2702|2710|2734|2842|2913|2939|2979|2982…	celecoxib_1e-05_6
HOST:10	SMAD5,SMAD4,ATP6V1H,IPO5,CAND1,GGA1,PGGT1B,KIFAP3,UBQLN4,USP22,FXR1,TCEA2,AP3D1,RGS7,INTS7,PHKA1,XPO7,CSDE1,XPOT,CNOT6,XPO6,FMR1,STUB1,AP2B1,SMAD3,RABGGTB,CAB39,UCHL5,USP14,PSME4,APEX1,PSMD1,TRRAP,RANBP9,XPO1,PPP4R3A,SMAD2,RNF11,COPB1,IPO7,NUP107,UBXN8,MORF4L1,XPO4,SIN3B,MSL3,USP39,AP3B1,COPG1,MORF4L2,MTOR,RAD23A,API5,SMARCD2,SMARCD3,UBAC1,PPP4R1,CNOT9,SND1,PSMD5,CTNNB1,PPP2R1A,AP1B1,CTNNBL1,SUPT…	0.030785	0.002	0.0475	1.10346211885915|1.06767205081459|1.05237181323975|1.03875508986827|1.03712254533394|1.0350080992831|1.0339808973251|1.0335531687299|1.02807064559616|1.02415846246538|1.02358983599621|1.02142679698012|1.02133292590823|1.02017128458224|1.01864660158311|1.01843171765084|1.01810464022103|1.01773161369543|1.01758147112422|1.01703652252212|1.01621311236959|1.01597913289116|1.01557861036832|1.014883500…	36|124|220|347|365|409|425|437|541|628|646|708|711|746|811|822|838|852|859|884|930|941|957|978|979|1010|1017|1032|1069|1118|1154|1160|1167|1255|1268|1272|1289|1306|1308|1386|1492|1501|1562|1603|1652|1654|1688|1707|1726|1775|1821|1871|1918|1962|1993|2016|2095|2101|2107|2114|2135|2179|2188|2227|2267|2311|2422|2449|2456|2503|2582|2653|2657|2658|2668|2709|2718|2720|2807|2861|2934|2941|3009|3028|3052|…	chlorpromazine_1e-05_6
HOST:10	KIFAP3,PDK2,AP3B2,PPP4R3B,XPOT,SMARCD1,AP1G1,RANBP17,MSL3,SMAD9,PPP2R1B,XPO6,XPO4,USP22,SMARCD3,TRRAP,XPO1,CAND1,USP39,AP1G2,MORF4L2,KRR1,CNOT6,CNOT9,PPP2R1A,RNF11,CTNNB1,PPP4R1,RAD23B,PHKB,RANBP9,PSMD1,AP3D1,PARP4,CEBPZ,FMR1,FXR1,COPB1,PHKA1,COPG1,PSME4,APEX1,USP14,SMAD1,NSFL1C,PSMD2,PGGT1B,STUB1,SMAD4,RABGGTB,ATP6V1H,MORF4L1,CNOT3,IPO4,TCEA1,DCAF1,PSMD5,AP3B1,CSDE1,UCHL5,SMAD5,AP2B1,NUP107,NUP9…	0.036429	0.002	0.0408	1.19444886435815|1.09002727548403|1.0800034811239|1.06966290268267|1.06813130507687|1.06305127168193|1.06011797720952|1.05996906593377|1.05756168460448|1.05379074454616|1.05377263559698|1.04791770701855|1.04586319487263|1.04416508122328|1.04329206437705|1.03793164598814|1.0377219265565|1.03544549456511|1.0353006144293|1.0342114493452|1.02889937136811|1.02854262053255|1.02826628976514|1.0279482144…	8|72|104|149|161|193|225|227|244|281|282|343|369|396|405|506|513|557|558|594|748|759|773|787|818|828|871|943|949|968|989|999|1009|1061|1117|1130|1131|1198|1253|1278|1281|1307|1349|1372|1428|1502|1559|1561|1576|1609|1621|1651|1782|1819|1908|1909|1914|1925|1983|2041|2157|2169|2228|2240|2252|2254|2257|2270|2307|2336|2340|2350|2368|2397|2420|2430|2434|2503|2532|2543|2546|2718|2774|2781|2816|2885|2891…	chlorpromazine_1e-06_6
HOST:10	KIFAP3,DCAF1,BIN1,TFCP2,PGGT1B,PPP4R3B,PDK2,RGS7,MTOR,SMAD3,AP3B2,SMAD9,RAD23A,PSMD1,SND1,UBQLN4,ATP6V1H,SUPT5H,SMARCD1,MORF4L1,SGTA,STUB1,AP4E1,RAD23B,AP2B1,FXR2,RABGGTB,USP39,PPP2R1A,SIN3B,CSDE1,COPB1,API5,AP1B1,NUP93,SMAD2,RANBP17,MORF4L2,SMAD1,PARP4,XPO7,PHKA1,KRR1,NUP107,PSMD2,MSL3,STIP1,USP7,NSFL1C,JUP,USP14,PHKA2,ADRM1,PPP2R1B,AP3D1,AP3B1,FMR1,CTNNBL1,CTNNB1,RANBP9,KPNB1,XPO4,APEX1,TSC2,IP…	0.027806	0.002	0.0488	1.28123164152773|1.18038636556686|1.16985627302737|1.11359592084458|1.10827175934989|1.10657191559636|1.08973101657744|1.04549939020839|1.04462450017628|1.0395380474425|1.03772120014242|1.03425240724329|1.02306882787116|1.02302441749548|1.02230336540538|1.0204375241889|1.01945527591527|1.01784980658292|1.01230753844878|1.01171344039949|1.00768702703798|1.00733500898145|1.00725946451035|1.00567536…	24|87|99|232|262|266|373|778|788|862|885|916|1067|1069|1081|1112|1123|1151|1251|1261|1347|1356|1359|1393|1411|1489|1535|1560|1564|1613|1761|1766|1804|1858|1868|1889|1901|1902|1938|1983|1991|2048|2078|2128|2136|2170|2172|2189|2212|2226|2237|2251|2321|2328|2375|2382|2393|2416|2417|2420|2445|2523|2552|2608|2631|2672|2727|2813|2930|2967|2979|3042|3126|3127|3150|3184|3202|3254|3264|3274|3275|3300|3332…	chlorpropamide_1e-04_6
HOST:10	TFCP2,KIFAP3,CNOT3,BIN1,COPG1,AP3B1,AP2B1,SMARCD3,SMARCD2,PPP4R3A,SMAD5,SMARCD1,TRRAP,SIN3B,PPP2R1B,NSFL1C,AP4E1,RAD23A,XPO6,UCHL5,TCEA2,CSDE1,UBAC1,MTMR9,ADRM1,SMAD4,FXR2,ATP6V1H,CAB39L,AP1B1,UBXN1,PDK2,USP39,RABGGTB,KPNB1,PGGT1B,SMAD2,CAB39,SND1,SMAD9,XPO7,AP1G1,FXR1,CNOT9,RANBP17,IPO5,PPP2R1A,API5,CEBPZ,COPB1,BCKDK,MORF4L2,SMAD3,STIP1,RANBP9,PARP4,PSME4,NUP107,IPO7,CTNNB1,GGA3,USP14,AP2A2,PSMD…	0.035979	0.002	0.0428	1.88047755384947|1.07532797188213|1.07313524453282|1.06250719745479|1.05751120339653|1.05716047525072|1.05456895458545|1.05401019409665|1.0508430338204|1.0450723156293|1.03571175803426|1.03556065840066|1.0327903871126|1.02832934227028|1.02716469233554|1.02704449335919|1.02598213727392|1.02495549801378|1.0233888624193|1.0224382449218|1.02227748675591|1.02144284163227|1.01899448973048|1.01799182808…	1|125|133|191|226|229|246|253|279|329|483|488|540|620|648|651|676|701|748|776|780|803|879|912|939|1022|1026|1150|1191|1268|1302|1315|1319|1347|1361|1372|1472|1479|1483|1488|1506|1530|1665|1679|1683|1754|1817|1839|1850|1880|1906|2036|2096|2098|2114|2223|2244|2259|2309|2333|2352|2353|2363|2384|2386|2419|2471|2481|2499|2647|2713|2745|2764|2814|2880|2894|2920|2942|2983|2997|3031|3046|3049|3056|3078|3…	ciclosporin_1e-06_6
HOST:10	TFCP2,PGGT1B,SMAD9,PHKA1,AP4E1,SIN3B,KIFAP3,SGTA,UBXN8,USP22,NUP93,USP7,TCEA2,PARP4,AP2A2,RAD23A,AP1B1,PHKA2,GGA1,SND1,RANBP17,IPO5,SMAD4,PSMD1,IPO4,SMAD2,AP2B1,NUP85,UBXN1,SMARCD1,CTNNBL1,ADRM1,USP14,KRR1,MORF4L2,UBAC1,USP39,PPP4R3B,KPNB1,NUP107,CAB39,SMARCD3,IPO7,SMARCD2,AP3B1,APEX1,ATP6V1H,COPB1,PSME4,PPP4R1,PPP2R1A,STIP1,RANBP9,AP1G1,SUPT5H,BIN1,BCKDK,CAB39L,TCEA1,SMAD1,TSC2,CNOT9,PPP4R3A,NSF…	0.045161	0.002	0.045	3.24362467201345|1.10355670030856|1.07748950277366|1.07003652029562|1.06896978820825|1.0655163253701|1.04797715027588|1.03761158570329|1.02779029076072|1.02424119444375|1.02281360490907|1.02188464876602|1.01960868440856|1.01829401361372|1.01752120475887|1.01676822299701|1.0129607933957|1.01142692171418|1.0097936234723|1.0091728704812|1.00878814033426|1.00856225641419|1.00822281493152|1.0069399213…	1|41|89|112|115|133|227|326|466|523|547|570|619|661|681|701|794|843|887|919|934|944|960|1013|1079|1082|1116|1133|1149|1159|1233|1276|1319|1334|1364|1386|1388|1490|1587|1631|1660|1688|1691|1706|1759|1795|1847|1891|1907|1933|1973|1976|1998|2016|2046|2049|2070|2143|2161|2184|2224|2250|2253|2305|2306|2333|2339|2340|2352|2365|2416|2428|2433|2463|2478|2487|2493|2536|2567|2654|2663|2717|2768|2795|2806|2…	clofibrate_1e-04_6
HOST:10	CNOT3,TFCP2,FXR2,AP1G2,AP2A2,PSMD1,CTNNBL1,CAB39L,SUPT5H,SMARCD2,UBXN1,XPO4,SMARCD1,CNOT9,STUB1,CAND1,MSL3,CAB39,SMAD9,PSMD5,SND1,USP39,PSME4,TRRAP,STIP1,SGTA,KPNB1,MORF4L2,SMARCD3,PDK2,XPO1,FXR1,PPP2R1A,NUP107,IPO5,APEX1,AP3D1,GGA1,NUP85,NUP93,ATP6V1H,COPB1,AP1G1,PPP2R1B,COPG1,PPP4R3A,XPO6,CEBPZ,PSMD2,BCKDK,IPO7,ADRM1,RAD23A,IPO4,USP14,NSFL1C,DCAF1,RANBP9,TCEA1,SIN3B,SMAD3,AP1B1,CSDE1,CNOT6,GGA3…	0.032362	0.002	0.0428	1.0616035037746|1.05557258774409|1.0548757359249|1.05391704079683|1.04914000682349|1.04560204538619|1.0397750315229|1.03862723753512|1.03641979957388|1.03622184097116|1.03372795636552|1.03229082997769|1.03118557208526|1.02770462815424|1.02684251868336|1.0260488646757|1.02073526167718|1.02011168993|1.01898854801788|1.01870751825961|1.0185067792486|1.01740565915823|1.01651509923845|1.01629880871164…	152|191|196|207|247|283|354|368|398|399|444|463|483|556|574|599|746|765|801|811|821|855|883|889|928|935|1055|1070|1131|1171|1267|1329|1334|1386|1388|1425|1429|1450|1489|1703|1741|1752|1793|1794|1826|1837|1854|1857|1876|1912|1916|1937|1972|1989|2059|2136|2178|2208|2282|2299|2309|2329|2389|2459|2476|2490|2501|2502|2530|2559|2572|2597|2691|2723|2806|2851|2853|2855|2861|2868|2880|2885|2956|2965|2978|…	cobalt chloride_1e-04_6
HOST:10	TFCP2,PHKA1,SMAD3,USP22,IPO5,IPO7,SMARCD3,USP39,PPP2R1A,MTOR,SMAD5,AP2A2,XPOT,MORF4L2,BIN1,RANBP9,SMAD9,APEX1,SGTA,PDK2,UBXN1,AP4E1,CSDE1,USP14,INTS7,COPB1,FXR1,UBXN8,UBQLN4,AP3B2,GGA1,SMAD2,NUP107,AP3D1,SMAD4,PPP4R3A,RAD23A,MSL3,MORF4L1,RGS7,KPNB1,XPO6,PSMD1,TCEA2,TCEA1,USP7,RABGGTB,PSMD2,PARP4,XPO1,IPO4,TSC2,XPO7,NUP85,ADRM1,PGGT1B,PPP4R1,PHKB,NUP93,STIP1,CTNNBL1,PSME4,CEBPZ,API5,STUB1,AP1G1,CT…	0.037513	0.002	0.045	1.89284344763545|1.06974685378156|1.0458054505823|1.03569019949087|1.02355274909454|1.01779671599713|1.01741051654594|1.01465686440312|1.01376134144938|1.01314198775404|1.01302193753679|1.01157208278188|1.01030458145982|1.01015426678841|1.00981223092027|1.00967538881482|1.00783587371987|1.00620845316415|1.00609067167395|1.00594646035472|1.00452674865677|1.00433050617925|1.00299310416031|1.0026223…	1|120|256|344|522|636|645|718|751|768|773|816|863|870|877|881|945|1010|1014|1020|1096|1102|1157|1179|1194|1206|1220|1233|1239|1367|1390|1451|1460|1465|1527|1536|1569|1591|1598|1641|1667|1682|1684|1713|1745|1782|1786|1804|1869|1884|1885|2061|2073|2099|2116|2125|2137|2144|2196|2216|2259|2272|2327|2378|2382|2383|2447|2528|2553|2555|2591|2595|2627|2671|2693|2703|2712|2736|2742|2765|2781|2798|2804|285…	cobalt chloride_1e-04_6
HOST:10	PDK1,MSL3,TFCP2,TCEA2,AP2A2,SMAD3,SMAD1,PPP2R1B,SMAD5,MTMR9,PDK2,INTS7,SMAD2,CTNNBL1,BCKDK,PSME4,CAB39,XPO7,SMARCD3,STIP1,XPO4,NUP93,API5,PSMD5,XPO6,CNOT9,PHKB,SUPT5H,NUP107,PSMD1,CEBPZ,USP39,USP7,CAND1,UBXN1,FXR1,IPO7,PARP4,IPO5,ATP6V1H,RABGGTB,PPP2R1A,AP3D1,TSC2,UCHL5,PPP4R3A,RAD23A,AP3B1,ADRM1,USP14,COPG1,APEX1,MORF4L2,NUP85,PHKA1,PGGT1B,CSDE1,NSFL1C,TRRAP,AP1G1,MORF4L1,UBAC1,KRR1,PSMD2,PPP4R1…	0.032104	0.002	0.0462	1.19019277125394|1.12431379105721|1.11952964913481|1.09086664150981|1.08581307351605|1.07717922004315|1.07621918157278|1.05102307189237|1.05027256630576|1.04791576306499|1.04557900415085|1.04360533706845|1.0331468256495|1.02995352730146|1.02801298826164|1.02706046256937|1.02511197917247|1.02483473321779|1.02418909279849|1.02329395177526|1.02294178699994|1.02280449895585|1.02249643216284|1.0222239…	8|26|33|62|70|83|85|226|235|259|291|318|509|591|646|677|746|759|779|816|828|832|843|854|926|942|981|989|997|1034|1038|1040|1123|1142|1193|1264|1269|1278|1291|1319|1322|1348|1377|1464|1466|1502|1556|1578|1613|1671|1673|1724|1730|1898|1940|1982|2086|2125|2252|2409|2427|2456|2470|2504|2522|2525|2526|2553|2579|2584|2639|2645|2659|2706|2742|2744|2757|2788|2835|2855|2951|2957|2998|3034|3202|3260|3274|3…	cobalt chloride_1e-04_6
[truncated: 9,278 more rows]
